# Supplementary material for: Neurotrophin signaling is a central mechanism of salivary dysfunction after irradiation that disrupts myoepithelial cells
Source: NPJ Regen Med. 2023 Mar 25;8:17. doi: 10.1038/s41536-023-00290-7 (PMC10039923; doi:10.1038/s41536-023-00290-7)
Supplement: Supplementary file 2 — Supplementary Data 1 - Differentially expressed genes. [file 41536_2023_290_MOESM2_ESM.xlsx]

## Sheet: EdgeR - PG control vs IR
Gene	logFC	logCPM	LR	PValue	FDR
GATD3A	-8.9185	-0.250279	20.1371	7.20857e-06	0.00227562
MTRNR2L1	-7.53847	7.59233	5.36782	0.0205116	0.282563
PRB1	-5.09265	12.3015	4.87023	0.0273239	0.32045
BRDTP1	-5.05362	0.274668	23.3671	1.33847e-06	0.000700513
AL162464.2	-4.95995	0.507259	16.2688	5.49625e-05	0.00935243
AL512361.1	-4.89004	0.755248	38.4677	5.56666e-10	2.2142e-06
ZFY-AS1	-4.82548	1.42907	18.7815	1.46584e-05	0.00383587
AL359649.1	-4.51078	0.148495	26.0248	3.37064e-07	0.000291457
PRB2	-4.44571	10.4626	4.70499	0.0300752	0.332298
RN7SL107P	-4.36548	-0.302527	13.8889	0.000193944	0.0200894
ABCC6P1	-4.3539	0.66669	15.6617	7.57408e-05	0.0112413
AL359854.1	-4.2961	0.907648	20.3538	6.43667e-06	0.0021963
RN7SL38P	-4.09745	0.190292	21.6765	3.22715e-06	0.00139525
RN7SKP79	-4.07804	0.265847	25.4178	4.61635e-07	0.000348961
RN7SL521P	-4.01874	0.998454	26.9535	2.08409e-07	0.000197373
RN7SL665P	-3.85219	2.01833	30.6352	3.11395e-08	5.63001e-05
RN7SL546P	-3.79244	0.523808	28.6135	8.83637e-08	0.000117159
CACNA2D3-AS1	-3.78375	0.01775	16.2433	5.57052e-05	0.00938869
AJ009632.2	-3.77888	1.28869	13.9422	0.000188516	0.0198279
RN7SL564P	-3.77289	0.57501	25.3678	4.7375e-07	0.000348961
RN7SL322P	-3.66783	0.202647	22.2731	2.36493e-06	0.00109381
RN7SL87P	-3.60769	0.664112	19.3509	1.08769e-05	0.00304674
RN7SL664P	-3.60351	0.823918	25.7722	3.84182e-07	0.000305624
AL162464.1	-3.60044	-0.00973543	7.98	0.00472969	0.136721
RP1	-3.587	0.558962	12.454	0.000417091	0.0320274
RN7SL8P	-3.56667	0.0460023	17.9845	2.22711e-05	0.00509238
RN7SL454P	-3.53689	1.6771	13.4581	0.000243945	0.0234375
LINC02347	-3.5047	1.58773	23.9308	9.98587e-07	0.000551664
RN7SL300P	-3.47661	0.316885	20.9016	4.83499e-06	0.00174833
RN7SL166P	-3.47526	1.44837	23.5535	1.21486e-06	0.000653005
AL358335.1	-3.43501	0.502245	14.9928	0.000107923	0.0139189
RNU4-2	-3.40717	8.98677	6.64741	0.00992999	0.194953
RN7SL408P	-3.38554	-0.171448	12.1292	0.000496391	0.0351581
CACNA2D3	-3.28735	3.3989	35.1932	2.98569e-09	7.42242e-06
RNU4-1	-3.28423	6.67872	7.70373	0.00551069	0.145856
RN7SL836P	-3.26708	0.764112	19.1557	1.20477e-05	0.00323789
AL138828.1	-3.26661	5.39975	36.9988	1.18204e-09	3.91806e-06
RN7SL118P	-3.2502	0.877029	21.0718	4.42382e-06	0.00162928
AC092851.1	-3.23821	0.496231	15.6397	7.66289e-05	0.0112889
AC051619.7	-3.22415	0.919482	14.5997	0.000132933	0.0160228
FAM153A	-3.19202	0.132347	8.56884	0.00341965	0.114303
C1orf87	-3.17984	0.670445	7.64192	0.00570273	0.147811
RN7SL116P	-3.16847	0.594239	27.233	1.80354e-07	0.000179344
SNORA20	-3.16031	1.61366	15.2055	9.64228e-05	0.0132252
RN7SL752P	-3.15173	1.06027	15.4315	8.55486e-05	0.0122402
SNORD3A	-3.11841	7.11484	9.27255	0.00232614	0.0912246
RN7SL597P	-3.08781	0.422882	16.3389	5.29647e-05	0.00932179
AFF2	-3.07513	2.6737	12.9313	0.000323137	0.0283315
RN7SL827P	-3.0632	0.841262	16.2668	5.50198e-05	0.00935243
RN7SL33P	-3.05613	0.181848	13.9844	0.000184338	0.0197103
RN7SL838P	-3.04618	1.50385	26.7401	2.3274e-07	0.000210397
INHBA-AS1	-3.04286	0.435224	14.3572	0.000151197	0.0175488
SNORA63C	-3.01205	1.27139	8.18856	0.00421555	0.129182
ATE1-AS1	-2.98741	-0.234771	8.80834	0.00299857	0.10555
RN7SL296P	-2.98401	1.93815	19.4018	1.05908e-05	0.00300899
CNTN5	-2.97999	4.90319	9.91386	0.00164039	0.0738168
MUC3A	-2.96295	2.02187	4.28475	0.0384558	0.370727
GLRA3	-2.95694	-0.109981	7.6606	0.00564398	0.147113
ENSG00000280156	-2.94973	1.54493	7.52697	0.00607821	0.153405
RN7SKP230	-2.91067	0.44285	14.441	0.000144617	0.0171199
PTCH2	-2.90018	5.21339	29.1393	6.73565e-08	0.000101088
IDO2	-2.87688	-0.0496918	11.409	0.000730899	0.0441828
ACKR4	-2.86325	2.20049	12.6747	0.000370644	0.0303349
CALCB	-2.86037	0.698149	17.3129	3.17026e-05	0.00634825
AC126544.1	-2.84048	0.518113	4.77843	0.0288184	0.326542
BCAN	-2.82416	0.628819	10.6111	0.0011241	0.0573236
C17orf77	-2.82403	1.91233	7.72174	0.00545599	0.145377
LINC01209	-2.78486	1.17314	9.3149	0.00227298	0.0912246
SNORA80D	-2.77017	0.143879	14.7906	0.000120135	0.0145686
RN7SL711P	-2.75199	3.10212	8.38049	0.00379271	0.121857
RN7SL507P	-2.73631	1.3048	15.8242	6.95089e-05	0.0108339
RN7SL767P	-2.7051	3.48696	25.2509	5.03353e-07	0.000357524
RBM20	-2.69295	4.58899	11.194	0.000820606	0.0477199
CDCA4P4	-2.69084	1.57579	16.3568	5.24677e-05	0.00932179
SNORD9	-2.68687	0.00990281	11.9643	0.000542292	0.0365214
WNT5A	-2.64284	7.31283	47.3254	6.01269e-12	5.97902e-08
SEMA6A-AS1	-2.64225	3.56705	12.5002	0.000406899	0.0316672
TMEM52B	-2.63485	1.23455	13.4215	0.000248756	0.0237849
LRP2	-2.63027	5.00436	6.73135	0.00947329	0.189733
GRIN2C	-2.62851	4.22358	24.3734	7.93565e-07	0.0004932
ADGRG2	-2.60301	5.02168	31.4068	2.0925e-08	4.16156e-05
TLL2	-2.58256	1.5649	17.9203	2.30356e-05	0.00520606
PWP2	-2.57291	0.20437	8.84252	0.00294293	0.105268
AP001803.2	-2.57028	2.2894	11.0529	0.000885503	0.0495072
AL356805.1	-2.56271	0.32007	15.8147	6.98566e-05	0.0108339
ADRB1	-2.5591	4.11586	18.1243	2.06945e-05	0.00493804
SNORA80B	-2.55634	0.592997	7.53197	0.00606135	0.153184
SNORA71D	-2.55597	1.33485	9.54592	0.00200394	0.084081
AMACR	-2.55153	3.59467	16.6938	4.39245e-05	0.0080144
ABCC6	-2.54398	5.07868	18.2727	1.91428e-05	0.00464284
SSTR2	-2.52014	2.43867	12.2664	0.000461184	0.0339705
NMUR1	-2.51787	1.34636	10.993	0.000914544	0.0503835
KBTBD12	-2.51581	2.4726	14.9831	0.000108479	0.0139189
LYPD6B	-2.50646	2.99584	12.2761	0.000458804	0.0339208
AC009977.1	-2.4996	0.52247	4.67096	0.0306768	0.335398
FO393415.1	-2.49819	0.541955	7.78594	0.00526543	0.143844
RN7SL359P	-2.49585	2.46495	12.0063	0.000530219	0.0359897
SCML2	-2.46737	3.93037	36.2273	1.75594e-09	4.98887e-06
SLC6A7	-2.4576	0.264278	12.1212	0.000498521	0.0351581
LMOD3	-2.43897	4.51271	8.30794	0.00394722	0.124107
ONECUT2	-2.42109	-0.0561727	6.04599	0.0139379	0.233331
SNORD94	-2.41881	3.56046	7.79358	0.00524321	0.14383
AL512329.2	-2.41715	0.182976	8.30375	0.00395634	0.124107
RN7SL555P	-2.40798	1.81602	11.96	0.00054356	0.0365214
RN7SL60P	-2.40419	0.389799	11.7478	0.00060915	0.0387054
SNORA22C	-2.40253	2.22796	11.5678	0.000671049	0.0415758
RN7SKP90	-2.37618	0.980835	12.163	0.000487471	0.0348436
AC078955.1	-2.34897	0.191647	10.882	0.000971033	0.0527648
SLC13A5	-2.34774	7.12029	3.85028	0.0497376	0.415274
SNORA2C	-2.34712	0.845285	7.19464	0.00731217	0.169275
ABCC1	-2.32474	6.13528	18.0239	2.18149e-05	0.00509238
ALPK2	-2.31745	1.48516	6.0501	0.0139055	0.232984
RN7SL587P	-2.31285	0.483797	9.80202	0.00174321	0.0764731
MEI4	-2.30921	0.525575	9.1587	0.00247539	0.0939896
LIPJ	-2.29828	0.405977	11.4888	0.000700181	0.0428583
AC006213.6	-2.2917	0.195805	12.0161	0.000527418	0.0359897
LINC02389	-2.27467	1.73014	11.1153	0.000856177	0.0489011
DPH6-DT	-2.25867	1.91854	9.91369	0.00164054	0.0738168
LINC02160	-2.22505	3.27794	5.04832	0.0246499	0.30374
ACSM4	-2.21349	-0.42106	6.02656	0.0140922	0.234792
EIF3C	-2.20832	0.505872	7.74287	0.00539252	0.145124
MT-TM	-2.20504	0.200733	4.20267	0.0403604	0.379926
TNR	-2.19728	1.14258	5.3207	0.0210736	0.284225
DAB1	-2.17634	1.43309	6.27726	0.0122297	0.21604
IGFN1	-2.17338	0.53093	4.18728	0.0407283	0.379927
FAM151A	-2.17278	0.557668	12.5804	0.000389804	0.0310097
DEPDC1B	-2.16282	1.38782	9.06503	0.00260544	0.0972177
AC020656.2	-2.16136	0.0922086	6.35864	0.0116811	0.21043
RN7SL128P	-2.14503	5.12088	11.4886	0.000700252	0.0428583
MARK3P1	-2.14451	0.191279	10.232	0.00138022	0.0671143
RN7SL381P	-2.13625	2.8597	12.1025	0.000503551	0.0353874
FBXO24	-2.13522	0.449408	12.3183	0.00044855	0.0335367
NXPE1	-2.13333	2.16661	14.9976	0.000107648	0.0139189
RN7SL364P	-2.13112	0.182545	7.41305	0.00647523	0.158595
AC104791.2	-2.12861	1.43599	12.5193	0.00040277	0.0316672
AL354822.1	-2.11835	0.870427	3.93884	0.0471832	0.405523
SNORA80A	-2.11593	1.49289	8.81181	0.00299287	0.105536
CCL20	-2.11559	1.18983	7.12374	0.00760699	0.1729
LINC01208	-2.10462	1.65206	4.68158	0.0304877	0.334014
LYPD1	-2.10372	1.61582	7.64476	0.00569376	0.147811
HMGB1P41	-2.0953	1.18941	12.0537	0.000516903	0.035695
EEF1DP1	-2.09133	0.462535	7.41912	0.00645345	0.158455
CCDC168	-2.08669	0.521469	4.44551	0.0349932	0.3572
LINC01121	-2.08388	-0.185877	7.91685	0.00489765	0.138294
RNU1-11P	-2.07522	0.133628	8.38265	0.0037882	0.121857
SLC12A1	-2.07397	0.30183	6.87587	0.0087367	0.1829
BCDIN3D-AS1	-2.0717	1.10369	11.1111	0.00085813	0.0489011
RN7SL660P	-2.06988	0.30568	9.5867	0.00195991	0.0827575
SNORD8	-2.06815	2.07874	6.76277	0.00930792	0.188035
LAMB2	0.966416	8.05859	15.0639	0.000103934	0.0137803
RBBP4P2	-2.06756	0.337613	7.36687	0.00664365	0.160351
ASCL2	-2.06748	2.59671	11.0514	0.00088619	0.0495072
SPC25	-2.06549	0.380869	8.41894	0.00371333	0.120671
OR2A1-AS1	-2.06237	0.921173	7.76775	0.00531874	0.144662
SNORA14B	-2.05875	2.05466	7.33351	0.00676806	0.161977
RN7SL105P	-2.05867	1.09255	12.8347	0.000340244	0.0291672
LMCD1-AS1	-2.04791	1.46554	13.6499	0.000220257	0.0220124
ALOX15P1	-2.0386	1.05826	7.63075	0.00573814	0.147811
FRMPD1	-2.0351	4.18124	7.73076	0.00542878	0.145313
CYP4F8	-2.03416	0.242252	4.18908	0.0406852	0.379927
KCNH2	-2.031	1.71344	15.1914	9.71426e-05	0.0132327
OR5G3	-2.03033	1.2125	5.37847	0.0203867	0.28213
AC024451.1	-2.02904	0.218129	9.71691	0.00182581	0.0786223
ENSG00000279184	-2.02114	1.52484	5.9619	0.0146183	0.239283
LRRC39	-2.01321	1.38479	10.9773	0.000922341	0.0505331
ITGB1	0.972888	8.43017	14.5093	0.000139466	0.0166436
LRRTM1	-2.00255	2.63927	10.1054	0.00147838	0.0704436
RN7SL277P	-1.9968	0.136603	8.81694	0.00298447	0.105426
AC104791.1	-1.99247	0.323301	7.37998	0.00659541	0.159574
AL031123.3	-1.98774	0.154212	7.18258	0.00736148	0.169647
TSPAN8	-1.98078	5.30845	6.86164	0.00880657	0.183489
RN7SL481P	-1.97946	0.793317	10.7272	0.0010557	0.0553979
SCUBE1	-1.97833	2.35505	10.5458	0.00116454	0.0588294
KLHL14	-1.97249	1.38227	5.76116	0.0163843	0.252401
RPL12P20	-1.96794	1.46016	13.6698	0.000217927	0.0218895
ERICH3	-1.95598	1.52191	7.69212	0.00554624	0.145856
RN7SL4P	-1.94615	5.40501	12.3416	0.000442963	0.0333695
AC108477.1	-1.94573	0.882418	6.24731	0.0124382	0.21887
AC008833.1	-1.94535	0.342951	7.69422	0.0055398	0.145856
LINC01695	-1.94436	0.528741	10.1055	0.00147829	0.0704436
RN7SL308P	-1.93915	0.23974	7.58103	0.00589859	0.150206
RN7SL151P	-1.93671	2.99395	11.1157	0.000855987	0.0489011
IL1B	-1.93421	3.57895	6.97313	0.00827426	0.17687
AC007368.1	-1.93395	2.92694	7.87177	0.00502124	0.140372
C12orf40	-1.9292	0.489105	9.3559	0.00222269	0.089665
TCIM	-1.92524	7.255	17.33	3.14184e-05	0.00634825
CDH17	-1.92201	-0.406985	3.97824	0.0460918	0.401873
AC090192.1	-1.92198	0.504277	7.23589	0.00714604	0.167201
SALRNA2	-1.91639	0.184105	7.01454	0.00808505	0.176028
SCARNA1	-1.91385	0.835166	4.39478	0.0360491	0.36204
TCHH	-1.91291	0.992404	4.59122	0.0321361	0.34196
SNORA71A	-1.91152	2.1287	6.30022	0.0120723	0.214946
PRR5-ARHGAP8	-1.91131	0.245827	5.21461	0.0223979	0.291311
NTM-AS1	-1.90976	1.40351	4.67998	0.0305161	0.334014
STXBP5L	-1.90434	-0.155849	6.32111	0.0119309	0.213191
SLC37A2	-1.89943	7.06074	6.56842	0.0103804	0.199272
RN7SL210P	-1.89839	1.03367	7.21167	0.00724312	0.168481
AP002360.3	-1.89681	-0.0909123	4.56698	0.032594	0.34462
NOMO3	-1.89552	1.89545	10.7536	0.00104075	0.0553435
PIPSL	-1.88002	0.087758	5.586	0.0181046	0.267308
AC124242.1	-1.87947	0.10598	6.97305	0.00827462	0.17687
FAM171B	-1.87737	7.37093	24.4718	7.54064e-07	0.000483769
DNAH8	-1.87592	0.471249	4.14437	0.0417732	0.384445
GDAP1L1	-1.87287	0.659368	7.24458	0.00711154	0.166786
ACSS3	-1.8679	6.20613	19.2299	1.15885e-05	0.00317076
SLC2A1-AS1	-1.86682	0.0230333	5.63982	0.017557	0.261014
AP001172.1	-1.86117	1.12019	10.6325	0.00111117	0.0571708
DNAJB7	-1.85892	0.148494	7.28801	0.00694162	0.16462
SIAH3	-1.8532	0.92468	7.15392	0.00748001	0.170991
SMARCE1P1	-1.85159	0.604422	10.6754	0.00108568	0.0565033
AL355877.1	-1.84775	-0.0717357	5.97732	0.014491	0.238179
DND1P1	-1.84524	0.369362	6.72942	0.00948356	0.189747
CTPS1	-1.84406	6.90823	7.98089	0.00472737	0.136721
RN7SL40P	-1.84322	0.604559	8.26653	0.00403825	0.125685
MORF4L1P3	-1.842	1.43557	7.04413	0.00795252	0.175149
CDKL3	-1.83774	0.0788942	7.63519	0.00572403	0.147811
AC020907.1	-1.83735	-0.106488	4.13169	0.0420873	0.385414
TCEA1P2	-1.8305	0.777002	10.0695	0.00150748	0.0706541
ARHGEF38-IT1	-1.82823	0.30569	5.18128	0.0228315	0.293139
AC034234.1	-1.81767	0.621901	6.24942	0.0124234	0.218845
LINC00907	-1.81719	0.127261	6.6323	0.0100146	0.196033
U2AF1L5	-1.81244	0.0445015	4.52993	0.0333069	0.347903
AL137067.1	-1.81217	0.323316	5.88933	0.0152329	0.245099
AC104779.1	-1.80951	-0.0768313	4.73944	0.0294787	0.329128
CFAP73	-1.79581	0.973353	6.42197	0.0112717	0.208264
CYYR1-AS1	-1.7953	1.46211	7.16205	0.00744619	0.170807
HTR4	-1.79364	-0.11625	4.55493	0.0328241	0.345563
SEMA6A	-1.78743	5.99635	6.77946	0.00922128	0.186869
LINC01625	-1.78292	0.505966	5.13589	0.023436	0.296122
STOX1	-1.78281	3.08942	3.93219	0.0473703	0.406067
AF064858.1	-1.78031	-0.155394	6.80807	0.00907469	0.185914
HFM1	-1.78026	2.12043	4.28007	0.0385618	0.371568
RN7SL2	-1.77874	12.9821	11.3457	0.000756245	0.0447625
RGS3	0.919183	4.94045	12.8074	0.000345244	0.0293114
IGHD	-1.77842	5.09406	4.19553	0.0405308	0.379926
AL390783.1	-1.77682	1.23878	6.93431	0.00845577	0.179284
AC009090.3	-1.77199	0.0655812	6.99141	0.0081902	0.17687
SLC22A10	-1.77176	0.499922	4.85502	0.0275658	0.321228
CACNB2	-1.76913	4.4883	20.4308	6.18261e-06	0.00219571
KCNJ10	-1.75571	0.768906	5.54868	0.0184946	0.270258
CCNO	-1.75328	1.50959	9.10949	0.00254287	0.0957815
AC005062.1	-1.75216	0.0331105	5.42007	0.0199065	0.278716
FSD2	-1.7516	1.09155	6.96931	0.00829193	0.17687
LRRC74A	-1.7504	1.10467	8.67605	0.00322418	0.110556
CRB1	-1.74941	0.457403	4.96221	0.025907	0.311388
AL445647.1	-1.74247	2.02453	6.97073	0.00828539	0.17687
AC091868.2	-1.73461	0.552118	8.35	0.00385688	0.122729
AL110505.1	-1.72653	1.66348	5.71129	0.0168562	0.255905
TMEM43	0.839203	5.88585	12.5867	0.000388508	0.0310097
SNORA23	-1.71891	3.79784	5.47941	0.0192418	0.27531
RGS13	-1.71803	1.60824	6.60989	0.0101414	0.197158
AC037487.1	-1.71549	0.910393	8.72876	0.00313229	0.109045
FKBP9	0.808546	5.56668	12.5031	0.000406269	0.0316672
TMPO-AS1	-1.71305	0.232358	6.13395	0.013261	0.226199
SNTB1	-0.93403	6.74707	12.4995	0.000407067	0.0316672
CALML5	-1.70823	7.72967	4.80228	0.0284221	0.325422
AC021231.1	-1.70726	0.447278	6.06759	0.0137685	0.231273
SLFNL1-AS1	-1.70669	3.14587	9.68809	0.00185467	0.0794948
KCNJ15	-1.70542	5.60631	17.8793	2.3537e-05	0.0052563
SNORA26	-1.703	1.55429	3.88894	0.048605	0.410167
SNORA74B	-1.69495	4.44759	5.75428	0.0164485	0.252804
AKAP3	-1.68707	1.39417	9.86046	0.00168869	0.0748841
FUT9	-1.68238	0.22357	4.57034	0.03253	0.344617
AC020907.4	-1.68147	0.403539	7.89654	0.00495294	0.13913
NTNG1	-1.67203	1.22933	4.95533	0.0260104	0.311388
PDLIM1P4	-1.6711	1.40663	12.0786	0.000510051	0.0355926
CNR1	-1.66931	3.46385	10.0666	0.00150985	0.0706541
RN7SL452P	-1.66919	3.03794	8.61523	0.00333363	0.112372
VWA5B1	-1.66848	2.54104	5.85382	0.0155433	0.246342
SNORA63D	-1.66622	2.73591	8.1399	0.00433016	0.129964
PIK3C2G	-1.66313	5.63797	9.39647	0.00217404	0.0884198
CAMK2B	-1.66202	1.27669	8.46065	0.00362913	0.118742
AC008691.1	-1.66079	0.210798	4.34946	0.0370206	0.365707
RP1L1	-1.65964	0.459156	5.1077	0.0238199	0.298935
DSE	0.975911	5.87885	12.1911	0.000480172	0.0346697
LINC01968	-1.65525	0.848273	4.82232	0.0280936	0.323711
GRIN2B	-1.65375	1.96897	3.88512	0.0487157	0.41023
CLVS1	-1.65268	0.995648	4.90597	0.026764	0.316458
C1QTNF3	-1.64774	6.47637	4.00387	0.0453959	0.39932
LINC01213	-1.64742	0.0355303	4.7851	0.028707	0.3259
AC007161.2	-1.64531	0.995499	10.0344	0.00153647	0.0707414
AC002400.1	-1.639	1.43296	7.94677	0.00481734	0.137665
RN7SL81P	-1.63822	0.145611	5.86418	0.0154521	0.246242
SNORA79B	-1.63621	3.77341	5.30233	0.0212969	0.284837
SCN9A	-1.63603	3.81432	10.6143	0.00112216	0.0573236
CHGB	-1.63168	1.02055	5.40843	0.0200398	0.279489
DLGAP1	-1.63094	2.70225	5.13634	0.0234299	0.296122
ACPP	-1.63071	3.83552	16.1237	5.93375e-05	0.00980099
SH3TC2-DT	-1.62715	0.143274	5.22225	0.0222997	0.291311
PPP1R36	-1.61747	2.56527	5.19655	0.0226318	0.291958
LINC02363	-1.61619	0.548795	6.76182	0.00931287	0.188035
RNF150	-1.61363	7.51703	13.2141	0.00027785	0.0257018
MLIP	-1.61276	1.12842	7.15657	0.00746901	0.170936
FCN2	-1.61125	0.684953	5.08338	0.0241562	0.300402
RN7SL674P	-1.61085	5.64273	6.17599	0.0129495	0.22428
ESCO2	-1.61028	0.743242	6.74417	0.00940545	0.189328
AC011120.1	-1.60952	0.377657	6.17491	0.0129574	0.22428
INHBA	-1.60699	4.25345	4.97645	0.0256947	0.309707
LINC02344	-1.60627	0.787565	7.40559	0.00650217	0.158733
SCARNA3	-1.60205	0.54598	5.21563	0.0223847	0.291311
RN7SL748P	-1.59669	0.697415	6.17699	0.0129422	0.22428
GBA3	-1.59655	-0.0177433	3.98303	0.0459608	0.401083
SNORA7B	-1.59315	2.53928	5.38542	0.0203057	0.281421
RN7SL801P	-1.59197	0.563352	7.9711	0.00475299	0.136996
GULP1	-0.99881	5.30038	11.8441	0.000578451	0.0377188
SNORA11	-1.58571	0.0437346	4.33943	0.0372394	0.366078
TMC3-AS1	-1.58484	0.515258	6.58306	0.0102954	0.198213
EYA1	-1.58418	2.20458	5.52429	0.0187542	0.271656
GTF2IP7	-1.58251	1.16325	6.44789	0.0111084	0.207416
AL157791.1	-1.57996	0.0204762	5.21308	0.0224176	0.291311
FAM222A-AS1	-1.57928	0.429018	5.46533	0.0193974	0.276443
VIM	0.973386	8.45276	11.756	0.00060646	0.038658
BLM	-1.57784	6.96846	5.71315	0.0168383	0.255829
OAZ3	-1.5737	1.40484	7.80559	0.00520848	0.143471
KCNK6	-0.973689	5.0463	11.669	0.000635518	0.0401244
SLC25A34	-1.57136	3.15742	6.58545	0.0102816	0.198213
AL354794.2	-1.57105	0.28273	5.3587	0.0206191	0.282563
OR10AD1	-1.56943	0.494714	5.48246	0.0192082	0.275027
AC022400.6	-1.56802	0.618466	7.10939	0.00766811	0.173582
CRTC3-AS1	-1.56705	0.839391	7.42312	0.00643911	0.158455
AC092608.1	-1.56577	0.561169	6.58333	0.0102938	0.198213
AC245060.5	-1.56144	0.470312	5.03743	0.0248053	0.304786
AP000866.6	-1.55822	1.31506	9.98315	0.00157979	0.0715693
EFCAB5	-1.55776	0.246199	4.24703	0.039319	0.375559
RN7SL535P	-1.55432	0.131754	6.16177	0.013054	0.225439
FAM186A	-1.54992	1.25696	6.89241	0.00865625	0.181999
AC017071.1	-1.54494	1.73771	8.894	0.00286109	0.104155
BANF1P1	-1.54193	0.580307	4.40681	0.0357958	0.360849
TNIP3	-1.54163	0.190394	3.90805	0.0480554	0.40826
AL450384.2	-1.5372	1.9908	13.9699	0.000185761	0.0197562
RN7SL396P	-1.5361	2.56048	7.66672	0.00562487	0.146809
AC007370.2	-1.53437	0.237161	4.79335	0.0285698	0.32573
HGD	-1.53344	2.82687	4.83805	0.0278383	0.322061
QPRT	-1.5329	3.58559	8.4638	0.00362284	0.118742
AC018553.1	-1.53252	0.838502	6.59266	0.01024	0.198106
KIAA1958	-1.53196	4.45352	19.1157	1.23026e-05	0.00326232
RHOC	0.972374	5.39615	11.2722	0.000786782	0.0464318
ABHD11-AS1	-1.53115	0.639679	3.93373	0.0473269	0.406056
SPTBN1	0.754551	10.0161	11.2537	0.000794664	0.0466203
AP002754.1	-1.5307	0.828464	4.31805	0.0377102	0.367818
HELLPAR	-1.53007	3.50864	4.20261	0.0403618	0.379926
AC048382.5	-1.52715	0.486353	4.85468	0.0275712	0.321228
HHATL	-1.52404	2.02092	6.64831	0.00992497	0.194953
AL513365.2	-1.52234	0.566207	7.40063	0.00652011	0.158912
TSHR	-1.52223	3.71698	7.76581	0.00532443	0.144662
CDKN3	-1.5216	0.415682	5.66107	0.0173455	0.25918
GPRC5D-AS1	-1.5164	2.6956	9.98664	0.0015768	0.0715693
SPATA9	-1.51494	0.842864	5.38964	0.0202567	0.280938
FHDC1	-1.51304	3.61669	11.0365	0.000893373	0.0497687
RUNX1T1	-1.51113	4.40829	8.36531	0.00382452	0.122458
TPST2	0.963795	4.57903	11.074	0.000875447	0.0494442
SACS-AS1	-1.50933	0.388129	4.79807	0.0284916	0.32573
MAP4K4	0.871589	6.38467	11.0695	0.000877605	0.0494442
GABRB3	-1.5047	1.57532	4.06979	0.0436568	0.392162
AC103810.1	-1.50406	-0.0345653	5.0275	0.0249479	0.304786
KIAA1024	-1.50259	4.50751	5.73394	0.0166402	0.254373
AC069281.2	-1.50188	1.36895	4.0661	0.0437521	0.39284
KL	-1.50036	2.43842	8.05452	0.00453904	0.133539
RRS1-AS1	-1.49961	0.839726	8.16474	0.00427125	0.129654
PBOV1	-1.49864	2.12569	7.77141	0.00530796	0.144609
GPT	-1.49713	4.68344	10.0397	0.00153202	0.0707414
AL512353.1	-1.49584	0.270392	6.02608	0.014096	0.234792
AC022400.2	-1.4947	0.0268458	4.30425	0.0380172	0.368834
RN7SL200P	-1.49154	2.44802	4.53102	0.0332857	0.347898
AC104964.4	-1.49016	1.51337	9.40709	0.00216148	0.0884198
MED28P3	-1.48962	0.516305	6.44324	0.0111375	0.207416
RN7SL230P	-1.47951	1.0602	5.30511	0.0212629	0.284766
AGMO	-1.46984	1.17004	4.03536	0.0445563	0.395243
AL133216.2	-1.46068	0.352064	6.0367	0.0140115	0.233971
CECR2	-1.45579	3.18432	6.98814	0.00820514	0.17687
NDUFB4P2	-1.44886	0.331444	4.65533	0.0309573	0.336436
AC104958.1	-1.44819	2.01617	6.85888	0.00882017	0.183489
SMCO4	-1.44471	5.63124	6.63731	0.00998644	0.195868
TMEM132B	-1.4446	5.12811	9.25395	0.00234989	0.091457
AL008727.1	-1.44076	0.179804	4.83613	0.0278694	0.322061
GPR156	-1.43922	1.34317	5.96618	0.0145828	0.238899
SYDE2	-0.986648	4.49057	10.7363	0.00105056	0.0553979
AL022322.2	-1.43672	1.82187	8.17481	0.00424762	0.129654
FHAD1	-1.43652	0.797728	3.97245	0.0462503	0.402374
PRKAG3	-1.43601	0.00379736	5.08007	0.0242025	0.300649
GTF3C2-AS1	-1.43553	0.895171	8.70469	0.00317393	0.109779
SOAT1	-1.42981	7.20714	11.9744	0.000539356	0.0364854
RN7SL263P	-1.4283	0.110912	4.1809	0.0408821	0.380648
AC012146.1	-1.42685	0.784456	5.88003	0.0153135	0.245214
TTLL7-IT1	-1.42553	1.04514	5.85122	0.0155663	0.246342
RN7SL736P	-1.42488	1.38456	5.57517	0.0182169	0.267972
AC022540.1	-1.42293	0.0276624	3.88574	0.0486978	0.41023
GPR61	-1.42025	0.109618	4.14804	0.0416827	0.384145
AL021328.1	-1.41854	0.431143	4.80867	0.0283169	0.324967
AC009119.2	-1.41633	0.407779	3.84829	0.0497967	0.415283
AC092641.1	-1.4156	0.52718	5.86759	0.0154221	0.245962
TTC23L	-1.41513	1.27383	8.87195	0.00289586	0.104335
TTN	-1.41249	2.85388	4.67316	0.0306375	0.335159
ZNF827	-1.41218	6.34843	12.0124	0.000528485	0.0359897
AC095057.3	-1.41203	1.29453	8.86615	0.00290507	0.104336
CCDC163	-1.41102	1.89351	7.43793	0.00638634	0.157778
AC007613.1	-1.40724	0.20178	5.51606	0.0188427	0.271947
FAM98A	-0.944814	4.98571	10.4231	0.00124448	0.0621867
C3orf67	-1.40615	1.92365	7.04552	0.00794636	0.175149
AC073529.1	-1.40499	0.596459	7.04747	0.00793774	0.175149
SNORA47	-1.40242	2.41011	7.71145	0.00548718	0.145856
AP000897.2	-1.40081	0.509383	4.68222	0.0304764	0.334014
NOSTRIN	-1.39908	6.80131	6.46078	0.0110281	0.206983
AC092868.2	-1.39719	-0.0776368	4.56893	0.0325569	0.344617
WNT5A-AS1	-1.3954	1.16858	6.80366	0.00909711	0.185946
UGDH	0.915679	4.67462	10.2643	0.00135627	0.0664373
AC025171.4	-1.39539	0.154637	4.15723	0.0414572	0.383339
ABHD17C	-1.39294	4.42566	10.8199	0.00100414	0.0538562
GRIN2A	-1.39268	2.52986	5.51142	0.0188927	0.271985
SLC9A3	-1.39172	2.04399	6.96813	0.00829743	0.17687
KIF19	-1.39075	1.98451	7.75091	0.00536856	0.145068
AC008379.1	-1.38649	0.606139	5.44597	0.0196135	0.276821
MAGED2	0.901628	7.16074	10.1387	0.00145187	0.0698706
ALAS1	-1.38317	5.82129	13.543	0.000233157	0.0226197
LINC01814	-1.38252	1.84669	7.062	0.00787359	0.174961
SNORD17	-1.38098	7.12292	4.42994	0.0353137	0.358455
LINC01482	-1.37712	4.08309	4.35884	0.0368173	0.364891
TAS1R3	-1.37392	4.07272	8.53594	0.00348201	0.115803
VPS54	-0.925381	7.26036	10.0982	0.0014841	0.0704436
AL359922.3	-1.37241	1.30825	4.71074	0.0299748	0.331926
ERC2	-1.37153	1.61389	7.39022	0.00655793	0.159248
AC022034.2	-1.36731	4.11744	8.21171	0.0041621	0.127995
AC044840.1	-1.36245	0.219873	4.31024	0.0378836	0.368732
PRDM6	-1.36193	0.766461	5.32977	0.0209642	0.284044
CNTN3	-1.35977	2.29171	6.44378	0.0111342	0.207416
SLC38A5	-1.35844	3.27905	10.0888	0.00149177	0.0706387
GATM	-1.35717	6.42897	10.4549	0.00122322	0.061433
AGMAT	-1.3567	3.23813	8.63287	0.00330151	0.111478
LINGO4	-1.35637	1.34628	5.47478	0.0192928	0.275841
ZSWIM9	-1.35623	1.21	6.65408	0.00989291	0.194953
AKR7L	-1.35347	0.302639	4.65811	0.0309073	0.336176
TEC	-1.3522	3.89099	13.6204	0.000223742	0.0221173
ZBED2	-1.35184	1.00006	6.56523	0.010399	0.199437
FAM204BP	-1.34956	0.460892	6.01529	0.0141824	0.235084
AC016683.1	-1.3489	0.441904	4.47028	0.0344893	0.353811
FBXL16	-1.34657	2.50687	5.27607	0.0216205	0.287042
RPS2P36	-1.34475	1.83316	7.05179	0.0079186	0.175101
DACH1	-1.34256	3.00131	10.3767	0.00127612	0.0633072
HDAC9	-1.33947	6.35283	8.04423	0.00456489	0.133608
GALM	-1.33872	4.45805	6.73255	0.00946692	0.189733
AL049835.1	-1.33645	0.199646	3.84877	0.0497825	0.415283
ANO5	-1.33557	4.9815	6.59288	0.0102387	0.198106
THEM5	-1.33536	0.460953	5.31579	0.0211331	0.284225
BTBD9-AS1	-1.33478	0.184485	3.94823	0.0469207	0.404315
SLC12A4	0.944438	5.97721	9.86662	0.00168304	0.0748841
SPATS2	-0.884419	5.08978	9.86377	0.00168565	0.0748841
DNAJC12	-1.33402	2.30209	8.9407	0.00278886	0.102713
RN7SKP48	-1.3338	1.50393	4.75605	0.0291954	0.32836
VN1R1	-1.32827	0.583205	4.17874	0.040934	0.380953
CLSPN	-1.32788	0.678143	4.43815	0.0351444	0.357798
CCDC15	-1.32545	3.22985	3.88796	0.0486335	0.410167
DEUP1	-1.32538	1.08435	4.12004	0.042378	0.38555
CSNK1A1P1	-1.32506	1.04127	5.824	0.0158089	0.247905
IL12RB2	-1.32505	2.70852	4.03607	0.0445375	0.395243
DDX10P1	-1.32173	0.808574	5.09785	0.0239555	0.299039
LACTB2-AS1	-1.32007	0.736555	4.05913	0.0439331	0.393135
RPL21P8	-1.31978	0.728634	4.64816	0.0310868	0.337134
HIST1H4C	-1.31929	5.38726	12.7411	0.000357703	0.0299233
FOXCUT	-1.31763	1.75531	7.03464	0.00799481	0.175153
FOXP2	-1.31474	4.74198	18.2744	1.91262e-05	0.00464284
AL513412.1	-1.31268	0.195065	4.4796	0.0343018	0.353783
PPFIA2	-1.31045	1.68295	5.69229	0.0170396	0.25712
FAM221B	-1.30826	0.621747	4.13367	0.042038	0.385414
RN7SL3	-1.30779	5.7919	5.71445	0.0168258	0.255829
KIZ-AS1	-1.30743	1.32208	7.76154	0.00533704	0.144806
AL136164.4	-1.30438	3.21719	7.78787	0.00525982	0.143844
HNF4G	-1.30053	1.06547	4.6849	0.0304289	0.334014
PANX2	-1.29811	0.874268	5.46969	0.0193491	0.276248
SYNE1	0.731205	7.83724	9.6021	0.00194355	0.0823326
ARHGAP29	-1.29789	7.40113	8.64031	0.00328806	0.111334
AC015871.4	-1.28858	0.562123	4.74238	0.0294284	0.329128
AL161719.1	-1.2882	0.724828	4.12707	0.0422023	0.385414
AP002986.1	-1.2871	0.389348	4.23077	0.0396973	0.376802
ZNF467	-1.28671	2.11167	7.45399	0.00632958	0.156961
AL671986.1	-1.28341	0.337945	4.22473	0.039839	0.377493
TMEM154	-1.28168	4.62068	5.81953	0.0158492	0.248196
AC132938.5	-1.27987	0.790602	4.78396	0.028726	0.3259
PLXND1	0.779987	5.84767	9.50445	0.00204974	0.0852828
PDE3A	-1.27849	5.87948	4.22464	0.039841	0.377493
RASA4CP	-1.27793	0.999139	6.01357	0.0141963	0.235084
AC109454.2	-1.27711	0.235729	4.19286	0.0405945	0.379926
AC104699.1	-1.27575	0.466863	4.13578	0.0419857	0.385414
GRIK1	-1.26944	1.86826	4.0943	0.0430281	0.389122
AC108860.2	-1.26797	1.20202	4.66311	0.0308174	0.336176
FAM221A	-1.2673	4.08112	15.7125	7.37342e-05	0.0111056
CA3-AS1	-1.26656	0.970385	4.32108	0.037643	0.367342
RN7SKP180	-1.26649	1.05894	5.89139	0.0152151	0.245099
AP002004.1	-1.26404	3.62151	4.79274	0.02858	0.32573
TSSC2	-1.26394	0.859815	5.03571	0.0248299	0.304786
CALD1	0.902277	7.59528	9.38986	0.00218189	0.0884309
AC067852.4	-1.26212	0.539568	4.41843	0.0355528	0.359834
PLCB1-IT1	-1.25774	1.97971	5.89274	0.0152035	0.245099
AL132857.2	-1.25483	2.82126	8.9583	0.00276211	0.102106
ABCC2	-1.25439	1.44628	6.43428	0.0111939	0.207948
AC026124.2	-1.25403	0.997985	5.69459	0.0170173	0.257103
PXDNL	-1.2536	1.33709	5.31696	0.0211189	0.284225
KRT8P46	-1.25317	1.84943	9.27281	0.00232581	0.0912246
AC016597.1	-1.25037	0.224181	3.96259	0.0465221	0.402976
STPG2	-1.24974	0.839413	5.03257	0.0248749	0.304786
RAP1GAP	-1.24836	6.20149	7.08836	0.00775864	0.174198
LINC01948	-1.24422	1.97303	5.26806	0.0217202	0.287981
GAS2	-1.24264	2.3547	5.17412	0.0229258	0.293592
DACT2	-1.24253	2.31662	4.86138	0.0274643	0.320923
CHEK1	-1.24118	2.83716	10.0257	0.00154373	0.0707414
AC106820.2	-1.24052	0.282499	3.92605	0.0475435	0.406861
ENDOU	-1.23922	0.869853	4.24224	0.0394301	0.375567
AL449283.1	-1.23905	1.44273	6.28125	0.0122022	0.21604
AC104211.1	-1.23742	1.42868	5.41589	0.0199543	0.278884
CEP41	-1.23703	5.63695	5.65682	0.0173876	0.259418
STXBP6	-1.23488	4.51978	4.07637	0.0434871	0.391344
LYSMD4	-1.23206	4.95039	9.15098	0.00248585	0.0939896
SPATA32	-1.23171	0.590518	3.88287	0.0487811	0.41023
ANKS1B	-1.22935	4.69596	8.83096	0.00296163	0.105426
APLP2	0.775301	8.13288	9.21196	0.00240439	0.093032
GPRC5D	-1.22652	1.06964	5.13659	0.0234266	0.296122
LHFPL6	0.957573	5.45482	9.18875	0.00243507	0.093784
AL603750.1	-1.22506	0.945428	4.4992	0.0339107	0.351423
SMC1B	-1.22485	0.791842	5.12502	0.0235833	0.29721
SNORD15B	-1.22451	6.10402	4.03874	0.044467	0.395243
RPL10P16	-1.2242	0.548863	4.71372	0.0299228	0.331719
AL080317.1	-1.22239	1.20491	5.20407	0.0225341	0.29139
AC026348.1	-1.22231	0.686692	4.12799	0.0421795	0.385414
SPATA25	-1.2126	0.902906	5.25634	0.021867	0.288389
SLITRK5	-1.21203	6.22504	6.85318	0.00884835	0.183691
AP003733.4	-1.21175	0.417809	3.95168	0.0468246	0.404315
MYCBP2-AS1	-1.20829	0.632438	4.34438	0.0371313	0.365762
KCNC3	-1.20811	1.22115	5.24446	0.0220167	0.288993
AC079880.1	-1.20479	0.249194	4.47957	0.0343024	0.353783
KCNK12	-1.20449	1.14362	6.50729	0.0107433	0.203489
AC104964.3	-1.20346	2.18029	8.05556	0.00453642	0.133539
EPB41L3	0.81821	5.09676	9.08179	0.00258167	0.0966935
DMRTA1	-1.20211	4.71036	5.68799	0.0170814	0.257508
KIF21A	-1.20115	6.74151	8.35983	0.00383605	0.122458
FBXO10	-1.20055	3.07283	8.40336	0.00374527	0.121115
AC025857.2	-1.19954	0.512933	4.32783	0.037494	0.366788
PRKACB	-1.1978	8.12667	7.05129	0.00792082	0.175101
C17orf51	-0.933457	3.1085	8.98147	0.00272731	0.101007
AC023090.2	-1.19532	1.27747	5.42796	0.0198168	0.277995
DCDC1	-1.19032	1.45185	5.90839	0.015069	0.244646
SGO1-AS1	-1.18999	0.730352	4.19798	0.0404721	0.379926
MAN1A1	-1.18938	8.2537	6.26809	0.0122931	0.216935
USP46-AS1	-1.18914	2.28827	8.01974	0.00462703	0.134733
RELL1	0.873894	4.54096	8.91877	0.00282255	0.103379
TNFRSF10B	0.945801	5.8423	8.89924	0.00285289	0.104152
FUT8	-1.18885	7.52235	5.87784	0.0153326	0.245321
GLUD1P3	-1.18719	0.940019	4.75811	0.0291606	0.32836
FAM47E	-1.18617	3.27178	6.18379	0.0128926	0.224134
TMEM241	-1.18265	4.34234	17.284	3.21885e-05	0.00634825
HSPD1P11	-1.18228	3.36037	8.06028	0.00452461	0.133539
SRCIN1	-1.18155	4.19922	7.05751	0.00789337	0.175009
MCTP2	-0.758242	6.19633	8.87349	0.00289341	0.104335
ZNF33BP1	-1.1795	1.5363	4.73683	0.0295235	0.329128
AC009120.1	-1.17781	1.10239	5.85082	0.0155698	0.246342
AL512306.2	-1.17695	0.994613	5.02601	0.0249693	0.304786
BOLA3	-1.17491	2.92425	8.0731	0.00449272	0.133381
TMEM52	-1.17353	2.68536	4.25808	0.0390641	0.373855
FRG1BP	-1.17259	1.00226	4.00837	0.045275	0.398692
MAST4-AS1	-1.17044	1.17301	4.70221	0.0301238	0.332389
GPR146	-1.16783	1.24104	4.08775	0.0431951	0.389952
EEF1A1P25	-1.16595	0.624507	4.25734	0.0390811	0.373855
MROH7	-1.16461	2.12223	4.30825	0.0379279	0.368732
FAM107B	-1.16377	6.59064	6.23847	0.0125004	0.219231
OLMALINC	-1.16263	1.74763	6.59682	0.0102161	0.198106
Z73965.1	-1.16252	0.79046	4.64964	0.03106	0.337134
ALKBH6	-1.15703	1.3354	5.266	0.0217459	0.28813
DPY19L2P3	-1.15668	0.824434	4.21864	0.0399823	0.378111
POU5F1B	-1.15316	1.88778	4.5679	0.0325765	0.344617
FUT6	-1.15139	4.04589	5.09973	0.0239295	0.298939
TLR6	-1.15044	4.6996	7.4649	0.00629134	0.156339
ANKRD37	-1.14908	3.41048	8.81863	0.0029817	0.105426
SLC36A1	-1.14896	4.16759	9.18304	0.00244269	0.093784
SLC27A3	0.934951	3.71133	8.72646	0.00313624	0.109045
SP140L	-0.925239	4.6513	8.71987	0.0031476	0.109182
EPHB4	0.91475	6.2026	8.71781	0.00315117	0.109182
FTCDNL1	-1.14708	2.04162	7.1189	0.00762754	0.173169
NKAPL	-1.14697	0.797625	3.91834	0.047762	0.407503
AC104332.1	-1.14426	1.05724	5.73493	0.0166307	0.254373
LINC01238	-1.1429	2.1935	6.22757	0.0125776	0.220196
ZNF101P2	-1.14258	0.80132	3.87286	0.0490728	0.411798
ADHFE1	-1.14218	3.75045	7.72028	0.00546041	0.145377
TCTN2	-0.916739	4.30863	8.6703	0.00323438	0.110715
AC026725.1	-1.14062	0.598367	4.1929	0.0405935	0.379926
AL079303.1	-1.14045	2.87604	8.60984	0.00334352	0.112514
TTC7B	-1.13833	4.88257	6.527	0.0106249	0.202015
CA8	-1.13636	4.35372	5.192	0.022691	0.292091
SMIM1	-1.13461	2.68219	6.34619	0.0117634	0.210956
TTC21B-AS1	-1.13416	0.873156	4.86628	0.0273865	0.320772
SESN1	0.984962	5.54078	8.63831	0.00329166	0.111334
CABP4	-1.13371	1.11179	5.19082	0.0227065	0.292091
AP003500.2	-1.13218	1.52861	4.63348	0.0313539	0.337468
SLC2A13	-1.12838	5.28206	12.6106	0.000383575	0.0308848
INPP5D	-1.12613	6.44468	11.0725	0.000876155	0.0494442
PCDHGA8	-1.12278	2.1927	5.05299	0.0245834	0.303109
AL080317.2	-1.12244	1.77057	7.26967	0.00701289	0.165644
GREM2	-1.12197	3.66062	4.27807	0.0386072	0.371789
AC090739.1	-1.12161	2.66852	4.38244	0.036311	0.36283
ERVE-1	-1.11841	3.21462	4.19339	0.040582	0.379926
HCRTR1	-1.11813	0.590592	4.12684	0.042208	0.385414
AL360270.2	-1.11688	0.938827	4.39688	0.0360047	0.36183
CPNE8	0.908714	3.84603	8.52463	0.00350373	0.116137
AC011379.2	-1.11571	3.15344	4.63134	0.0313931	0.337484
CAMK2G	-0.892088	5.9146	8.49988	0.00355171	0.117336
AL117336.3	-1.10802	1.50654	5.21447	0.0223997	0.291311
PLTP	-1.10452	6.59835	4.75537	0.029207	0.32836
THRB-IT1	-1.10301	1.45206	4.57877	0.0323705	0.343535
AP000962.2	-1.10055	1.90307	5.24369	0.0220266	0.288993
AC007601.1	-1.09352	0.684236	3.95225	0.0468088	0.404315
ARID5B	0.90325	6.9215	8.46017	0.00363009	0.118742
GNA14	-1.09348	3.76481	6.80776	0.00907626	0.185914
SLC13A3	-1.08723	3.1586	8.45672	0.00363697	0.118772
SLC43A1	-1.08499	4.37435	4.86465	0.0274123	0.320772
AC005162.3	-1.0811	2.49585	4.38363	0.0362857	0.36283
AC007686.3	-1.08033	1.29611	5.41816	0.0199283	0.278716
SYPL2	-1.07615	1.11623	4.5072	0.0337524	0.350928
RAD51	-1.07178	0.660821	4.33093	0.0374258	0.366662
TBX3	-1.06506	5.3323	4.24338	0.0394038	0.375559
AC138393.1	-1.06464	2.50127	4.81536	0.0282071	0.324442
AL031282.2	-1.06297	1.65722	6.36763	0.0116221	0.210128
CNKSR2	-1.06237	3.21793	4.2029	0.0403548	0.379926
ZC3H8	-1.06222	4.30286	6.62593	0.0100505	0.196317
ZEB1	0.867703	5.87021	8.36405	0.00382717	0.122458
SATB1	-0.986494	6.8067	8.36102	0.00383355	0.122458
THRB	-1.06086	4.96106	12.8349	0.000340218	0.0291672
PIGM	-0.87293	4.45603	8.35508	0.00384611	0.122583
BAALC-AS1	-1.0603	1.89093	5.82298	0.0158182	0.247905
GRAMD1C	-1.05974	5.66999	9.4661	0.00209304	0.0863617
ATP2B4	0.835148	6.60983	8.33737	0.00388378	0.123191
NUDT4	-1.05906	6.10025	7.44188	0.00637234	0.157628
CCDC112	-0.958373	3.84887	8.32719	0.00390559	0.123489
DIAPH2-AS1	-1.05464	1.12733	5.17586	0.0229028	0.293519
HEATR4	-1.05367	1.46192	5.14086	0.0233691	0.296122
PREX2	0.892604	5.40458	8.30593	0.00395158	0.124107
RRAGD	-1.05032	7.93244	9.28262	0.00231338	0.0912246
EIF2B3	-1.04979	5.37566	11.9005	0.000561199	0.0372038
CYTH3	0.851557	4.95007	8.29764	0.00396966	0.124211
PGR	-1.04676	4.94643	6.01363	0.0141958	0.235084
CD300E	-1.04657	1.42071	4.0257	0.0448121	0.396981
AC016405.1	-1.04561	1.95312	4.42933	0.0353264	0.358455
STXBP5-AS1	-1.04522	1.50419	4.20367	0.0403365	0.379926
TBC1D30	-1.04113	5.11616	4.76725	0.0290061	0.327769
MKRN2OS	-1.04066	2.30658	6.27763	0.0122271	0.21604
AC079414.3	-1.03991	1.00468	3.90659	0.048097	0.40826
ANGPTL1	-1.03826	6.35902	7.38257	0.00658589	0.159574
AK9	-0.950599	4.51742	8.21644	0.00415126	0.127995
FES	-1.03759	6.86753	5.10097	0.0239124	0.298935
STOX2	-1.03728	5.89924	11.9157	0.000556625	0.0371482
INTS6L	-1.03424	6.15052	7.49591	0.00618393	0.15509
CNGA1	-1.03348	2.25082	4.64385	0.031165	0.337134
CKMT2	-1.03295	4.42971	5.09589	0.0239826	0.299039
PGM1	0.807796	5.65451	8.17583	0.00424523	0.129654
GTF2IRD2	-1.03177	1.47851	5.13957	0.0233864	0.296122
ZNF436	0.970594	5.76523	8.166	0.0042683	0.129654
TMEM99	-1.03093	3.85681	7.06421	0.0078639	0.174941
SH2D4A	-1.03056	4.98653	11.3952	0.000736342	0.0443632
ANKRD20A5P	-1.02894	1.52441	3.92617	0.0475401	0.406861
GOLGA2P5	-0.849343	4.9915	8.15913	0.00428448	0.129654
KHK	-1.0264	2.06496	5.16338	0.0230679	0.294464
C18orf21	-1.02187	3.38382	7.28508	0.00695297	0.16462
ZFYVE21	0.857438	5.74826	8.15325	0.00429841	0.129722
FYB2	-1.02174	2.93167	4.47242	0.0344462	0.353811
SFXN2	-0.820398	4.80325	8.14022	0.00432941	0.129964
DHDDS	-1.02116	6.25201	5.93405	0.0148511	0.241898
GOLGA4	-0.731781	8.45818	8.13889	0.00433257	0.129964
ANO7L1	-1.01921	1.97372	4.03818	0.0444816	0.395243
YIPF1	-0.839779	5.00571	8.12848	0.00435753	0.13032
IP6K2	0.763502	6.05978	8.11458	0.00439107	0.130983
AP001033.2	-1.01776	1.66285	4.01202	0.045177	0.398473
LINC01770	-1.0142	1.86781	3.99182	0.0457218	0.400371
AC084824.1	-1.00758	1.96218	5.82989	0.0157561	0.247323
SORL1	-0.776564	8.5031	8.07281	0.00449343	0.133381
GDPD1	-1.00672	2.17981	5.84111	0.0156559	0.246657
AC001226.2	-1.00637	2.52959	7.37245	0.00662306	0.160048
TLK2P2	-1.00595	1.86796	4.71665	0.0298719	0.331525
PLCB4	-1.00411	7.85256	10.3799	0.00127398	0.0633072
AL161785.1	-1.00406	1.8041	4.87738	0.0272108	0.319651
MAPT	-1.00354	4.6677	5.40915	0.0200314	0.279489
MR1	0.98129	4.84622	8.05063	0.00454878	0.133608
PHBP12	-1.00302	1.50522	4.55231	0.0328743	0.345563
PART1	-1.00243	5.58093	5.36179	0.0205827	0.282563
ALOX12	-1.00242	1.55337	4.68063	0.0305045	0.334014
AC092798.1	-1.00119	0.741489	4.0725	0.0435867	0.391709
FAS	1.0016	4.36749	4.76552	0.0290353	0.327912
CA11	1.0044	1.99613	5.99304	0.0143625	0.237389
C1QTNF7	1.00502	3.01099	4.88329	0.0271178	0.319313
CACNA2D1	1.00574	4.61968	9.43144	0.00213297	0.0876457
REEP6	1.00579	2.39346	4.46865	0.0345223	0.353811
TIMP2	1.00718	5.97041	5.94659	0.0147458	0.240578
ADCY3	1.00737	4.65868	7.94313	0.00482702	0.137665
MYOF	0.939522	6.68224	7.97255	0.00474919	0.136996
GFOD1	1.00753	4.33797	10.6713	0.00108813	0.0565033
MCEE	-0.934121	4.50574	7.96331	0.00477349	0.137308
USP46	-0.712343	5.53373	7.96175	0.00477761	0.137308
TCF7L1	1.00798	2.13488	5.57594	0.0182089	0.267972
SMAP2	1.0095	5.08709	4.01402	0.0451234	0.398471
AEN	1.0095	4.66343	5.51881	0.018813	0.271716
PLXDC1	1.0096	3.8955	4.41121	0.0357035	0.360259
GIMAP8	1.01073	4.42117	4.29462	0.0382332	0.369296
RIN1	1.01104	2.53595	5.45192	0.0195468	0.276492
RHBDL2	1.01181	1.95323	5.02845	0.0249342	0.304786
GPSM1	1.01194	3.94526	5.85793	0.015507	0.246342
DDAH2	0.96183	5.59229	7.93195	0.00485696	0.137796
LINC00665	1.01249	2.44301	4.99185	0.0254669	0.308543
KCTD1	1.01253	3.95109	6.83946	0.00891659	0.184722
FGF7	1.01254	5.23798	4.50969	0.0337034	0.350928
KREMEN1	-0.785789	6.27988	7.91513	0.0049023	0.138294
SYNPO2	0.96284	6.49325	7.91146	0.00491225	0.138378
ATP8B2	1.01274	5.51237	8.06039	0.00452434	0.133539
CORO2A	1.01371	2.90261	6.37296	0.0115872	0.210128
RDH10	0.901832	6.21974	7.88957	0.00497207	0.13947
DOPEY2	-0.923417	6.27662	7.87487	0.00501264	0.140372
CARD19	1.01378	3.75949	7.09093	0.00774749	0.174198
MYOT	1.01442	2.27455	6.20064	0.0127704	0.222983
LRP1	1.01489	9.12183	7.95116	0.00480565	0.137665
EFS	1.01508	4.10868	4.96036	0.0259348	0.311388
PLEKHG1	1.01535	4.46104	8.27901	0.00401059	0.125216
PEAR1	0.958451	3.66434	7.83614	0.00512119	0.142249
SLC15A3	1.01551	3.77233	4.85361	0.0275883	0.321239
NAT14	1.01565	1.58083	4.81344	0.0282386	0.324442
CALHM2	0.953716	3.04847	7.80975	0.0051965	0.143471
FGR	1.01605	3.45349	3.9214	0.0476751	0.407239
CD59	0.864858	9.27033	7.80578	0.00520795	0.143471
AL513327.1	1.01706	2.56218	4.15965	0.0413979	0.383339
BAX	1.01739	3.43609	7.48385	0.0062255	0.155739
PDLIM2	0.954502	3.52169	7.79367	0.00524296	0.14383
SAMHD1	1.01795	6.76292	8.66438	0.0032449	0.110884
MDM2	1.01896	7.15505	7.41882	0.0064545	0.158455
S100A10	1.01913	4.11965	9.23066	0.00237995	0.0924463
NRP2	1.01933	4.51769	4.2068	0.0402622	0.379926
TCEA3	-0.964815	6.4886	7.77699	0.00529158	0.144361
SLC1A7	1.01962	1.44709	4.40571	0.0358189	0.360874
EHD2	1.02007	4.52748	7.08795	0.00776041	0.174198
RAPGEF4	1.02036	3.48718	9.52484	0.00202709	0.0846949
AEBP1	1.02065	6.01306	6.40926	0.0113527	0.20912
TEK	1.02196	4.39782	6.67336	0.00978645	0.194051
GLT8D2	1.02203	3.79929	4.56947	0.0325467	0.344617
AC068580.3	1.02232	2.58934	5.09688	0.0239689	0.299039
CD34	0.896617	4.85558	7.74384	0.0053896	0.145124
TACC1	1.02325	7.37352	12.8204	0.000342862	0.0292654
ARHGEF25	1.02326	3.84364	5.78016	0.016208	0.250657
EPS8	0.66278	5.85959	7.73479	0.00541668	0.145313
MX1	1.0254	6.10407	4.06111	0.0438817	0.393135
DPYSL2	1.02629	7.06629	15.6189	7.74782e-05	0.01133
AHDC1	1.02677	3.8284	4.13093	0.0421063	0.385414
B3GNT9	0.937799	3.67491	7.72306	0.00545199	0.145377
KIT	1.02802	6.42654	5.11738	0.0236873	0.297972
MXRA7	1.03284	5.15641	16.8101	4.13122e-05	0.00767867
S100A14	1.03482	4.10116	5.17118	0.0229646	0.293711
CLUL1	1.03487	1.9202	4.56813	0.0325721	0.344617
HEYL	1.03597	1.8362	4.61859	0.0316273	0.338902
DOCK11	1.03808	5.8281	5.95759	0.0146541	0.239671
MAPK10	1.03917	3.721	6.18249	0.0129021	0.224134
AC114490.1	1.03968	1.56792	4.9969	0.0253928	0.308122
IGFBP4	1.03974	6.27057	4.93766	0.0262776	0.313502
RCN3	1.04044	3.36474	8.21883	0.0041458	0.127995
SOCS2	1.04141	4.17953	4.95455	0.026022	0.311388
SMIM3	1.04156	4.50302	4.8025	0.0284185	0.325422
MMP14	1.04374	6.75865	8.43535	0.00367995	0.119979
ADAP1	1.04495	1.83385	4.94661	0.0261419	0.312258
KCTD17	1.04631	1.97201	5.47037	0.0193415	0.276248
SYT11	1.04682	3.75093	9.16354	0.00246885	0.0939896
PCSK5	1.04729	4.34753	9.38876	0.0021832	0.0884309
ERN1	-0.805965	6.74839	7.66671	0.0056249	0.146809
LETM2	1.04951	2.06381	4.18909	0.040685	0.379927
ZC3H7A	-0.735515	6.32353	7.65016	0.00567673	0.147688
GPC6	1.05338	4.73324	4.19156	0.0406256	0.379927
KDELC1	1.05443	1.71442	3.92415	0.0475972	0.40714
LRRC32	1.05521	3.91744	5.32015	0.0210802	0.284225
PDLIM4	1.05649	4.61239	4.44081	0.0350897	0.357695
DEPP1	1.05758	5.75677	4.42934	0.0353262	0.358455
GNRHR	1.05804	1.33776	3.95039	0.0468606	0.404315
SMO	1.05828	4.45474	10.4833	0.00120458	0.0606498
MSRB3	1.06036	5.42325	8.29651	0.00397214	0.124211
C11orf45	1.06059	1.76138	4.75268	0.0292527	0.328502
CCL28	1.06101	9.33091	4.38681	0.036218	0.36283
LRRC4C	1.06107	1.74723	4.53622	0.0331848	0.347723
MIR99AHG	-0.870744	5.47558	7.62088	0.00576964	0.147869
ENDOD1	0.781581	6.64295	7.61354	0.00579316	0.148281
ACSL4	0.785598	6.05787	7.61116	0.0058008	0.148286
TM4SF18	0.980203	3.46673	7.60829	0.00581006	0.148332
ZBTB7C	1.06169	4.261	5.25791	0.0218472	0.28832
CCND2	1.06281	7.19139	8.89145	0.0028651	0.104155
RBMS3	1.06346	6.54392	7.815	0.00518144	0.143471
TIAM1	1.06421	4.2098	5.28843	0.0214676	0.28635
KCTD12	1.06466	7.12566	8.06894	0.00450303	0.133467
PHLDB1	1.06497	6.52768	8.5726	0.0034126	0.114259
PARD6G	1.06497	3.01191	8.04515	0.00456257	0.133608
RAB34	0.871412	4.41928	7.53186	0.00606174	0.153184
FSTL1	1.0668	8.17852	9.48274	0.00207414	0.086118
MIR100HG	1.06701	4.50734	6.43804	0.0111702	0.207814
BST2	1.06721	4.03369	5.24353	0.0220285	0.288993
DYM	-0.670971	6.50995	7.51242	0.00612749	0.154063
SYT12	1.06869	2.5244	4.20557	0.0402913	0.379926
HDGFL3	1.06924	5.28637	12.618	0.000382055	0.0308848
ALPL	1.06998	2.78173	4.73534	0.0295491	0.329132
ADCY5	1.07141	4.31104	8.74338	0.00310727	0.108607
NEGR1	1.07241	5.03194	5.12662	0.0235616	0.29721
CRYM	1.07296	3.8324	3.90587	0.0481178	0.408262
ZNF436-AS1	1.07331	2.85926	5.80273	0.0160014	0.249251
RAB31	0.977501	4.95513	7.46967	0.00627471	0.156185
CHST7	1.07331	2.01414	4.84179	0.027778	0.322061
DZIP1L	1.07347	3.11985	5.5292	0.0187017	0.27163
ANTXR1	1.07519	5.58714	7.39839	0.00652824	0.158915
MFAP2	1.07522	1.38197	4.05669	0.0439967	0.393135
CRISPLD2	1.07564	5.81453	4.15842	0.041428	0.383339
SOX4	1.0761	5.85389	5.35535	0.0206588	0.282574
LRFN4	1.07611	2.80547	7.69407	0.00554026	0.145856
EMP3	1.07772	3.34749	4.54124	0.0330877	0.347072
NAGS	1.08005	1.30334	5.30817	0.0212257	0.284766
GAS7	1.08159	5.62865	8.88093	0.00288165	0.104335
PLCH2	1.08219	5.17128	4.27519	0.0386726	0.371915
MERTK	1.08476	4.70199	12.3883	0.000432034	0.0330473
LIN7A	1.08507	3.24309	6.89941	0.00862244	0.181848
TENM1	0.924105	3.64814	7.40607	0.00650042	0.158733
ADAMTS2	1.08601	3.58703	5.65264	0.0174292	0.259649
SERPINH1	0.951578	5.70042	7.40486	0.00650478	0.158733
ARHGAP22	1.08724	2.87998	6.72552	0.0095043	0.189971
CD109	1.0874	4.41211	5.34914	0.0207324	0.282803
HS6ST1	1.08799	4.07392	10.7773	0.00102751	0.0548539
CMTM3	1.08888	3.51476	7.64884	0.00568089	0.147688
SOCS2-AS1	1.09034	0.737625	3.85885	0.0494843	0.414202
DPYSL3	0.969183	6.3329	7.38205	0.0065878	0.159574
MTHFD1L	1.09049	2.88801	7.90565	0.00492807	0.138627
MT1F	1.0905	1.41671	4.56079	0.032712	0.344953
MCC	1.09186	6.27022	9.79626	0.00174867	0.0764731
ICA1	-0.860957	5.46671	7.36385	0.00665481	0.160425
SDC3	1.09196	5.61252	4.21078	0.0401678	0.379685
SPECC1	1.09198	5.49477	12.6949	0.000366649	0.0302569
AKAP9	-0.606884	8.72528	7.34581	0.00672191	0.161456
PNMA8A	1.09207	3.74517	4.73487	0.029557	0.329132
OLFML2B	1.09246	3.43629	4.58873	0.0321829	0.342275
SEMA3C	1.09295	7.29886	4.08831	0.0431809	0.389952
ADAM33	1.09337	4.51028	6.40867	0.0113564	0.20912
DNAJB1	1.09563	6.35177	4.34993	0.0370105	0.365707
S100A4	0.864442	5.27635	7.31788	0.0068272	0.162805
MMRN2	0.829077	5.25595	7.3146	0.00683968	0.162907
CCND1	1.09771	7.04857	5.79726	0.0160512	0.249251
CXCL12	1.09797	7.29825	7.62306	0.00576266	0.147869
CAVIN3	0.960064	3.1696	7.28742	0.00694391	0.16462
IGSF3	1.10001	5.15611	4.63242	0.0313733	0.337468
PMP22	1.10086	5.11224	14.0388	0.000179075	0.019251
FCGRT	0.899979	6.8788	7.27954	0.00697444	0.164932
NLN	1.10283	3.64613	9.88359	0.00166759	0.0748645
JAG1	1.10327	6.24046	14.2406	0.00016086	0.0181088
HSPA12A	1.10332	3.84731	11.3527	0.0007534	0.0447272
S100A6	1.10413	7.76172	9.34486	0.00223611	0.0900239
CXorf36	1.1047	3.64465	8.41302	0.00372543	0.120693
HYAL2	1.1085	4.75703	10.6205	0.00111838	0.0573236
SLC39A2	1.1085	1.26076	4.10638	0.0427217	0.387614
EFNB1	0.849148	4.37385	7.23732	0.00714034	0.167201
SMOC2	1.10869	4.88709	6.78403	0.00919772	0.186657
GRASP	1.10875	3.9956	6.15711	0.0130885	0.225464
AL162742.1	1.10883	0.687916	5.10203	0.0238978	0.298935
RARRES2	1.10957	4.53679	6.14041	0.0132127	0.226191
CPED1	0.963976	5.58543	7.21596	0.00722583	0.168276
CIT	1.10971	2.79677	6.82527	0.00898768	0.185422
PRKAR1B	0.77185	3.37651	7.20404	0.00727398	0.169001
DHTKD1	-0.805346	5.85449	7.19685	0.00730316	0.169275
SLC1A3	1.10977	4.34848	3.99433	0.0456535	0.400333
ABCB1	1.11138	3.37419	8.8227	0.00297506	0.105426
ACSL3	0.935614	6.93793	7.19277	0.0073198	0.169275
CLIP4	0.84629	5.61306	7.18526	0.0073505	0.169647
DACT3	1.11242	1.28366	6.10173	0.013505	0.228584
CLMP	1.11242	5.5677	6.9947	0.00817516	0.17687
LAMB1	1.11281	7.47373	7.75516	0.00535594	0.144924
MTSS1	0.868129	5.57557	7.17786	0.00738088	0.1697
PDGFB	0.915125	3.83366	7.16402	0.00743803	0.170807
PNMA8B	1.11331	2.28572	5.45488	0.0195138	0.276443
CSPG4	1.11372	5.38128	6.18223	0.0129039	0.224134
C1orf216	1.11422	3.23413	9.77453	0.00176946	0.0770044
WTIP	1.11496	4.66505	10.2819	0.00134341	0.0659695
NUAK1	0.920608	4.82348	7.13825	0.00754566	0.171797
HSPH1	1.11629	6.04204	4.48522	0.0341892	0.353224
SCPEP1	1.11728	7.15256	12.2944	0.000454317	0.0337144
RADIL	1.1183	0.952576	4.2404	0.0394728	0.375794
GCNT1	1.11967	4.8725	8.68485	0.00320865	0.110214
AC005041.1	1.11971	1.01723	4.70058	0.0301524	0.332412
PLOD3	0.771939	4.08286	7.11374	0.00764955	0.173471
KCNS3	1.12216	3.11714	3.8837	0.0487569	0.41023
RGL1	0.908173	5.27418	7.10851	0.00767189	0.173582
COL8A2	0.982652	3.8196	7.10158	0.0077016	0.174056
SEPT11	0.809801	6.37578	7.09321	0.00773767	0.174198
GOLM1	1.12289	5.76067	9.27543	0.00232248	0.0912246
C1R	1.12443	6.91504	6.11297	0.0134193	0.227717
RASSF6	1.12693	4.27276	3.88782	0.0486375	0.410167
NTN4	1.12693	5.89714	5.87015	0.0153997	0.245827
PTH1R	1.12912	1.46692	5.51075	0.0189	0.271985
FZD1	1.1314	5.18557	11.0008	0.000910707	0.0503115
ELFN1	1.13237	0.613673	3.88057	0.0488479	0.410257
NOD1	-0.753299	4.56897	7.07509	0.0078163	0.174854
GPC1	1.13273	5.24764	4.98631	0.0255486	0.308881
FRMD5	1.1332	2.59929	6.44645	0.0111174	0.207416
SEPT4	0.760728	3.89249	7.06757	0.00784917	0.174854
NID1	1.13347	5.43467	15.3484	8.93975e-05	0.0126095
FAP	1.13377	3.31533	4.74145	0.0294443	0.329128
CAPN5	1.13463	2.81931	4.84146	0.0277834	0.322061
GUCY1A1	1.13505	5.56631	8.16384	0.00427338	0.129654
MARVELD1	1.1353	4.53955	5.2068	0.0224987	0.291311
GMPR	1.13669	1.92754	4.9232	0.0264985	0.315068
TNFSF8	1.13759	2.08592	6.14001	0.0132157	0.226191
SLC41A2	-0.932031	5.88777	7.05059	0.00792392	0.175101
LOXL1	1.13791	2.90396	6.51294	0.0107092	0.20323
DCUN1D3	1.13847	4.70659	6.80205	0.00910532	0.185946
WISP1	1.1396	0.980185	4.3464	0.0370873	0.365707
APP	0.801391	8.65272	7.04015	0.00797022	0.175153
CBLB	0.782109	5.64983	7.03693	0.00798458	0.175153
PGM2	0.676891	4.66479	7.03691	0.00798465	0.175153
CXCL14	1.13975	6.70667	5.52787	0.0187159	0.27163
RELN	1.14138	4.33614	6.86052	0.00881207	0.183489
SYNM	1.14155	6.43678	5.44496	0.0196249	0.276821
TFPI	1.14166	5.46637	8.02799	0.004606	0.134317
ISG15	1.14189	3.53519	4.31084	0.0378702	0.368732
ARAP3	0.802376	3.54205	7.02019	0.00805958	0.175755
GNG2	1.14456	4.67323	13.0009	0.000311348	0.0276432
IGHV3-72	1.14684	4.43277	4.48525	0.0341885	0.353224
SLC6A6	0.991013	5.90251	7.00871	0.0081114	0.17621
NDN	0.812029	3.99697	7.00773	0.00811586	0.17621
HSPG2	0.989931	8.74365	7.00315	0.00813665	0.176469
CHRD	1.14849	3.09455	6.51713	0.010684	0.202946
NLGN4X	1.14858	2.19499	7.03252	0.00800427	0.175153
MCTP1	1.14893	4.39944	8.87803	0.00288622	0.104335
P3H2	1.14905	3.37316	5.30636	0.0212477	0.284766
PRSS23	1.14923	6.77384	9.51292	0.0020403	0.0850681
CTSK	1.15031	5.47441	6.48647	0.0108699	0.205166
C1orf21	0.964765	5.33103	6.97687	0.00825697	0.17687
ITGA3	1.1512	5.7332	8.64768	0.00327479	0.111334
PYCARD	1.15123	2.86844	8.15903	0.00428474	0.129654
TMEM132C	1.15161	4.06851	4.73739	0.0295138	0.329128
A2M	1.1529	9.38931	8.05508	0.00453761	0.133539
SIGLEC1	1.15325	4.09575	4.19602	0.0405189	0.379926
CTNNB1	0.84662	9.08539	6.96972	0.00829006	0.17687
JAG2	1.15583	4.87593	6.13011	0.0132899	0.226292
TRIM55	1.15632	0.752238	4.35447	0.036912	0.365278
CAV2	1.15645	6.08955	10.0575	0.00151731	0.0707414
HECTD3	-0.831508	5.56541	6.95601	0.00835379	0.17788
GPHN	-0.975783	4.67035	6.95065	0.00837886	0.178223
NME5	1.15684	2.12522	8.04131	0.00457224	0.133608
UCHL1	1.15767	1.78947	5.12384	0.0235994	0.29721
SCN7A	1.1581	6.47821	7.6382	0.00571449	0.147811
ARHGEF39	1.15818	1.63367	6.58903	0.0102609	0.198125
SHOX2	1.15828	1.75977	4.17594	0.0410019	0.381057
SEC63	-0.782635	6.97093	6.9096	0.00857342	0.181117
PKM	0.704574	8.34424	6.90851	0.00857865	0.181117
ADAMTSL2	1.15941	3.27063	5.88612	0.0152607	0.245099
CRIM1	0.692689	7.67893	6.89355	0.00865075	0.181999
AC104083.1	1.16039	3.74301	6.13365	0.0132633	0.226199
NANOS1	1.16045	2.00416	7.26116	0.00704618	0.166026
SUSD2	1.16121	2.46692	4.58767	0.0322027	0.342286
ARHGEF6	1.16241	6.27772	5.31678	0.021121	0.284225
APOE	1.16264	6.87171	4.50566	0.0337828	0.350928
PDE2A	1.16487	3.73643	4.7053	0.0300698	0.332298
PLA2G16	1.16889	5.27055	5.53485	0.0186413	0.27163
ABCA6	0.837966	6.84415	6.863	0.00879986	0.183489
SHISA5	0.710516	5.3418	6.86203	0.00880465	0.183489
C1orf54	1.16951	2.32709	7.4756	0.00625406	0.155866
EDARADD	1.17093	0.601479	4.55289	0.0328632	0.345563
PXDC1	1.17109	4.64228	8.34323	0.00387126	0.12299
SCN3A	1.17173	2.76452	9.4666	0.00209246	0.0863617
C14orf132	1.17292	3.48992	7.6884	0.00555769	0.145856
PID1	1.17413	3.65522	11.4909	0.000699379	0.0428583
MAP3K6	1.17428	5.28912	5.37001	0.0204858	0.282563
C1QC	1.17476	5.27813	5.36314	0.0205667	0.282563
EPB41L2	0.686166	6.6107	6.83268	0.00895047	0.185038
FNDC5	-0.846036	5.06028	6.82857	0.00897112	0.185273
TDRD1	1.17493	1.45218	5.20432	0.0225309	0.29139
NAP1L3	1.17574	2.20421	5.45802	0.0194787	0.276443
TENM4	1.17596	3.30551	5.26341	0.0217783	0.28832
DYNC1I1	1.17611	2.01996	6.14877	0.0131503	0.226191
SGMS2	0.964721	5.96705	6.80878	0.00907106	0.185914
ZFAND5	1.17727	7.40226	9.08981	0.00257037	0.0964521
SYN2	1.17763	1.76392	4.37362	0.0364994	0.364225
QSOX1	1.17813	6.38605	7.32602	0.00679634	0.162459
AC012181.2	1.17906	1.75289	6.83318	0.00894798	0.185038
CCR10	1.18029	0.691069	4.64428	0.0311573	0.337134
PRRX1	0.984741	6.88545	6.80005	0.00911554	0.185946
RPL23AP32	1.18031	0.85986	5.17567	0.0229053	0.293519
BCL2	0.77722	6.15053	6.79645	0.00913394	0.185946
CCDC170	1.18099	1.99477	6.13779	0.0132323	0.226199
RPL39L	1.18165	1.87478	7.33769	0.00675235	0.161872
BDKRB2	1.18199	2.67941	5.1234	0.0236053	0.29721
GCLM	1.18238	3.58262	11.3704	0.000746241	0.0445683
NLGN1	1.1832	1.46526	5.45403	0.0195233	0.276443
MDGA1	1.18469	2.80875	5.61678	0.0177893	0.263632
AC011815.1	-0.95583	2.79687	6.76433	0.00929976	0.188035
LFNG	1.18478	4.49588	9.02854	0.00265797	0.0988069
FOLR2	1.18482	3.70798	4.86022	0.0274828	0.32095
RHOBTB3	-0.854177	8.03612	6.75669	0.00933968	0.188204
NAB2	0.839457	3.98213	6.75659	0.00934019	0.188204
L1CAM	1.18497	3.39919	6.46032	0.011031	0.206983
ZNF395	-0.671986	6.34255	6.74178	0.00941805	0.18939
LSP1	1.18521	5.74532	9.74063	0.0018024	0.0779783
SLC25A18	1.18575	1.33455	4.45842	0.0347296	0.355116
SSPN	1.18586	5.06388	16.0444	6.18738e-05	0.0100044
SESN2	1.18858	3.2344	10.9123	0.000955267	0.0520503
TCEAL7	1.18938	1.82376	4.71234	0.0299468	0.331801
CAPG	1.19074	4.97756	9.15264	0.0024836	0.0939896
SLC17A5	-0.859158	6.03422	6.71277	0.00957251	0.191143
IRX1	1.19091	3.94573	3.87177	0.0491046	0.411891
FGFR1	1.19118	6.52902	8.15696	0.00428963	0.129654
AC025165.1	1.19309	1.35956	4.05121	0.0441396	0.393558
FAM136A	-0.972788	5.3811	6.68435	0.0097263	0.193437
ZSWIM6	0.840142	4.52441	6.6796	0.00975226	0.193759
CSDC2	1.19528	0.547957	3.88136	0.0488251	0.410238
DLG4	1.19815	3.54564	10.85	0.000987936	0.0533243
COL15A1	1.19914	7.90039	6.08375	0.0136431	0.229749
SH3RF3-AS1	1.19962	0.442351	3.90743	0.0480731	0.40826
BCAR3	-0.801899	5.44498	6.6574	0.00987446	0.194953
ISLR	1.20023	4.8832	8.76967	0.00306281	0.107431
PYGL	1.20035	5.09275	13.5128	0.000236937	0.0228748
KLF13	0.672406	6.59642	6.6505	0.00991278	0.194953
HES4	1.20084	2.24467	6.44448	0.0111298	0.207416
TRIM47	0.960672	3.93711	6.64835	0.0099248	0.194953
PLPP1	1.20089	4.63476	10.0799	0.00149897	0.0706432
ROR1	1.20118	3.12467	7.07184	0.00783047	0.174854
PRCD	1.20146	2.02813	6.27779	0.012226	0.21604
RHOJ	1.20157	3.24709	8.86533	0.00290637	0.104336
NRP1	1.20182	7.16097	12.6026	0.000385206	0.0308911
ADAM22	1.20279	4.51616	6.64946	0.0099186	0.194953
SLC47A1	1.20408	1.96854	8.82124	0.00297744	0.105426
TAPT1-AS1	-0.90604	2.60044	6.62445	0.0100588	0.196317
PKD2	0.856619	5.66316	6.62272	0.0100686	0.196317
GPM6B	1.20629	5.72978	13.3446	0.00025917	0.0244283
SRGAP1	-0.963917	5.50729	6.6143	0.0101163	0.196862
VASH2	1.20654	2.29972	5.68277	0.0171323	0.25765
TMEM213	1.20659	6.42041	3.9187	0.0477519	0.407503
BHLHE22	1.21267	1.30267	3.96935	0.0463355	0.402378
GGT5	1.21488	3.90082	6.42398	0.0112589	0.208264
SPRY4	1.21586	3.73671	7.86596	0.00503742	0.140511
TMPRSS11D	1.21606	0.781874	3.91606	0.0478268	0.407854
ROCR	1.21768	3.34661	4.85708	0.0275329	0.321157
EPHA3	1.21772	3.999	7.75651	0.00535194	0.144924
ASPA	1.21774	3.52808	10.0727	0.00150478	0.0706541
ZNF812P	1.21933	2.12534	4.30005	0.0381113	0.369193
SLC35F1	1.2195	2.25797	6.39763	0.0114273	0.209279
RASA3	0.761286	4.83776	6.57924	0.0103175	0.198447
ITGB5	0.746061	6.19556	6.57021	0.01037	0.199264
NPR1	1.2204	4.35038	5.35146	0.0207049	0.282803
ICAM5	1.22061	0.521776	4.90128	0.0268368	0.31713
GFRA1	0.709463	5.48141	6.56011	0.010429	0.199818
RNF139-AS1	-0.965184	3.21145	6.55744	0.0104447	0.199841
GPR34	1.22081	4.39381	4.92809	0.0264235	0.314488
STARD8	1.22146	3.67387	12.0553	0.000516455	0.035695
TMEM231	1.22256	1.89711	10.0822	0.00149708	0.0706432
SLC16A1	0.802147	3.89534	6.54329	0.010528	0.200674
SATB2	-0.989777	2.59809	6.54226	0.0105342	0.200674
RGS6	1.22297	1.51204	4.8464	0.0277038	0.321642
MS4A6A	1.22306	5.5885	4.36351	0.0367166	0.364891
ADGRA2	1.22336	5.04434	14.3839	0.00014907	0.0174394
MEOX1	1.22437	2.80423	5.42761	0.0198208	0.277995
TMEM119	1.22437	3.79942	5.95577	0.0146692	0.239721
LAMC1	1.2244	7.81465	22.0775	2.61858e-06	0.0011836
PNMA1	0.996301	3.62212	6.49856	0.0107962	0.204296
TUBA1A	1.22534	5.28466	11.0595	0.000882353	0.0495072
PMS2P4	1.22622	0.580707	5.04547	0.0246904	0.304051
VASN	0.837674	3.79999	6.48594	0.0108731	0.205166
CADM3	1.22674	2.20793	5.87079	0.0153942	0.245827
TNK2	-0.902275	5.59486	6.46347	0.0110115	0.206983
CDH13	1.23442	3.26379	5.18979	0.02272	0.292091
PRICKLE2	1.23458	5.02632	12.4969	0.000407623	0.0316672
PAQR6	1.23515	1.73528	7.02265	0.00804852	0.175707
PDGFRB	0.895992	6.37524	6.46017	0.0110319	0.206983
KIAA1755	1.23586	3.82431	5.31548	0.0211368	0.284225
HTRA1	0.932993	6.57689	6.45576	0.0110593	0.207107
PLS3	1.23788	7.03866	12.6602	0.000373514	0.0304445
MASP1	1.23825	2.51596	5.24421	0.0220199	0.288993
STMN3	1.23851	3.56413	10.3005	0.00132994	0.0654698
DRAXIN	1.23905	1.79582	5.7036	0.0169301	0.256832
ENSG00000236269	1.23912	0.982703	6.36824	0.0116181	0.210128
VWF	1.2393	7.84836	12.1603	0.000488183	0.0348436
COL4A5	1.24011	5.96468	5.27844	0.0215911	0.287042
GJB3	1.24051	0.286625	3.9754	0.0461696	0.401873
EEPD1	1.24092	3.99863	8.93605	0.00279597	0.102784
LGALS1	1.24178	6.63915	15.2816	9.26158e-05	0.0128807
IGHV5-51	1.24331	5.09324	4.20325	0.0403467	0.379926
ENC1	1.2446	5.11089	6.65636	0.00988023	0.194953
BMX	1.24481	1.77475	4.61438	0.031705	0.339553
PFKFB4	1.2451	2.16559	7.13727	0.00754981	0.171797
IFITM1	0.853567	3.8339	6.42095	0.0112782	0.208264
SLC4A3	1.24543	3.33353	6.17183	0.0129801	0.224476
FEZ1	1.2473	3.15497	10.1873	0.0014141	0.068594
CMKLR1	1.24787	4.1384	10.7115	0.00106472	0.0557243
AC016026.1	1.24799	0.0675727	4.05803	0.0439618	0.393135
CDH24	1.24881	1.98537	8.38406	0.00378525	0.121857
MSC	1.24927	1.67721	5.6497	0.0174584	0.259889
SYNE3	0.807057	6.50978	6.39764	0.0114272	0.209279
LAMC1-AS1	1.25029	0.217221	3.8685	0.0492006	0.412174
HIP1	0.730163	4.58709	6.39754	0.0114278	0.209279
AC110079.1	1.25509	1.00665	5.25241	0.0219164	0.288596
DOC2A	1.25598	0.782334	4.23355	0.0396324	0.376693
AP005061.1	1.256	0.292985	5.0057	0.0252639	0.306745
CLIP2	0.817177	4.31203	6.38818	0.0114883	0.209613
B4GALNT4	1.25654	2.42427	3.9981	0.0455516	0.399969
PRSS12	1.2574	4.0612	11.1241	0.000852147	0.0489011
LRRN4CL	1.26424	2.67105	7.43065	0.00641221	0.158221
GNAO1	1.26446	1.59308	4.35875	0.0368194	0.364891
PAXIP1-AS1	-0.894494	3.53053	6.37897	0.011548	0.209742
COL4A2	1.26577	8.19828	12.0264	0.000524511	0.0359706
PHLDA1	1.26595	8.69177	8.31862	0.00392407	0.123876
CNTNAP3	0.994689	2.06595	6.36857	0.0116159	0.210128
NALCN	1.26768	2.40462	5.05519	0.0245524	0.303102
TREX2	1.26778	0.725366	4.78646	0.0286844	0.3259
FJX1	1.26859	2.03657	6.54557	0.0105145	0.200674
BBC3	1.2715	2.59932	9.39992	0.00216995	0.0884198
OLFML2A	1.27161	4.87607	5.84681	0.0156053	0.246512
ADORA2B	1.27208	1.57377	6.73392	0.00945964	0.189733
PRNP	1.27253	7.00116	9.25787	0.00234485	0.0914401
PTCHD4	1.27274	3.16045	6.35575	0.0117001	0.210581
PCDH9	0.915979	5.83745	6.34805	0.011751	0.210956
MGST1	1.27355	4.98521	6.43255	0.0112047	0.207948
GJA1	1.27429	5.77341	7.22725	0.00718052	0.167574
FSCN1	1.27478	4.25715	14.045	0.000178489	0.019251
SCRG1	1.27538	2.8329	4.59552	0.0320556	0.341285
SPTSSB	1.27642	4.26824	4.62577	0.0314951	0.338216
PGM5	1.27783	4.25511	9.46991	0.00208869	0.0863617
ITGA6	0.886334	8.82177	6.31304	0.0119853	0.213794
CABLES1	-0.748532	5.09475	6.31292	0.0119862	0.213794
RDH11	0.713121	5.79076	6.3102	0.0120045	0.21393
PRICKLE2-AS3	1.27827	1.3287	5.23865	0.0220904	0.289416
RDH5	1.27845	2.43488	4.32168	0.0376298	0.367342
SPRED1	0.946042	6.53355	6.29228	0.0121265	0.215524
PMEPA1	1.2796	4.4735	9.82713	0.00171957	0.0758288
DENND6A	0.679862	5.38113	6.28239	0.0121943	0.21604
PTPN13	1.28075	5.69575	16.3013	5.40265e-05	0.00934329
AL139241.1	1.28083	1.4704	6.3814	0.0115322	0.209742
PALM	1.28191	3.48527	14.3392	0.000152652	0.0175488
ECSCR	1.28261	0.864713	5.16412	0.0230582	0.294464
CHSY3	1.28516	1.54114	7.28555	0.00695115	0.16462
GPX3	1.28525	5.67977	5.86998	0.0154013	0.245827
LINC01266	1.2854	1.2346	4.68986	0.0303412	0.333753
IGKV6-21	1.28569	2.46114	3.93725	0.047228	0.405557
ASB9	1.28633	1.02601	5.72901	0.0166869	0.254523
PHLPP2	0.62519	4.24618	6.24608	0.0124468	0.21887
SLA	1.28704	4.72638	5.6533	0.0174226	0.259649
SFN	1.28747	3.24796	4.07278	0.0435796	0.391709
NAP1L2	1.2893	2.86918	9.75114	0.00179212	0.0778201
SNX12	0.700351	5.29513	6.22976	0.0125621	0.220119
LINC00710	1.28933	1.54775	5.83537	0.0157071	0.246749
AP1S2	0.938339	4.33459	6.21839	0.012643	0.221147
RAMP2-AS1	1.28948	2.37352	7.81055	0.00519421	0.143471
SPHK1	1.28972	4.45264	5.4308	0.0197846	0.277995
PXDN	1.29008	5.35007	17.8041	2.44851e-05	0.0052563
TCHP	-0.765316	4.75219	6.19033	0.0128451	0.223893
GAS6	0.967911	6.76993	6.18427	0.0128891	0.224134
IFIT3	1.29128	4.35645	5.93239	0.0148651	0.241928
GSTM5	1.29594	2.27163	7.93985	0.00483578	0.137665
MYCT1	1.29623	3.46326	6.15964	0.0130697	0.225439
BTN2A3P	1.29817	2.20348	10.1354	0.00145447	0.0698706
IGKV1-27	1.30108	4.56247	3.97529	0.0461725	0.401873
ITGA7	1.30136	5.72307	7.51535	0.00611752	0.154007
GAS6-DT	1.30441	1.08223	6.36119	0.0116644	0.210318
ENPP3	1.30531	5.31245	5.45487	0.0195138	0.276443
MXRA5	1.30647	6.35622	3.97034	0.0463086	0.402378
ADAMTS10	0.849416	3.42774	6.16051	0.0130633	0.225439
LY6E	1.30754	5.68648	9.65617	0.00188717	0.0803683
MMP16	1.30951	3.71094	4.74902	0.0293149	0.328854
SVEP1	1.30987	7.05855	12.8959	0.000329309	0.0284752
ADORA3	1.31014	1.25662	4.04521	0.0442968	0.394702
RBBP8	1.31173	5.94313	4.79519	0.0285392	0.32573
CACNB1	1.31254	2.43657	8.54698	0.00346097	0.115296
GUCY1B1	0.983576	3.58648	6.14348	0.0131898	0.226191
ZNF697	-0.761917	4.84359	6.14297	0.0131935	0.226191
AMPD1	1.31276	2.8593	6.20282	0.0127547	0.222905
SFRP1	1.31332	9.14005	12.1257	0.000497305	0.0351581
NDUFA4L2	1.31404	2.07611	9.52689	0.00202483	0.0846949
RNASE7	1.31469	0.879204	4.62198	0.0315649	0.338551
HSPB7	1.31472	3.82222	7.85068	0.00508016	0.141504
PAFAH1B3	0.906366	2.1868	6.13284	0.0132693	0.226199
FREM1	1.31586	4.47078	7.01349	0.0080898	0.176028
EMILIN1	1.31664	4.9178	8.41268	0.00372614	0.120693
HMGN2	-0.783584	5.15393	6.12765	0.0133084	0.226413
TRPS1	0.606129	7.02867	6.11514	0.0134029	0.227717
TMEM204	0.942677	3.54565	6.11377	0.0134132	0.227717
FGF1	1.31744	4.48309	7.68795	0.00555908	0.145856
STON2	1.31786	4.54145	10.6416	0.00110573	0.0571708
BRI3	-0.820315	4.50738	6.10896	0.0134498	0.227845
TMEM176B	1.31788	4.37985	9.8277	0.00171904	0.0758288
PAK6	1.32115	0.803654	4.30081	0.0380942	0.369193
TGM2	1.32217	4.42754	5.14869	0.023264	0.295353
LTBP1	0.75967	6.21909	6.09368	0.0135666	0.229043
TESK2	-0.659416	4.23789	6.08541	0.0136303	0.229749
GALNT7	1.32273	5.53638	13.7561	0.000208139	0.0214002
RBMS1P1	1.32516	0.152812	4.70403	0.030092	0.332298
MATN2	1.32616	6.96798	10.4397	0.00123337	0.0617868
NQO2	-0.977256	5.19925	6.07233	0.0137316	0.230848
CYGB	1.32644	3.30145	11.7683	0.000602494	0.0385286
CNTFR	1.32783	2.48762	4.26788	0.0388394	0.372682
FBXL2	0.875357	3.90928	6.05254	0.0138863	0.232859
LYPD5	1.32848	1.25281	5.72595	0.0167159	0.254748
COLEC11	1.32978	1.06913	6.61859	0.0100919	0.19658
GCLC	0.672721	5.08867	6.04415	0.0139524	0.233378
FGF10	1.32992	4.35184	9.55102	0.00199838	0.084025
ADAMTSL1	1.33033	4.37827	6.77836	0.00922695	0.186869
CFAP300	1.33076	0.469186	4.56173	0.032694	0.344953
RAMP3	1.33182	4.10788	9.99448	0.0015701	0.0714558
IRX6	1.33293	1.39519	6.08157	0.0136599	0.229838
TTYH1	1.33309	2.84508	7.62857	0.00574508	0.147811
CA12	1.33379	5.09771	4.95508	0.0260142	0.311388
DZIP1	0.938583	4.44975	6.01894	0.0141531	0.235084
PROS1	0.996774	4.76854	6.0166	0.0141719	0.235084
SDK2	1.33398	3.51852	4.35423	0.0369172	0.365278
HRH1	1.33399	2.58271	7.6994	0.00552391	0.145856
IRAK3	1.33405	5.13091	15.8628	6.81054e-05	0.0108339
COL16A1	1.33557	7.37076	4.78606	0.0286911	0.3259
NNMT	1.33599	5.38727	4.08189	0.0433452	0.390244
DENND2A	0.844958	3.09957	5.99047	0.0143834	0.237389
HSPB1	1.33665	3.92521	8.07687	0.00448338	0.133381
SERPINF1	1.33953	6.12999	14.9071	0.00011294	0.0141267
RECK	0.816501	3.92283	5.98751	0.0144075	0.237396
VSTM4	0.811386	4.57851	5.98598	0.01442	0.237405
IQCK	-0.946187	2.80022	5.98001	0.0144689	0.238013
ST3GAL4	1.34002	3.86628	9.96541	0.00159509	0.0720979
PHYHD1	-0.766064	4.1846	5.97497	0.0145103	0.2383
PDHA1	-0.789195	6.8985	5.97023	0.0145494	0.238744
LINC00987	1.34232	1.51839	7.09026	0.00775039	0.174198
SLC44A4	1.34238	3.40607	5.78438	0.0161692	0.250252
KCNK5	1.34259	5.88748	6.34207	0.0117907	0.211086
SCN4B	1.34292	3.58445	11.719	0.000618659	0.0391844
GRIK3	1.34405	3.24681	7.07636	0.00781077	0.174854
PLEKHA6	0.995762	4.98702	5.94962	0.0147205	0.240362
CDO1	1.34412	4.49456	5.06353	0.0244345	0.302397
PLCD3	1.34536	3.81111	6.66545	0.00982999	0.194526
OLFM2	1.34554	2.29087	6.32552	0.0119013	0.212853
CAV1	1.34603	6.7566	10.143	0.00144847	0.0698706
ELMO1	0.686354	4.85143	5.9291	0.0148928	0.242182
GFRA2	1.34616	2.41321	4.53159	0.0332747	0.347898
NOTCH1	1.34786	6.75895	8.43208	0.00368658	0.119998
SRPX	1.35077	5.14471	6.85636	0.00883261	0.183556
SLC20A1	0.904529	5.17918	5.89572	0.0151777	0.245099
METTL1	0.937429	1.96026	5.89348	0.0151971	0.245099
RND3	1.35114	6.27012	6.86579	0.00878612	0.183489
IL17RE	1.35204	3.46298	10.728	0.00105527	0.0553979
AKR1B1	0.740849	3.92435	5.89075	0.0152207	0.245099
PKIB	1.35264	1.77201	5.26175	0.0217991	0.28832
PTGES	1.35605	3.65272	8.53052	0.0034924	0.115955
B4GALNT3	1.35649	3.24029	4.50522	0.0337915	0.350928
CFI	1.35744	5.12692	6.99923	0.00815446	0.176662
SLCO4A1	1.35818	2.71966	4.0833	0.0433091	0.390244
ST6GALNAC3	0.981161	2.40661	5.88367	0.015282	0.245099
PALLD	0.833164	7.07064	5.88261	0.0152911	0.245099
AMOT	0.952383	4.86071	5.8826	0.0152913	0.245099
TLE4	-0.896424	4.84168	5.88234	0.0152934	0.245099
RGS22	1.35849	1.63204	4.71557	0.0298906	0.331547
LOXL4	1.36014	5.17113	10.7477	0.00104411	0.0553739
JSRP1	1.36068	1.87108	5.91711	0.0149945	0.243637
DHCR24	1.3609	6.04691	9.67499	0.00186793	0.0797197
TSC22D3	1.36129	7.85454	4.3625	0.0367384	0.364891
SPARCL1	1.3632	8.76521	13.15	0.000287516	0.0262299
EPS8L1	1.36365	4.71279	8.82706	0.00296796	0.105426
LAMA2	1.36479	7.47238	13.0455	0.000304013	0.0273584
BNC2	0.708408	4.21625	5.86169	0.0154739	0.246342
DIO3OS	1.36492	2.84928	6.03869	0.0139957	0.233905
PKP1	1.36497	4.32133	7.47925	0.00624142	0.155746
LGALS3BP	0.721626	8.11156	5.8563	0.0155214	0.246342
TSPAN18	0.988061	2.59743	5.85402	0.0155415	0.246342
COLCA2	1.366	1.58641	5.83692	0.0156933	0.246725
TAF15	-0.877614	5.18932	5.85143	0.0155644	0.246342
TIMP3	1.3665	8.76908	25.845	3.69964e-07	0.000305624
AC107959.2	1.36882	-0.118844	4.53086	0.0332889	0.347898
BEND7	-0.807239	4.81945	5.84835	0.0155916	0.246492
SCN2A	1.36902	2.29666	5.65927	0.0173633	0.259251
GKAP1	-0.904798	3.21016	5.8419	0.0156489	0.246657
CIB2	1.36908	1.57651	7.51659	0.00611334	0.154007
AMOTL1	0.76723	6.93343	5.84039	0.0156623	0.246657
CSF1R	0.986123	5.30292	5.83991	0.0156666	0.246657
ZBTB18	-0.874946	5.21793	5.8388	0.0156765	0.246657
PAPLN	1.37071	4.93362	7.68189	0.00557778	0.146154
CD209	1.37145	3.2464	4.09514	0.0430066	0.389122
CCDC9B	1.37183	4.62263	7.92382	0.00487881	0.138022
CFB	1.37197	2.84516	6.47173	0.0109604	0.206616
HSD17B2	1.37245	3.73629	4.10219	0.0428277	0.388045
CASQ2	1.37275	2.90618	10.6752	0.00108579	0.0565033
DKK2	1.37446	1.24905	5.79416	0.0160795	0.249251
TP53I3	0.976853	4.07098	5.81506	0.0158895	0.248436
PRKX	0.836235	4.27868	5.81254	0.0159123	0.248597
SECISBP2L	-0.746121	8.06754	5.80614	0.0159703	0.249119
ANK1	1.37517	1.35455	4.79002	0.0286251	0.3259
AC073592.1	1.37672	1.60877	7.26536	0.00702972	0.165845
AC106886.5	1.3771	0.828779	5.61911	0.0177657	0.263478
CPEB3	-0.669372	5.62574	5.79737	0.0160502	0.249251
PI16	1.37799	2.92439	4.87002	0.0273272	0.32045
TRIM22	1.37919	7.26939	15.2312	9.51169e-05	0.0131367
NUDT11	1.37962	0.565388	3.84567	0.0498745	0.41537
RN7SL141P	1.37997	0.579316	5.03882	0.0247854	0.304786
PAPSS2	1.38004	4.14319	16.2114	5.66519e-05	0.00946801
GRIP2	1.38005	2.40858	7.99466	0.00469156	0.136014
GLI1	1.38311	1.66582	6.7958	0.00913727	0.185946
ELOVL2	1.38325	1.55953	5.15338	0.0232012	0.295218
TMTC1	1.38507	5.95401	20.3483	6.45503e-06	0.0021963
IL17RB	-0.840887	3.57555	5.77037	0.0162986	0.25159
SCARA5	1.38666	5.58385	10.2569	0.00136173	0.0665405
SPIRE1	0.644876	5.4897	5.76813	0.0163194	0.251598
CLEC3B	1.38688	2.90397	7.13731	0.00754963	0.171797
STOM	1.38688	6.86091	19.4471	1.03426e-05	0.00298105
HUNK	1.38863	1.17182	6.27699	0.0122316	0.21604
AC036108.3	1.38892	2.11928	3.8665	0.0492591	0.41249
ENO1	0.666446	8.95215	5.74874	0.0165005	0.253206
FAM13A	-0.74646	6.71702	5.74865	0.0165013	0.253206
CDIP1	0.873423	3.98717	5.74742	0.0165129	0.253206
SPSB1	0.985881	4.13501	5.73789	0.0166028	0.254373
ITGA10	1.39009	3.31769	4.96326	0.0258913	0.311388
SHTN1	-0.679413	4.89638	5.73477	0.0166322	0.254373
TNFRSF10A	1.39059	3.66902	13.1059	0.00029436	0.0266102
CORO2B	0.924523	2.09588	5.73164	0.0166619	0.254509
PLP1	1.39158	4.04795	11.85	0.000576618	0.0377188
IGFBP3	0.934519	4.93426	5.72886	0.0166883	0.254523
CFH	1.39212	7.95099	9.87097	0.00167907	0.0748841
DCN	1.39266	9.09182	13.3345	0.000260572	0.0244446
SPICE1	-0.693162	6.08253	5.72239	0.0167499	0.254876
UPP1	1.3938	3.17445	7.32118	0.00681466	0.162701
TRO	1.39523	3.21371	8.83889	0.00294879	0.105288
DOC2B	1.39543	2.92234	5.53155	0.0186765	0.27163
FGF2	1.39557	5.33626	6.66545	0.00982999	0.194526
ENSG00000261295	1.39692	0.471577	4.4371	0.0351659	0.357798
PRADC1	-0.891711	4.07925	5.69782	0.016986	0.257103
SNN	0.718131	5.20269	5.69631	0.0170006	0.257103
MRC2	1.39713	6.20991	7.34904	0.00670988	0.161362
C1QTNF12	1.3977	-0.135982	4.77763	0.0288318	0.326542
GNAI2	0.778892	6.15527	5.69374	0.0170255	0.257103
AC011365.1	1.39811	0.699696	4.2432	0.0394079	0.375559
AJUBA	1.39827	4.23907	7.0298	0.00801643	0.175199
CHL1	0.857192	5.88415	5.68698	0.0170913	0.257508
F3	1.40128	6.07693	9.26799	0.00233193	0.0912246
NSG1	1.40147	2.33565	5.5071	0.0189394	0.272355
MAN2A2	-0.705761	6.47429	5.68153	0.0171444	0.25765
REEP2	1.40316	1.25587	5.37376	0.0204419	0.282522
XXYLT1	0.859904	2.81306	5.67844	0.0171747	0.25765
LINC00472	-0.735833	4.6724	5.67805	0.0171784	0.25765
PHC2	0.656689	5.7171	5.67384	0.0172197	0.257977
TMSB10	0.826227	7.77775	5.67222	0.0172356	0.257977
MCAM	1.4039	6.87992	11.8124	0.000588361	0.0381151
PTPRD	0.965144	3.40183	5.67055	0.0172521	0.257977
AC005005.3	1.40472	1.40467	5.79578	0.0160647	0.249251
PLAC9	1.405	3.29715	6.96837	0.00829628	0.17687
SCD5	1.40533	4.59393	11.9271	0.000553243	0.0370468
MFAP4	1.40565	4.46093	14.821	0.000118214	0.0144236
MISP	1.40647	0.68045	4.65791	0.0309107	0.336176
TRIM36	1.40659	1.27757	6.8089	0.00907044	0.185914
CALML3	1.40847	4.11341	6.3886	0.0114856	0.209613
SEMA4F	0.784115	3.28837	5.63951	0.0175601	0.261014
ZMAT3	1.40988	6.04196	11.7828	0.000597806	0.0383915
REPS1	-0.536987	6.23643	5.61989	0.0177578	0.263478
SLC12A2	1.40996	9.87065	15.0496	0.000104724	0.013793
KLK10	1.41137	1.12637	4.11057	0.0426161	0.387008
CYBRD1	1.41145	7.69513	21.25	4.0311e-06	0.00154174
SEMA3B	0.910897	4.23646	5.59516	0.0180102	0.266508
ZDHHC7	0.551056	5.63209	5.59114	0.0180516	0.266922
SOX5	-0.831044	4.89319	5.58659	0.0180985	0.267308
ATOH8	1.41247	3.02945	8.21593	0.00415242	0.127995
RBM38	0.700976	4.18571	5.58231	0.0181428	0.267673
SULF1	0.915711	4.96637	5.57672	0.0182007	0.267972
RGS5	0.896846	6.20491	5.57631	0.018205	0.267972
AL592301.1	1.4127	1.7051	8.14933	0.00430772	0.129806
HMGCLL1	1.41276	2.49565	7.49213	0.00619691	0.155219
AMIGO2	0.971254	4.01771	5.5731	0.0182384	0.26809
CX3CL1	1.41447	6.4863	6.69165	0.00968656	0.193032
TMED4	-0.53194	7.03445	5.56717	0.0183003	0.268603
MPC1	-0.82015	5.2991	5.55908	0.018385	0.269647
PCDH7	0.864374	3.27827	5.55612	0.0184162	0.269847
SMTN	0.900381	5.34004	5.55521	0.0184258	0.269847
MRPL45	-0.675275	4.418	5.55231	0.0184564	0.269905
LIMCH1	-0.652726	8.18691	5.55226	0.0184569	0.269905
AC084859.1	1.41512	0.446615	4.47939	0.034306	0.353783
CAPNS1	0.757138	6.40555	5.54456	0.0185382	0.270696
TMEM65	-0.695231	6.43013	5.53792	0.0186087	0.271526
CYP2S1	1.41561	0.496549	6.73913	0.00943206	0.18948
GPR153	1.41595	2.78104	21.3243	3.87785e-06	0.00154174
STARD9	0.648843	5.50016	5.52957	0.0186977	0.27163
AP001636.1	1.42068	0.456937	5.42373	0.0198648	0.278416
INPP1	0.777794	3.36858	5.5284	0.0187102	0.27163
AC110619.1	1.42137	1.50445	6.44311	0.0111384	0.207416
RORC	-0.908367	6.36225	5.527	0.0187252	0.27163
PTGER4	0.992222	4.369	5.52578	0.0187382	0.27163
ROBO3	0.866441	3.57664	5.52573	0.0187388	0.27163
PRR29	1.42251	0.802927	6.38051	0.011538	0.209742
RUVBL1	0.624139	4.40964	5.52095	0.0187901	0.271716
PFKM	0.715657	5.81993	5.52067	0.0187931	0.271716
AC011389.2	1.42503	0.172861	4.05903	0.0439358	0.393135
AP001363.1	1.42609	0.992165	6.78475	0.00919401	0.186657
CYTL1	1.4262	0.878064	6.67435	0.00978102	0.194051
ANKRD18EP	-0.971468	2.68506	5.51207	0.0188857	0.271985
TAF5L	0.619919	4.54078	5.51162	0.0188905	0.271985
CD163	1.42706	5.36306	4.89144	0.0269902	0.318376
MRGPRF	1.4279	2.32229	7.78717	0.00526185	0.143844
APBA2	1.43039	1.92275	4.33756	0.0372804	0.366109
PPM1H	0.894645	5.24765	5.49908	0.0190264	0.27339
ADAM23	1.43254	2.45016	8.59214	0.00337618	0.113421
ST3GAL6	-0.783938	6.02969	5.49665	0.019053	0.273395
SASH1	0.561309	6.71159	5.48903	0.0191362	0.274391
ZFPL1	-0.914595	2.13074	5.48469	0.0191837	0.274875
CACNA1C-AS4	1.43255	0.157229	4.34666	0.0370816	0.365707
ZDHHC23	1.43355	5.14587	9.7394	0.0018036	0.0779783
AC007569.1	1.43516	1.02434	7.25915	0.00705408	0.166026
FHL5	1.4382	2.47895	5.33666	0.0208815	0.283622
OSR1	1.4397	5.33068	3.9078	0.0480624	0.40826
COL4A1	1.44013	8.2415	12.3471	0.000441662	0.0333695
KIFC3	0.855538	5.05879	5.46288	0.0194246	0.276443
PCDHB2	1.44149	1.70952	5.45917	0.0194659	0.276443
PLCG1	0.602871	5.77406	5.461	0.0194455	0.276443
AL136084.3	1.44184	0.256822	4.86422	0.0274192	0.320772
KCNJ5	1.44298	2.8514	8.3835	0.00378643	0.121857
CRADD	-0.647542	3.78045	5.45572	0.0195044	0.276443
STK38L	0.728479	6.10906	5.45565	0.0195051	0.276443
FMO3	1.44299	3.86903	5.68368	0.0171235	0.25765
HCAR2	1.44319	2.75005	5.04351	0.0247183	0.304206
PRIMA1	1.4436	2.0843	4.34293	0.0371629	0.365762
KIAA0930	0.682904	5.4833	5.45347	0.0195295	0.276443
PLA2G4C	1.4445	3.72904	7.05972	0.00788361	0.174988
S1PR1	0.945659	3.92136	5.44944	0.0195746	0.276688
EPHB3	1.44506	6.16189	8.48094	0.00358887	0.118171
SEPT5	1.4454	3.44859	8.80287	0.00300757	0.105679
APOBEC3C	0.923185	3.86938	5.44353	0.0196409	0.276821
HIST4H4	-0.702308	4.94457	5.44326	0.019644	0.276821
CERS6	0.756128	4.31321	5.4424	0.0196536	0.276821
NFATC4	0.924804	4.74807	5.43889	0.0196932	0.277182
CXXC4	-0.724125	4.28083	5.4335	0.0197541	0.277842
AL162431.2	1.44584	0.175557	4.95208	0.0260593	0.311646
DDR2	1.4465	6.61489	27.3008	1.74142e-07	0.000179344
AKR1C1	1.4472	4.46867	4.98651	0.0255457	0.308881
COL5A2	1.44753	6.67233	10.5902	0.00113691	0.0578281
DOK1	1.44927	2.91208	13.1414	0.000288845	0.0262308
IGHV3-15	1.44932	6.16813	6.19665	0.0127992	0.223291
PARVB	0.893804	3.63214	5.41886	0.0199203	0.278716
NBL1	1.44954	3.55497	12.5575	0.000394617	0.0312675
PRR15L	1.45094	5.49441	6.24118	0.0124813	0.219089
MTMR2	-0.684269	5.95916	5.41374	0.0199788	0.27903
PLXNB1	1.45125	6.43014	11.1226	0.000852824	0.0489011
WISP2	1.45128	3.95567	5.15147	0.0232267	0.295325
XK	-0.98825	2.82169	5.40647	0.0200622	0.27955
FSTL3	1.45193	3.83138	10.2368	0.00137665	0.0671048
FP565260.1	1.45581	1.17771	7.54595	0.00601451	0.152572
CALHM5	0.922479	3.04414	5.40225	0.0201108	0.279695
MYH10	0.553604	6.03591	5.39833	0.020156	0.280128
CD14	-0.958521	6.43953	5.39707	0.0201706	0.280135
COL18A1	1.45651	6.92618	12.2148	0.000474116	0.0345393
IGF2	1.45771	4.18455	5.0282	0.0249379	0.304786
STK32A	1.45851	2.51748	5.51973	0.0188031	0.271716
DENND1B	-0.603145	6.10933	5.37941	0.0203757	0.28213
C1S	1.46	8.08837	10.819	0.00100466	0.0538562
SYNC	1.46095	2.98339	10.0192	0.00154914	0.0707467
ARRDC2	1.46327	5.55502	7.42808	0.00642137	0.15825
ARL6	-0.763697	4.19819	5.37242	0.0204576	0.282542
ALDH4A1	1.46366	2.39581	18.4601	1.73494e-05	0.00442366
RAMP1	1.46576	0.751515	5.8904	0.0152237	0.245099
CAVIN1	1.46851	7.71639	29.9755	4.37535e-08	7.25141e-05
SPON1	1.47012	5.30073	10.3299	0.00130895	0.0645967
ANGPTL2	0.704926	4.87113	5.36298	0.0205687	0.282563
CAVIN2	1.47076	5.28078	8.65334	0.00326462	0.111334
IGHV3-75	1.47077	0.635523	4.20192	0.0403783	0.379926
CELF2	0.894597	5.76786	5.36135	0.0205878	0.282563
SFXN3	0.688955	4.6317	5.36023	0.0206011	0.282563
ALDOC	0.931213	3.29507	5.35933	0.0206117	0.282563
LOXL3	1.4709	2.6106	14.2059	0.000163852	0.0182049
STX8	-0.598833	4.58373	5.35719	0.020637	0.282563
EFNA5	0.961493	4.64174	5.35662	0.0206438	0.282563
NLRP3	1.47133	3.75989	6.34189	0.0117919	0.211086
PROM2	1.47479	6.21688	5.27616	0.0216194	0.287042
EDRF1	-0.74283	6.01604	5.35052	0.0207161	0.282803
ITGA5	1.4767	5.58603	11.5878	0.000663863	0.0413884
RIMS4	1.47821	2.06974	4.81726	0.0281761	0.324286
FAM83E	1.47875	3.45302	7.87029	0.00502537	0.140372
SHROOM4	0.90248	4.6547	5.34515	0.02078	0.282895
C3orf58	0.93409	5.36673	5.34381	0.0207959	0.282895
SIPA1L2	0.863719	5.4547	5.3438	0.020796	0.282895
CD93	0.826092	6.54469	5.34108	0.0208286	0.283144
SDS	1.47982	1.02582	3.86998	0.049157	0.412156
HLCS	-0.574354	5.57222	5.33575	0.0208923	0.283622
KLHDC8B	0.6018	4.42708	5.33078	0.020952	0.284044
FCRL6	1.48187	1.32818	5.03392	0.0248556	0.304786
C7	1.48277	8.38223	4.97957	0.0256483	0.309707
CSRP2	0.763063	3.6552	5.32734	0.0209933	0.284044
FBXO41	-0.969434	3.13812	5.32722	0.0209948	0.284044
PLPP5	-0.780775	6.22145	5.32536	0.0210172	0.284154
COL4A6	1.48285	3.79523	6.0841	0.0136404	0.229749
GYG2	1.4837	4.06523	5.07653	0.0242519	0.301075
ANKRD35	-0.927142	2.98586	5.32062	0.0210745	0.284225
SNAI2	1.48843	3.76747	6.84396	0.00889415	0.184449
LAMA3	1.48855	6.93295	10.0551	0.00151926	0.0707414
TMEM200C	1.4888	3.96326	9.2882	0.00230635	0.0912246
ELAVL2	1.48926	0.464626	4.35773	0.0368413	0.364891
OMD	1.49007	3.22593	8.30528	0.00395301	0.124107
AC114488.2	1.4903	0.531133	4.9215	0.0265245	0.315126
SLIT3	1.491	6.27287	12.6304	0.000379519	0.0308077
GPC3	1.49116	4.7841	15.8035	7.02722e-05	0.0108339
NR2F1-AS1	0.846382	2.75735	5.30582	0.0212543	0.284766
PTK7	1.49164	6.36758	10.8716	0.000976483	0.0529163
F5	1.49183	2.60338	4.64059	0.0312244	0.337134
COL7A1	1.49478	6.60041	4.15224	0.0415795	0.383822
RXRG	1.49489	1.08191	7.73084	0.00542854	0.145313
FLNA	0.727164	9.72716	5.30048	0.0213196	0.284949
ATP6V0A4	1.49543	7.19133	3.99526	0.0456285	0.400291
SREBF1	-0.90676	6.97729	5.29448	0.0213931	0.285548
AC011595.1	1.49593	0.272616	5.30555	0.0212576	0.284766
AKT3	0.723781	5.69491	5.2846	0.0215149	0.286788
KCNJ2	0.918118	3.0588	5.2816	0.021552	0.287042
GTF3A	-0.881112	6.05972	5.27856	0.0215896	0.287042
GADD45A	1.49686	3.52201	7.15989	0.00745518	0.170816
DUSP7	0.711476	3.50368	5.27812	0.021595	0.287042
B3GNT3	1.497	4.08648	6.24381	0.0124628	0.218957
GPR87	1.50073	3.24687	5.79682	0.0160552	0.249251
WLS	0.922142	5.38008	5.27421	0.0216436	0.287156
LINC02580	1.50129	1.17764	6.40491	0.0113805	0.209183
PLA2G4A	1.50215	3.97367	19.5285	9.91123e-06	0.00294201
C1orf226	1.509	3.27427	9.29478	0.00229808	0.0912246
VTRNA1-3	1.51219	0.41258	6.93663	0.00844479	0.179284
CITED4	1.51432	3.3718	9.15288	0.00248328	0.0939896
ESPN	1.51496	2.15599	6.4286	0.0112297	0.207948
CCDC149	-0.773368	5.07826	5.25835	0.0218417	0.28832
PHLDA3	1.5151	4.58757	24.9621	5.84675e-07	0.000400966
DKK3	1.51515	5.88658	8.89846	0.00285411	0.104152
RRP1B	-0.615384	5.40245	5.25252	0.021915	0.288596
KLRK1	1.51564	0.817879	4.5378	0.0331542	0.347586
RASAL2	0.776777	5.66678	5.25163	0.0219262	0.288596
GSN	1.5157	6.55521	41.8905	9.65297e-11	6.39927e-07
KCNG1	1.51672	0.467559	6.14467	0.0131809	0.226191
TMEM176A	1.51702	3.01622	17.2276	3.31591e-05	0.00640261
SLC4A11	1.51766	5.45945	6.81527	0.00903816	0.185914
RFXAP	-0.892686	2.37397	5.24349	0.0220291	0.288993
PHOSPHO1	1.5177	1.74635	8.46741	0.00361565	0.118742
ADAMTS15	1.51827	2.9181	5.42928	0.0198019	0.277995
PARP3	0.730073	4.05928	5.23422	0.0221468	0.289964
VSNL1	1.52031	2.8348	5.0067	0.0252494	0.306745
CYP26B1	1.52288	2.88224	6.93619	0.00844686	0.179284
AKR1C2	1.52483	4.10013	3.85269	0.0496664	0.414875
TRIM35	-0.67049	5.85577	5.21694	0.0223679	0.291311
RTL5	1.5273	2.50055	7.79666	0.00523429	0.14383
BHMT2	1.5275	2.85186	11.6575	0.000639433	0.0401984
TSKU	1.52753	3.8378	7.67504	0.00559899	0.146517
STX19	-0.885992	3.45092	5.21319	0.0224162	0.291311
AOC3	1.52892	5.40139	7.62531	0.00575547	0.147869
TXNRD1	0.537534	6.12663	5.21261	0.0224236	0.291311
RIMS3	0.852447	3.84178	5.21215	0.0224296	0.291311
PRRC1	-0.611261	6.51696	5.2115	0.0224379	0.291311
IER5	1.53163	4.87679	14.5054	0.000139757	0.0166436
TAB2	-0.740269	6.72926	5.20985	0.0224592	0.291311
ARHGEF2	0.623829	5.95432	5.20785	0.0224851	0.291311
PPP1R16A	-0.811168	4.50436	5.20698	0.0224964	0.291311
IGHV3-23	1.53264	7.12958	5.36147	0.0205864	0.282563
IGHV3-41	1.53269	0.563883	6.40708	0.0113666	0.20912
SLC9B2	1.53291	2.66605	15.8159	6.98151e-05	0.0108339
SLC44A1	0.81703	6.51467	5.19844	0.0226072	0.291958
EGFLAM	1.53322	3.76084	14.2891	0.000156773	0.0178166
LHX8	1.53332	0.816188	5.40437	0.0200863	0.27955
PDE7B	-0.844761	4.3961	5.19617	0.0226367	0.291958
EDIL3	1.53413	4.33627	9.36614	0.00221031	0.0893467
CCDC122	-0.803331	3.15313	5.19199	0.0226913	0.292091
C2orf27A	1.53418	1.34665	7.03224	0.00800553	0.175153
MEIS3	1.5372	2.12323	11.8675	0.000571223	0.037692
FZD7	0.988337	6.01099	5.18975	0.0227205	0.292091
TMEM158	1.53837	0.0591334	5.20996	0.0224579	0.291311
ENSG00000267194	1.53926	2.5101	18.3849	1.80485e-05	0.00448685
PIP5K1B	-0.843835	4.59509	5.17845	0.0228687	0.293427
ALDH1A3	1.54	6.5123	5.49794	0.0190389	0.27339
AKAP12	1.54635	6.67362	21.3247	3.87713e-06	0.00154174
AC079313.1	1.54771	-0.10287	5.12829	0.0235389	0.29721
ATP6AP2	0.735941	6.04768	5.17176	0.0229569	0.293711
AC007336.3	1.54849	-0.0702578	4.34631	0.0370892	0.365707
EBF1	0.772099	5.41965	5.16958	0.0229858	0.293793
PMP2	1.54939	3.25651	6.34704	0.0117577	0.210956
FAM189A2	1.55089	4.25268	8.00435	0.0046665	0.135485
IL11RA	0.832112	4.57454	5.16222	0.0230834	0.294472
PABPC4L	-0.991366	3.42037	5.16067	0.023104	0.294546
EPB41L4B	-0.892995	6.07986	5.15575	0.0231695	0.295193
MLYCD	-0.73878	5.48579	5.15385	0.0231949	0.295218
CHI3L2	1.55152	7.70225	6.97314	0.00827424	0.17687
C1QTNF2	1.5516	0.746958	7.5386	0.00603908	0.153
SGCD	0.963946	4.02445	5.15053	0.0232393	0.295325
BCHE	1.5518	2.32237	7.74346	0.00539073	0.145124
TPMT	-0.618993	4.54232	5.14814	0.0232712	0.295353
GPX8	0.96178	3.51541	5.14366	0.0233314	0.295928
MDK	1.55286	4.10572	14.9402	0.000110974	0.0139686
RXFP4	1.55699	0.206552	5.34988	0.0207237	0.282803
ACKR1	1.56091	3.78472	5.19784	0.0226149	0.291958
ST6GALNAC2	1.56118	3.74826	9.8602	0.00168893	0.0748841
SYNPO	0.873017	4.46397	5.13615	0.0234326	0.296122
IGHA2	1.56186	9.91613	5.18425	0.0227925	0.292827
AC016397.2	1.56221	-0.0967313	5.02993	0.0249128	0.304786
C2orf54	1.56255	0.312846	6.36892	0.0116136	0.210128
FBN2	1.56269	2.15068	4.44344	0.0350355	0.357326
AC008737.1	1.56329	0.205733	6.49191	0.0108367	0.204866
CCDC3	1.56425	3.56097	5.62943	0.0176614	0.262323
UACA	-0.752767	7.29647	5.12292	0.0236118	0.29721
IGKV2-24	1.56477	4.50186	5.88228	0.015294	0.245099
GRAMD2A	1.56758	3.45389	4.62174	0.0315693	0.338551
TSPAN11	1.56908	3.89197	10.9864	0.000917821	0.0504244
GALNT17	1.56928	3.04874	10.1003	0.00148243	0.0704436
THSD4	0.897601	5.262	5.10722	0.0238265	0.298935
ITPRIPL1	0.698294	3.93723	5.10551	0.0238499	0.298935
FKBP10	1.57258	4.6194	15.7059	7.39918e-05	0.0111056
MAP2K6	1.57423	3.93925	22.648	1.94561e-06	0.000943765
MATN1-AS1	-0.929298	1.70356	5.10107	0.0239111	0.298935
LAMC3	1.5751	3.90416	4.9882	0.0255207	0.308881
RNLS	-0.672882	3.3881	5.10084	0.0239142	0.298935
MYOZ1	1.58014	0.0625159	5.88501	0.0152703	0.245099
RENBP	1.58073	2.28776	7.92393	0.00487852	0.138022
CENPW	1.58106	1.85824	9.18439	0.00244088	0.093784
TIPARP	1.5812	6.0508	5.80114	0.0160157	0.249251
SPON2	1.58597	4.01306	12.3551	0.000439777	0.0333695
CD81	0.652394	7.23795	5.09335	0.0240178	0.299102
ITIH5	1.58853	6.26516	15.4318	8.55346e-05	0.0122402
TMEM161B-AS1	-0.748055	4.38495	5.08301	0.0241614	0.300402
NTN1	0.915823	5.19526	5.08257	0.0241675	0.300402
AKR1C3	1.58904	3.97567	8.64714	0.00327575	0.111334
ADGRB2	1.58972	1.77228	10.9285	0.000946969	0.0517399
ARHGAP23	0.820175	3.60119	5.07402	0.024287	0.301156
ERCC6	-0.511872	5.55883	5.07362	0.0242926	0.301156
OSTF1	-0.634506	5.48772	5.07208	0.0243141	0.301156
DTWD1	-0.617456	5.66778	5.07173	0.024319	0.301156
OLFML3	1.58994	4.63952	17.7816	2.47764e-05	0.0052563
RASGRF2	0.769775	4.07787	5.05942	0.0244924	0.302735
MAP7D1	0.698625	5.23421	5.05849	0.0245056	0.302735
ARSI	1.59012	-0.00288478	4.08377	0.043297	0.390244
IGFBP7	1.59088	7.25813	19.4587	1.02796e-05	0.00298105
TMEM98	0.974069	4.98477	5.05308	0.0245823	0.303109
LINC00885	1.59109	1.17338	4.31363	0.0378081	0.368592
ASPN	1.59313	3.87813	8.94996	0.00277476	0.102383
IGHV3-19	1.59545	0.895761	7.06766	0.00784879	0.174854
TRGC2	1.59592	0.868169	4.16926	0.0411638	0.382019
A4GALT	1.59789	3.83254	11.4362	0.000720263	0.0436725
APOD	1.5987	7.25399	6.59826	0.0102078	0.198106
OPCML	1.59872	0.547257	4.91523	0.0266209	0.315808
IGHV3-33	1.60032	4.42068	5.10491	0.0238582	0.298935
MAOB	-0.825642	5.64861	5.03319	0.0248661	0.304786
MIR34AHG	1.60037	4.19999	14.3495	0.000151817	0.0175488
TMEM173	0.717063	4.6352	5.03177	0.0248865	0.304786
ECM2	1.60125	5.19033	16.5715	4.68492e-05	0.00847034
C15orf59	1.60197	1.28591	10.5487	0.00116271	0.0588294
TNFRSF21	1.60364	5.08263	17.7765	2.48437e-05	0.0052563
COL23A1	1.60479	2.23164	6.98348	0.00822653	0.17687
PSAP	0.576637	9.90546	5.02712	0.0249534	0.304786
TGM5	1.6063	1.44225	4.8211	0.0281133	0.323751
SIX4	-0.67208	5.09957	5.02528	0.02498	0.304786
MAP3K1	-0.690191	7.82879	5.01383	0.0251457	0.30662
TNFAIP2	0.903136	7.48113	5.012	0.0251722	0.306679
SLC43A3	0.730716	3.87778	5.01137	0.0251814	0.306679
MAP1LC3B	0.73984	4.79965	5.00916	0.0252135	0.306745
SRC	0.894141	4.3775	5.00761	0.0252361	0.306745
LTBP2	1.60924	6.92322	17.2924	3.20469e-05	0.00634825
SLCO2B1	0.934653	5.68097	5.0058	0.0252625	0.306745
RHOV	1.61036	3.71739	5.67937	0.0171655	0.25765
ADH1C	1.61095	3.52411	7.72135	0.00545716	0.145377
SESN3	0.979014	7.26067	4.99485	0.0254228	0.308298
EFCAB1	1.61158	1.29738	4.35796	0.0368364	0.364891
MAT2A	0.753381	6.20872	4.99137	0.025474	0.308543
F2R	1.61355	4.39857	14.9649	0.000109528	0.0139634
NIM1K	1.61382	0.868736	7.93884	0.00483848	0.137665
SGCA	1.61792	0.357205	5.88481	0.015272	0.245099
MTCL1	0.983551	1.96668	4.98307	0.0255965	0.309273
COL12A1	1.62116	6.12454	14.0425	0.000178721	0.019251
EFEMP1	0.706854	7.25203	4.97806	0.0256708	0.309707
PPP1R3B	-0.608287	6.12659	4.97704	0.0256859	0.309707
SCN2B	1.62358	1.6193	7.19576	0.0073076	0.169275
IFI27L2	0.895034	2.53147	4.96329	0.0258909	0.311388
ERMN	1.62407	2.63611	4.29757	0.0381668	0.369193
IGLV7-43	1.62531	3.74227	5.37739	0.0203994	0.28213
KLF7	0.746872	4.80615	4.96079	0.0259284	0.311388
RANBP3L	1.6267	1.7215	7.73077	0.00542877	0.145313
PALD1	0.893665	4.32008	4.95986	0.0259423	0.311388
TP53AIP1	1.62851	1.79486	5.81546	0.0158859	0.248436
TMEM14A	0.701307	3.68867	4.95581	0.0260032	0.311388
IGHV1-24	1.62903	3.50816	6.89225	0.00865702	0.181999
ITGA2	1.63182	6.36079	6.59358	0.0102347	0.198106
XG	1.63217	0.403389	5.76954	0.0163063	0.25159
POMC	1.6332	-0.101818	5.22872	0.0222169	0.290691
NOV	1.63324	2.80408	11.3771	0.000743554	0.0445416
FAM122C	-0.908075	1.97806	4.94925	0.0261019	0.311968
MFGE8	1.63646	6.19143	11.2437	0.000798923	0.0467323
PTK6	-0.947862	3.45055	4.9454	0.0261602	0.31229
C1orf116	1.63676	5.23577	5.32784	0.0209874	0.284044
GPX1	0.725151	5.22901	4.93496	0.0263186	0.313804
ECE1	0.522905	6.2816	4.93122	0.0263757	0.314296
FBN1	0.838457	7.62956	4.9281	0.0264233	0.314488
AC093724.1	1.63716	0.518182	7.35148	0.00670076	0.161337
GPNMB	1.63767	6.34543	13.2315	0.000275287	0.0255837
TMCO3	0.535601	6.13521	4.92284	0.0265039	0.315068
C16orf45	1.64039	3.65904	9.67619	0.00186671	0.0797197
C3orf35	-0.904732	2.28007	4.9175	0.026586	0.315667
MATN4	1.64162	0.902101	5.30261	0.0212935	0.284837
DHRS7	-0.914134	7.59105	4.91466	0.0266296	0.315808
MROH8	-0.978535	1.88243	4.91283	0.026658	0.31584
LAMC2	1.64209	4.94016	9.60006	0.00194571	0.0823326
ALS2CR12	-0.978592	1.98108	4.9083	0.0267279	0.316408
PLCB1	-0.725288	7.50965	4.90635	0.0267581	0.316458
NTRK3	1.64781	5.40938	5.36458	0.0205498	0.282563
CPE	1.64998	7.17063	22.3554	2.26574e-06	0.00107288
SPRY4-AS1	1.65108	0.536912	5.61109	0.0178472	0.264293
FAHD2A	-0.807286	5.37485	4.89801	0.0268876	0.317354
SLC35F3	1.65247	1.83075	9.07388	0.00259286	0.09693
TRIM14	0.842305	3.93166	4.88801	0.0270439	0.31882
TBC1D9	0.746793	5.88662	4.8845	0.0270989	0.319278
MRPS31P2	1.65664	-0.08824	6.01055	0.0142206	0.23529
ARHGAP24	-0.722618	5.25105	4.88007	0.0271684	0.319651
IPMK	-0.663809	4.41103	4.87793	0.0272023	0.319651
TSPAN4	0.703361	5.22846	4.87748	0.0272093	0.319651
RGS7BP	1.65681	1.28127	4.91243	0.0266641	0.31584
NPR2	0.775869	3.39052	4.8716	0.0273022	0.32045
GDF10	1.65728	2.29264	14.1343	0.000170207	0.0186728
ABCG2	1.66623	4.56843	6.91784	0.00853398	0.180557
IGHV3-7	1.67161	6.48581	8.64262	0.00328388	0.111334
MICAL2	0.876991	4.19314	4.86577	0.0273945	0.320772
TNNT3	1.67196	2.24242	12.2992	0.000453142	0.0337144
AP003119.3	1.67315	0.541999	5.05836	0.0245074	0.302735
TUB	0.718645	4.89399	4.86292	0.0274398	0.320825
EPHA7	1.67439	5.53476	12.3346	0.000444636	0.0333695
FOXA1	1.67443	2.96786	7.24554	0.00710773	0.166786
NMRK1	-0.652309	5.36072	4.85796	0.0275189	0.321157
IGHV1-58	1.6747	2.20955	5.93775	0.0148199	0.241589
KLK7	1.67675	2.06921	4.23229	0.0396618	0.376693
HRCT1	1.68056	0.212122	6.35387	0.0117126	0.210615
CDH3	1.68343	4.88752	5.6716	0.0172417	0.257977
AXL	0.788883	5.3755	4.84967	0.0276514	0.321623
GVQW3	-0.854419	2.84523	4.84935	0.0276566	0.321623
PODN	0.889694	4.66803	4.84852	0.0276698	0.321623
SLC16A4	0.693983	3.87271	4.84712	0.0276923	0.321642
AGR2	1.68411	5.92805	3.957	0.0466767	0.403612
AL049838.1	1.68439	0.0555437	5.77539	0.0162521	0.251144
GPR173	1.68474	0.853057	8.49088	0.00356931	0.117722
NIP7	0.655479	3.86972	4.84064	0.0277965	0.322061
SAMD13	-0.915891	3.4374	4.83964	0.0278127	0.322061
FBLN1	1.68524	5.5914	15.4386	8.5231e-05	0.0122402
TSHZ1	-0.868158	4.96716	4.83738	0.0278491	0.322061
EBAG9	-0.712483	5.17187	4.83636	0.0278657	0.322061
PCSK2	1.69156	1.61853	8.6852	0.00320805	0.110214
ERF	0.884239	4.41886	4.82662	0.0280235	0.323654
PLEKHO2	0.8947	5.08633	4.82461	0.0280562	0.323711
TTLL3	0.626518	4.40204	4.82354	0.0280736	0.323711
FLRT2	0.944127	5.17384	4.82233	0.0280934	0.323711
DCLK3	1.69169	0.177014	7.29559	0.00691242	0.164443
GSTA1	1.6929	1.96335	4.12145	0.0423428	0.38555
OXTR	1.69316	0.241733	7.1801	0.00737165	0.169684
AL353150.1	1.69526	1.7427	6.11056	0.0134376	0.227832
COL9A2	1.69539	5.42269	6.39448	0.0114476	0.209448
C21orf91-OT1	1.69645	-0.375325	5.3479	0.0207473	0.282811
EPHX2	-0.691617	5.59607	4.80976	0.0282991	0.324949
CHODL	1.69669	1.05004	10.34	0.00130177	0.0644018
PRKD1	-0.71455	3.51263	4.80504	0.0283767	0.325422
PLEKHG5	0.758961	4.88051	4.80332	0.0284049	0.325422
ANXA8	1.69751	0.588559	3.99162	0.0457271	0.400371
SDC1	1.70243	6.29071	8.21089	0.00416397	0.127995
C1QA	1.70532	6.22693	9.3071	0.00228268	0.0912246
IGHV3-74	1.70553	5.82544	9.7163	0.0018264	0.0786223
NT5DC3	0.83565	4.72588	4.79646	0.0285182	0.32573
EHD3	0.848723	3.34696	4.79543	0.0285353	0.32573
CCDC8	1.70557	5.03448	5.39497	0.0201949	0.280277
GPR27	1.70562	1.33438	7.62865	0.00574483	0.147811
PSMD1	0.5163	6.02052	4.79314	0.0285733	0.32573
MEX3A	1.70921	1.73252	7.46339	0.00629665	0.156339
TFAP2C	1.71078	5.31501	6.46175	0.0110221	0.206983
TMSB10P1	1.71194	-0.124607	6.68783	0.00970731	0.193252
TNFRSF10C	1.71421	2.34163	5.89713	0.0151656	0.245099
HEG1	0.710543	5.64562	4.78561	0.0286985	0.3259
TM6SF1	0.907415	2.04842	4.78544	0.0287013	0.3259
ADM	1.71615	4.39842	19.9083	8.1245e-06	0.00252469
PAQR7	0.974943	2.63393	4.78474	0.0287131	0.3259
SHC3	1.72099	4.56591	12.7969	0.0003472	0.0293114
HEATR5B	-0.514446	6.84536	4.77955	0.0287996	0.326542
DDIT4	1.7221	4.77763	5.85726	0.0155129	0.246342
GZMK	1.72295	1.71475	4.13746	0.041944	0.385414
WDR35	0.668384	4.88629	4.77543	0.0288686	0.326772
CFAP20	0.664848	4.02837	4.77414	0.0288903	0.326831
ITPK1	0.621772	4.65688	4.77183	0.0289291	0.327085
SLC7A4	1.72486	0.0356173	5.30939	0.0212108	0.284766
PNMA2	1.72539	1.13863	9.62566	0.00191878	0.0815398
C21orf91	0.801082	5.00072	4.76272	0.0290826	0.32826
TM7SF2	-0.916704	5.26824	4.75917	0.0291426	0.32836
UTP23	-0.592927	4.75846	4.7584	0.0291556	0.32836
TBX15	1.7266	2.80389	9.79533	0.00174956	0.0764731
INTS10	-0.492591	6.43289	4.75678	0.0291831	0.32836
BMP2	1.72758	2.26681	11.3902	0.000738345	0.0443632
CLEC11A	1.72843	2.23911	10.0278	0.00154192	0.0707414
AC080038.3	1.73465	0.287492	4.89844	0.026881	0.317354
PCOLCE	0.920716	3.7684	4.75296	0.0292479	0.328502
CHST3	1.73483	5.56273	14.2062	0.000163833	0.0182049
KRT5	1.74137	7.58319	4.70753	0.0300307	0.332298
JTB	-0.752701	6.95557	4.74801	0.0293322	0.328854
TINAGL1	0.540271	7.05726	4.74793	0.0293336	0.328854
MID1	0.87522	4.70025	4.74663	0.0293557	0.328917
GLIPR2	0.817926	4.06829	4.74558	0.0293737	0.328932
FBLN2	1.74266	7.08888	20.2017	6.9692e-06	0.00227219
SELP	1.74753	3.52769	21.278	3.97257e-06	0.00154174
IGLV1-44	1.75067	4.14948	6.17951	0.0129238	0.22428
PACS1	-0.773895	6.63587	4.73922	0.0294825	0.329128
PABPC1	-0.93315	9.0814	4.73903	0.0294857	0.329128
CDCA7L	-0.960462	4.41682	4.73785	0.0295059	0.329128
AC087752.3	1.75456	1.2554	11.4883	0.000700369	0.0428583
C2orf40	1.7555	1.66466	8.04023	0.00457498	0.133608
CST3	1.75808	9.15649	14.8637	0.000115568	0.0142759
ISYNA1	1.76176	3.87992	13.6001	0.00022617	0.022158
GLB1L	0.663206	3.72949	4.72978	0.0296446	0.329764
TFAP4	-0.781761	3.53341	4.72965	0.0296469	0.329764
UBA5	-0.622835	6.42225	4.72602	0.0297095	0.330276
CACNA1D	-0.954938	3.96327	4.7216	0.029786	0.330941
SNX21	0.582502	4.28757	4.71683	0.0298687	0.331525
TPSAB1	1.76294	0.554619	4.33434	0.0373509	0.366109
GFRA3	1.76511	1.35874	8.69009	0.00319945	0.110214
AL133342.1	1.77331	-0.304669	5.69532	0.0170102	0.257103
CLDN11	1.77759	3.6596	12.7391	0.000358092	0.0299233
PTGDS	1.77868	4.62742	6.55648	0.0104503	0.199841
IGHV1OR15-9	1.77993	0.552129	5.26025	0.0218178	0.28832
TNFSF15	1.78026	5.71823	5.26	0.021821	0.28832
HEPACAM	1.78224	1.32069	12.0462	0.000518968	0.0357136
TPD52L1	-0.916657	7.56061	4.70421	0.0300889	0.332298
HSD17B14	1.78293	0.854199	9.55393	0.00199522	0.084025
MMP2	1.7856	5.90935	9.44575	0.00211639	0.0871446
CELSR1	-0.899307	5.83733	4.70166	0.0301336	0.332389
IGHV1-45	1.7861	0.915112	6.1465	0.0131673	0.226191
PBXIP1	0.653857	7.14298	4.69774	0.0302023	0.332778
LHFPL2	0.603062	6.6309	4.6938	0.0302716	0.333357
TWSG1	0.641051	5.17578	4.69282	0.030289	0.333363
LINC01671	1.78979	-0.39763	4.10464	0.0427656	0.387804
CORO7	0.796485	2.62849	4.68715	0.030389	0.334014
AC009126.1	1.79009	0.234019	8.13307	0.00434651	0.130186
TGFBR3	0.767535	7.56025	4.68411	0.0304429	0.334014
MTA2	0.453644	6.16206	4.68323	0.0304585	0.334014
NPTX2	1.79061	1.50496	6.39893	0.0114189	0.209279
AC025280.2	1.79147	-0.0981354	6.6335	0.0100078	0.196033
TSPYL4	0.631522	4.38036	4.68087	0.0305003	0.334014
IGKV1D-13	1.79234	1.82986	3.99121	0.0457383	0.400371
CYP4Z1	1.79451	0.275669	4.95469	0.02602	0.311388
MIR497HG	1.79592	1.37698	9.15529	0.00248	0.0939896
CA3	1.7973	5.37116	4.19395	0.0405684	0.379926
FZD8	0.898988	3.17243	4.67005	0.0306931	0.335398
EPHA4	0.607329	4.9434	4.66868	0.0307174	0.33548
TBX2	0.815017	3.18832	4.66725	0.0307431	0.335576
LOX	1.79731	3.34696	12.4851	0.0004102	0.0317434
DIO2	1.79966	5.16108	3.92268	0.047639	0.407153
ABCA8	0.619776	7.55611	4.65831	0.0309036	0.336176
SNTB2	0.564401	5.96129	4.65817	0.0309062	0.336176
IGKV2D-29	1.8021	2.51667	6.36439	0.0116433	0.210318
UNC13C	1.80212	3.12621	7.44197	0.00637202	0.157628
TPK1	-0.782696	3.86207	4.6576	0.0309165	0.336176
IFI27	1.80493	4.81623	7.93414	0.00485106	0.137796
PSCA	1.80709	2.09938	4.47813	0.0343313	0.353783
PLIN4	1.80853	8.67072	4.10726	0.0426996	0.38759
AC010976.1	-0.770437	2.46837	4.64789	0.0310917	0.337134
WDR54	0.813135	2.36931	4.64543	0.0311363	0.337134
SNCG	1.81077	3.70113	10.3763	0.00127646	0.0633072
RASSF8	0.57918	5.31413	4.64391	0.0311639	0.337134
ETV4	1.81088	2.08095	12.9083	0.000327123	0.0284097
ENPP5	0.800696	4.73983	4.64201	0.0311984	0.337134
STON1	0.925056	3.31301	4.64185	0.0312013	0.337134
GSN-AS1	0.929927	3.72704	4.64182	0.0312018	0.337134
SPARC	1.81141	8.44915	18.1094	2.08565e-05	0.00493804
CPEB4	-0.567602	7.26011	4.64055	0.0312249	0.337134
LRP6	0.65841	7.1766	4.63786	0.031274	0.337329
CNIH4	0.661704	4.39913	4.6377	0.0312769	0.337329
STRBP	-0.704916	6.17934	4.63546	0.0313178	0.337468
USP3	-0.552237	6.04943	4.63388	0.0313466	0.337468
FAM180A	1.8134	0.42425	9.85836	0.00169062	0.0748841
TBX21	1.81383	0.699129	8.98349	0.00272429	0.101007
CROT	0.732311	4.22573	4.63235	0.0313746	0.337468
TP63	1.815	5.05389	6.81646	0.00903215	0.185914
SNX1	0.645566	6.60041	4.62886	0.0314385	0.33779
GPRC6A	1.81557	1.56213	6.09758	0.0135367	0.228927
AMH	1.81649	0.241618	9.28796	0.00230664	0.0912246
MEGF10	1.81806	4.25738	14.3145	0.000154666	0.0176782
LAYN	0.991673	2.89535	4.62129	0.0315774	0.338551
CRTAC1	1.82074	1.65096	11.8217	0.000585437	0.0380496
LINC01152	1.82126	4.97176	7.59913	0.00583965	0.148896
AIF1	0.978579	3.51216	4.61332	0.0317245	0.339578
ACAA2	0.695647	4.34139	4.61232	0.031743	0.339594
MAP9	0.968766	3.86602	4.61111	0.0317655	0.339652
P2RY1	0.854386	2.88277	4.60842	0.0318154	0.340002
FAM126A	0.596545	5.7552	4.60477	0.0318832	0.340544
ZNF280D	-0.584633	7.0754	4.6033	0.0319106	0.340653
TPD52	-0.740927	6.52955	4.60139	0.031946	0.340799
BCDIN3D	-0.814986	2.55606	4.60038	0.0319648	0.340799
DENND5A	0.450889	6.35151	4.5998	0.0319757	0.340799
GAA	0.693452	5.97884	4.59679	0.0320319	0.341216
IGHV6-1	1.82243	3.51152	7.94719	0.00481621	0.137665
OGN	1.82577	4.36428	8.55946	0.0034373	0.1147
CDH19	1.82634	5.59072	10.8473	0.000989374	0.0533243
TMEM40	1.83129	-0.0138415	5.29475	0.0213898	0.285548
SHROOM2	-0.975414	4.10837	4.58684	0.0322184	0.342286
PRMT1	0.573611	5.54557	4.5813	0.0323227	0.343211
CCDC129	1.83141	4.21578	7.33685	0.00675553	0.161872
CYP4B1	1.84046	3.93006	6.91992	0.00852408	0.18054
CGREF1	1.84078	3.50753	11.3567	0.000751764	0.0447272
SOD3	1.84125	2.83541	16.1097	5.97758e-05	0.00980099
NINL	0.782546	4.47845	4.56843	0.0325665	0.344617
KY	1.84202	1.84373	8.74616	0.00310255	0.108607
AC068580.1	1.84417	0.826213	12.706	0.000364481	0.0302033
SLC16A9	1.8446	3.12157	12.0604	0.000515055	0.035695
PTPN9	0.645224	4.78734	4.5657	0.0326183	0.344693
TMEM51	0.969799	2.9031	4.56259	0.0326777	0.344953
CMA1	1.8459	0.545822	5.10931	0.0237978	0.298935
ALDH1A2	1.8475	4.14656	14.8642	0.000115532	0.0142759
FMOD	0.917318	5.69734	4.56072	0.0327133	0.344953
A2M-AS1	0.815595	2.06389	4.55916	0.032743	0.344953
SHC1	0.56048	5.5621	4.55896	0.032747	0.344953
PTCHD1	1.84892	2.69295	7.7008	0.00551964	0.145856
AFMID	-0.647771	5.01534	4.5537	0.0328476	0.345563
AC115621.1	1.84993	-0.0132117	6.28854	0.0121521	0.215787
ITGB3	1.86511	2.13218	15.3723	8.82742e-05	0.01254
RAB20	0.653028	3.80221	4.54766	0.0329637	0.346319
PLPBP	-0.616865	5.32195	4.54527	0.0330099	0.346439
BAK1	0.753091	2.42936	4.54526	0.0330099	0.346439
IGFBP6	1.86796	4.08407	14.1269	0.000170879	0.0186728
LAMA1	1.86841	5.13245	6.05932	0.0138331	0.232162
SCGN	1.87396	2.00834	6.88066	0.00871336	0.182797
IGFBP2	1.87985	3.85654	15.9228	6.598e-05	0.0105823
FMO1	1.88582	3.74761	6.97623	0.00825995	0.17687
ZNF469	0.85378	3.05045	4.53126	0.0332812	0.347898
S100B	1.88664	4.85807	10.1145	0.00147106	0.0704436
BGN	1.88871	4.56435	7.80826	0.00520079	0.143471
EFNB3	1.89337	0.792256	9.26579	0.00233474	0.0912246
TBCB	0.645371	4.26167	4.52862	0.0333325	0.347988
ZNF138	-0.712592	4.01156	4.5271	0.0333622	0.348115
CIB1	0.673865	4.93685	4.52591	0.0333853	0.348173
AKAP1	0.609032	6.2605	4.51267	0.0336446	0.350694
LEPR	1.89351	5.85489	6.45815	0.0110445	0.207024
CTTNBP2NL	0.664261	4.50459	4.50831	0.0337305	0.350928
FAM83D	1.89597	0.396395	6.79915	0.0091201	0.185946
CTBS	-0.893394	5.44942	4.50571	0.0337818	0.350928
LINC01819	1.89613	0.709712	8.5156	0.00352115	0.11652
ATP2C2	1.90333	4.24817	6.55083	0.0104835	0.200285
VPS13A	-0.572615	7.4305	4.50462	0.0338035	0.350928
ICAM2	0.987373	2.77396	4.50437	0.0338083	0.350928
NT5C3B	-0.608413	5.02158	4.49985	0.0338979	0.351423
GFAP	1.90474	2.24147	5.40517	0.0200772	0.27955
ETS1	0.726343	6.22045	4.49832	0.0339282	0.351423
ZFHX4	0.82119	3.70146	4.49758	0.0339429	0.351423
DNAJA1	0.606272	6.56677	4.49751	0.0339443	0.351423
ITGB1BP1	0.758368	4.72521	4.49618	0.0339707	0.351514
AC116158.1	-0.936485	1.67449	4.4952	0.0339901	0.351532
PCDHA4	1.90517	1.21325	5.98948	0.0143915	0.237389
PGF	1.90681	3.75294	10.0291	0.00154089	0.0707414
TRIM58	1.91215	0.938918	6.69167	0.00968644	0.193032
IFI6	1.91539	5.61984	7.18368	0.00735696	0.169647
IGKV2OR22-4	1.91715	1.51955	10.775	0.00102879	0.0548539
C11orf16	1.91939	0.373303	6.43105	0.0112142	0.207948
TXLNA	0.502857	6.72979	4.47808	0.0343323	0.353783
SETD3	-0.496327	6.9723	4.47607	0.0343727	0.353811
NXN	0.696095	4.77438	4.47535	0.0343871	0.353811
DCHS2	1.92175	2.7585	8.27184	0.00402646	0.125515
ANPEP	1.92498	4.50899	9.3972	0.00217317	0.0884198
TRIM62	-0.900694	2.96862	4.47017	0.0344915	0.353811
LDHD	-0.973124	4.74803	4.46981	0.0344989	0.353811
KLHL5	0.637161	4.888	4.46969	0.0345012	0.353811
TRIP11	-0.522045	7.20149	4.46929	0.0345093	0.353811
TRIM9	1.92809	3.49156	6.3617	0.011661	0.210318
MYEF2	-0.660074	4.56181	4.46849	0.0345254	0.353811
SSPO	-0.918668	3.27894	4.46823	0.0345307	0.353811
VIT	1.92938	3.54072	14.9507	0.000110354	0.0139686
ITGA8	0.903957	4.65356	4.46201	0.0346566	0.354735
EID3	0.856345	1.71725	4.45928	0.0347121	0.355116
LSAMP	1.93526	2.80491	17.281	3.22392e-05	0.00634825
NRN1	0.985702	2.94706	4.4513	0.0348747	0.356417
QSER1	-0.765056	7.20468	4.4475	0.0349524	0.357027
SLITRK2	1.93715	0.727903	10.6354	0.00110946	0.0571708
GRK4	-0.647449	3.22828	4.44492	0.0350052	0.3572
RN7SKP16	1.93869	-0.112294	6.89015	0.0086672	0.18202
REM1	1.94157	0.757799	7.63071	0.00573828	0.147811
SMC5	-0.458934	7.07225	4.43986	0.035109	0.357709
ROPN1	1.94175	1.68841	9.19213	0.00243057	0.093784
KCNK2	1.94438	2.05977	11.6395	0.000645655	0.0403799
PON2	0.63878	5.19253	4.43682	0.0351718	0.357798
CHRNB2	0.95605	1.60467	4.43292	0.0352522	0.358433
ARL13B	0.681855	3.60343	4.43144	0.0352826	0.358455
COL14A1	1.95611	6.95333	7.8411	0.00510715	0.142057
NRG1	1.95823	3.05439	5.2389	0.0220872	0.289416
PPP1R1C	1.95859	0.969844	8.21672	0.00415062	0.127995
GJC1	0.869942	3.18956	4.42171	0.0354844	0.359779
KIF3C	0.818661	2.29118	4.42103	0.0354985	0.359779
HK1	0.565176	6.63404	4.42043	0.0355112	0.359779
PODXL	0.838732	6.54743	4.41871	0.0355468	0.359834
S100A2	1.96019	4.66715	6.40867	0.0113564	0.20912
ING2	-0.794774	2.49032	4.41539	0.0356161	0.360259
PCDHGB3	-0.799299	2.22063	4.41283	0.0356696	0.360259
VSIR	0.598635	5.89795	4.41278	0.0356707	0.360259
GNB4	0.694261	5.35922	4.41271	0.0356722	0.360259
HSCB	-0.660454	3.44469	4.41133	0.0357011	0.360259
ROPN1B	1.96465	2.09125	15.6989	7.42683e-05	0.0111056
SOX2	1.98763	1.98789	5.79057	0.0161124	0.249566
PHACTR2	0.621412	6.01636	4.40669	0.0357982	0.360849
LINC02009	1.99311	3.25699	9.26859	0.00233117	0.0912246
HSPA12B	0.759674	2.88947	4.4036	0.0358631	0.361136
NMD3	-0.574531	6.47372	4.40245	0.0358874	0.361199
SAPCD2	-0.936876	2.02276	4.3996	0.0359473	0.361619
NRXN1	0.911067	4.9933	4.3978	0.0359853	0.361818
FIBIN	1.99767	2.80955	13.69	0.000215598	0.0217655
SLC6A2	1.99892	1.94083	6.87702	0.00873108	0.1829
KIRREL1	0.953972	5.99845	4.39417	0.0360621	0.36204
FBXO48	-0.804135	2.21601	4.39118	0.0361253	0.362493
AF131215.2	-0.908618	2.38274	4.38891	0.0361734	0.362792
CABCOCO1	2.00073	0.315084	4.46389	0.0346185	0.354527
RAVER2	-0.637403	5.78766	4.38595	0.0362364	0.36283
CPXM2	0.884453	4.83139	4.38449	0.0362673	0.36283
RGS11	2.00261	2.65685	15.7567	7.2033e-05	0.0110199
IGSF1	2.00448	3.00528	12.2031	0.0004771	0.0346298
LCN2	2.01052	6.09844	4.53332	0.0332411	0.347898
ARNTL2	0.891438	3.1663	4.38189	0.0363228	0.36283
AL139383.1	-0.938077	3.10368	4.38187	0.0363232	0.36283
PLCE1	0.736817	5.42993	4.37598	0.0364489	0.363904
LGR5	2.012	2.70115	7.68925	0.00555506	0.145856
CCDC51	0.730089	2.9025	4.37131	0.0365488	0.364535
MTHFD2	0.709165	4.81752	4.36991	0.0365789	0.364611
SEC14L2	0.689865	3.56853	4.36852	0.0366087	0.364611
LINC00339	-0.726106	3.4228	4.3684	0.0366114	0.364611
TMEM132A	0.805684	5.28714	4.3652	0.0366802	0.364891
MCHR1	2.01628	-0.0731956	5.22413	0.0222756	0.291267
[truncated: 17,889 more rows]

## Sheet: EdgeR - SMG control vs IR
Gene	logFC	logCPM	LR	PValue	FDR
RN7SL546P	-4.06794	0.523808	57.2986	3.74425e-14	7.44656e-10
AL138828.1	-2.90665	5.39975	54.5795	1.49287e-13	1.14909e-09
CAMP	4.50722	1.13722	54.286	1.73334e-13	1.14909e-09
SERPINA5	3.42274	4.07281	42.2099	8.19825e-11	4.07617e-07
BPIFA1	6.83255	2.47594	40.5478	1.91867e-10	7.63169e-07
RN7SL665P	-3.35558	2.01833	39.8974	2.67655e-10	8.87187e-07
MYEOV	4.6327	2.87828	39.014	4.2078e-10	1.1955e-06
RN7SL2	-2.65649	12.9821	37.4251	9.49897e-10	1.88916e-06
HIST1H4C	-1.6625	5.38726	37.4807	9.23223e-10	1.88916e-06
AC097478.1	4.53817	2.25048	37.8058	7.81498e-10	1.88916e-06
RN7SL767P	-2.69625	3.48696	37.1747	1.08004e-09	1.95271e-06
RN7SL507P	-3.68041	1.3048	36.7845	1.31936e-09	2.18662e-06
RN7SL381P	-2.83773	2.8597	36.4783	1.54377e-09	2.36173e-06
RN7SL38P	-4.29842	0.190292	36.1521	1.82506e-09	2.59263e-06
RN7SL752P	-4.12598	1.06027	35.576	2.45296e-09	3.25229e-06
PTPRN2	-2.12577	3.05659	33.16	8.48766e-09	9.37792e-06
PRSS12	1.84645	4.0612	33.1925	8.34708e-09	9.37792e-06
FOXI1	3.07034	2.30153	33.2408	8.14252e-09	9.37792e-06
RN7SL664P	-3.45973	0.823918	32.8498	9.95588e-09	1.04212e-05
RN7SL5P	-2.99785	2.2867	32.4265	1.23788e-08	1.17233e-05
SFRP2	3.48525	5.66376	32.4737	1.2082e-08	1.17233e-05
RN7SL128P	-2.79457	5.12088	32.2789	1.33559e-08	1.20737e-05
RN7SL597P	-3.54017	0.422882	31.155	2.3822e-08	2.05988e-05
RN7SL564P	-3.40147	0.57501	29.9971	4.32687e-08	3.58553e-05
SNORA74B	-3.09449	4.44759	29.906	4.53519e-08	3.60783e-05
GPM6B	1.47427	5.72978	29.2835	6.25255e-08	4.78272e-05
LCN1	9.80139	2.29799	28.7742	8.13258e-08	5.9904e-05
RN7SL587P	-3.18947	0.483797	28.517	9.28772e-08	6.59693e-05
RN7SL116P	-2.63407	0.594239	27.9453	1.24796e-07	8.37976e-05
NES	1.73598	5.74954	27.9205	1.26404e-07	8.37976e-05
SUSD5	2.2541	2.19256	27.1199	1.91224e-07	0.00012268
ADGRA2	1.38002	5.04434	27.0439	1.98891e-07	0.000123611
RN7SL296P	-2.6398	1.93815	26.8527	2.19563e-07	0.000128432
RN7SL452P	-2.35659	3.03794	26.8723	2.17357e-07	0.000128432
RN7SL300P	-3.14185	0.316885	26.5067	2.62622e-07	0.000149229
RN7SL4P	-2.2607	5.40501	26.4141	2.75517e-07	0.000152208
KRT81	2.93239	1.13952	26.3496	2.84884e-07	0.000153129
LGR5	3.60409	2.70115	26.2967	2.92791e-07	0.000153237
MOGAT2	2.44798	0.717474	26.0962	3.24823e-07	0.000165643
RN7SL8P	-3.69735	0.0460023	25.6268	4.14245e-07	0.000200939
GSN	0.936097	6.55521	25.6524	4.08786e-07	0.000200939
RN7SL838P	-2.49029	1.50385	25.4758	4.47975e-07	0.000212127
PTN	2.38049	5.19706	25.397	4.66652e-07	0.000215832
RN7SL396P	-2.20525	2.56048	25.2706	4.98252e-07	0.00022521
RN7SL105P	-2.35673	1.09255	24.9884	5.76769e-07	0.000249829
MFAP4	1.40818	4.46093	24.9848	5.77842e-07	0.000249829
FZD1	1.46317	5.18557	24.8521	6.19003e-07	0.00026193
RN7SL836P	-2.98328	0.764112	24.5855	7.10834e-07	0.000294522
RN7SL118P	-2.76913	0.877029	24.2122	8.62818e-07	0.000329995
RN7SL40P	-2.68069	0.604559	24.2244	8.57372e-07	0.000329995
NLGN4X	1.78119	2.19499	24.3006	8.24121e-07	0.000329995
C2orf54	2.36024	0.312846	24.2204	8.59166e-07	0.000329995
SEMA3B	1.62543	4.23646	24.0029	9.61932e-07	0.000350176
GRIK3	2.31547	3.24681	23.9899	9.68406e-07	0.000350176
OPRPN	4.89963	2.25947	24.0367	9.45165e-07	0.000350176
BNC1	2.51809	0.363741	23.8717	1.02977e-06	0.000365714
SCD5	1.73768	4.59393	23.6382	1.16255e-06	0.000398636
COMP	3.40206	0.820396	23.6527	1.15383e-06	0.000398636
RN7SL3	-2.17531	5.7919	23.5419	1.22221e-06	0.00041199
NID1	1.15064	5.43467	23.4901	1.25555e-06	0.000416173
HES2	5.77393	1.42827	23.4539	1.27941e-06	0.000417128
RN7SL674P	-2.59321	5.64273	23.355	1.34693e-06	0.000423736
RN7SL151P	-2.39484	2.99395	23.3314	1.36359e-06	0.000423736
PEAR1	1.30521	3.66434	23.3508	1.34987e-06	0.000423736
DSG3	4.45806	2.41511	23.2657	1.41092e-06	0.0004317
JAG1	1.09707	6.24046	23.202	1.45845e-06	0.000436354
BARX1	2.55373	1.58148	23.1868	1.47002e-06	0.000436354
LINC00284	2.94057	2.24765	23.0524	1.57647e-06	0.000461071
PNMA8A	2.05346	3.74517	22.8864	1.71863e-06	0.000485831
C1QTNF12	2.94829	-0.135982	22.8688	1.73441e-06	0.000485831
AC079298.3	3.24302	0.49922	22.8854	1.71951e-06	0.000485831
PLP1	1.61675	4.04795	22.8348	1.7654e-06	0.000487644
AL359649.1	-3.33561	0.148495	22.7787	1.8177e-06	0.00048827
CORO2B	1.51581	2.09588	22.7539	1.84132e-06	0.00048827
EDA2R	2.06166	3.43415	22.7686	1.82729e-06	0.00048827
RN7SKP79	-3.01908	0.265847	22.6203	1.97388e-06	0.000516534
GATD3A	-6.49522	-0.250279	22.3377	2.28669e-06	0.000588081
FMOD	1.45923	5.69734	22.2986	2.33373e-06	0.000588081
LOXL4	1.74305	5.17113	22.2968	2.336e-06	0.000588081
PTCHD4	1.94172	3.16045	22.017	2.70245e-06	0.000671828
TFF3	-3.14683	4.84125	21.6733	3.23261e-06	0.000776463
GNA14	-1.46375	3.76481	21.6824	3.21724e-06	0.000776463
COX14	-1.09866	4.43101	21.6686	3.24047e-06	0.000776463
NKX3-1	-2.2045	4.36921	21.5911	3.3741e-06	0.000798859
GPR87	2.76148	3.24687	21.283	3.96236e-06	0.000927098
RN7SL322P	-3.08629	0.202647	21.251	4.02906e-06	0.000931744
DSG1	3.7465	4.0854	21.0563	4.45996e-06	0.00101954
SFRP1	1.39983	9.14005	21.0083	4.5729e-06	0.00103347
SLC12A2	1.34856	9.87065	20.9819	4.63632e-06	0.00103604
MCHR1	3.89918	-0.0731956	20.8245	5.0335e-06	0.00111229
GPR153	1.11698	2.78104	20.6516	5.50907e-06	0.001204
RN7SL60P	-2.79	0.389799	20.6053	5.64389e-06	0.00121952
ADGRB2	1.89599	1.77228	20.5855	5.70272e-06	0.00121952
GPC3	1.36126	4.7841	20.528	5.87649e-06	0.00124331
TBX2	1.369	3.18832	20.4999	5.96352e-06	0.00124845
LINC00475	2.85628	-0.0731714	20.4294	6.1872e-06	0.00128178
SNORA22C	-2.15938	2.22796	20.3649	6.39934e-06	0.00128556
SCARNA6	-2.10399	6.06476	20.3754	6.36438e-06	0.00128556
MPV17L	1.83713	2.55376	20.3698	6.38288e-06	0.00128556
ALDH4A1	1.27588	2.39581	20.2882	6.66118e-06	0.00132478
ADAM33	1.49457	4.51028	20.0334	7.61008e-06	0.00149851
PMP22	1.03114	5.11224	19.7439	8.85438e-06	0.00169323
GDF10	1.6388	2.29264	19.7502	8.82521e-06	0.00169323
PLAT	1.73188	5.05446	19.7714	8.72774e-06	0.00169323
TM7SF2	-1.35461	5.26824	19.6798	9.15658e-06	0.00173434
NDUFA2	-1.03825	4.22533	19.61	9.4973e-06	0.0017808
EFNB3	2.30472	0.792256	19.5932	9.58091e-06	0.0017808
IGFBP7	1.34024	7.25813	19.2214	1.16403e-05	0.00214354
ADAM23	1.89891	2.45016	19.1529	1.20657e-05	0.00219033
SAA1	2.43337	5.9758	19.1451	1.21147e-05	0.00219033
RNU5A-1	-2.61736	1.53039	19	1.30718e-05	0.00230443
DDR2	0.970762	6.61489	19.0151	1.29689e-05	0.00230443
FBLN1	1.52056	5.5914	18.9871	1.31605e-05	0.00230443
NCCRP1	2.97221	0.120698	18.98	1.32092e-05	0.00230443
LAMA2	1.40695	7.47238	18.9491	1.34255e-05	0.0023218
RN7SKP230	-2.71981	0.44285	18.8892	1.38538e-05	0.00237521
SLITRK2	2.22061	0.727903	18.8091	1.44479e-05	0.00245589
RORB	1.59589	3.00166	18.7772	1.46915e-05	0.00246026
CDH15	3.77255	0.128464	18.7734	1.4721e-05	0.00246026
ALPL	1.73537	2.78173	18.7184	1.51516e-05	0.00251112
ZMAT3	1.44504	6.04196	18.6472	1.57281e-05	0.00258512
MCC	1.22981	6.27022	18.556	1.64983e-05	0.0026895
RN7SL555P	-2.53299	1.81602	18.3477	1.84042e-05	0.00295322
HIST1H4H	-1.14747	4.81079	18.3354	1.85231e-05	0.00295322
CRABP2	2.74471	3.76134	18.3315	1.85616e-05	0.00295322
NCAM1	1.37775	3.45914	18.2453	1.94205e-05	0.00306535
MDFI	1.98345	3.04021	18.1475	2.0444e-05	0.00320149
RPS29	-0.956349	6.89265	18.1322	2.06082e-05	0.003202
CDH6	1.39764	3.09107	18.0094	2.19816e-05	0.00333718
SOD3	1.51712	2.83541	18.0257	2.17946e-05	0.00333718
PCSK2	2.2239	1.61853	18.0143	2.19256e-05	0.00333718
SNORD17	-2.31498	7.12292	17.9197	2.30426e-05	0.00343392
SLC7A2	1.14869	5.5223	17.9119	2.31369e-05	0.00343392
LINC01819	2.53975	0.709712	17.9304	2.29135e-05	0.00343392
ASPA	1.31791	3.52808	17.8908	2.33954e-05	0.00344657
SERPINF1	1.17655	6.12999	17.8455	2.39585e-05	0.00350358
TNFRSF10C	2.40088	2.34163	17.7673	2.49639e-05	0.00362395
SNORA23	-2.37701	3.79784	17.6979	2.58906e-05	0.00366981
CDH24	1.48115	1.98537	17.6886	2.60179e-05	0.00366981
IGHV3OR16-13	2.12193	0.0555185	17.7154	2.56546e-05	0.00366981
LINC01748	2.93219	1.03805	17.7277	2.54894e-05	0.00366981
MN1	1.84518	2.04585	17.6597	2.64168e-05	0.00369984
RN7SL827P	-2.3677	0.841262	17.6218	2.69487e-05	0.00374794
RN7SL166P	-2.62756	1.44837	17.5754	2.7614e-05	0.00379794
L1CAM	1.65897	3.39919	17.5571	2.78811e-05	0.00379794
DPYS	2.60702	0.130331	17.563	2.77946e-05	0.00379794
SOAT1	-1.23974	7.20714	17.5395	2.81401e-05	0.00380715
PDGFRB	1.19791	6.37524	17.4909	2.88686e-05	0.00385403
SCGB2A2	4.96232	3.70021	17.4905	2.88742e-05	0.00385403
RN7SL408P	-3.84595	-0.171448	17.4654	2.92577e-05	0.00387919
AC051619.7	-3.21297	0.919482	17.4011	3.02643e-05	0.00398546
SLC35F1	1.67213	2.25797	17.3889	3.04601e-05	0.00398546
ASCL3	2.77212	0.934465	17.2393	3.29544e-05	0.00428364
IGFBP2	1.73683	3.85654	17.1491	3.45572e-05	0.00446281
SPOCK1	1.91118	2.32897	17.122	3.50546e-05	0.00449784
TTYH1	1.79182	2.84508	17.1031	3.54052e-05	0.0045137
LHX8	2.43264	0.816188	17.0296	3.68021e-05	0.00466192
RNU5B-1	-3.03972	2.59715	16.8848	3.97194e-05	0.0049374
RN7SL210P	-2.43098	1.03367	16.8728	3.99699e-05	0.0049374
CHEK1	-1.26738	2.83716	16.8955	3.94951e-05	0.0049374
NTM	1.58649	2.40561	16.8826	3.97646e-05	0.0049374
RAB15	1.4753	5.75689	16.8022	4.14846e-05	0.00509287
ZFY-AS1	-3.44656	1.42907	16.7859	4.1844e-05	0.00510276
PRRX1	1.23402	6.88545	16.7753	4.20783e-05	0.00510276
PIK3R3	0.938249	5.075	16.6925	4.39546e-05	0.005298
SNORD9	-2.56493	0.00990281	16.6539	4.48574e-05	0.00537424
PODN	1.2686	4.66803	16.6277	4.54809e-05	0.00541631
GPT	-1.38514	4.68344	16.4725	4.9362e-05	0.00580894
HES4	1.5721	2.24467	16.4806	4.91502e-05	0.00580894
SCGN	2.44934	2.00834	16.4529	4.98751e-05	0.0058348
HSPA12A	1.09415	3.84731	16.4291	5.05049e-05	0.00587392
SNORA20	-2.69586	1.61366	16.3872	5.16329e-05	0.00597021
PDE1B	1.20126	2.74591	16.2973	5.41402e-05	0.00618816
SYNPO	1.23541	4.46397	16.3001	5.40612e-05	0.00618816
ESPN	2.03242	2.15599	16.2781	5.46918e-05	0.00621549
CHRDL1	1.38703	6.24836	16.2517	5.54589e-05	0.00626686
PHLDA3	0.989978	4.58757	16.1508	5.84932e-05	0.00657238
SNORA63D	-1.79235	2.73591	16.1101	5.97657e-05	0.00667764
ADRB1	-1.65028	4.11586	16.0631	6.12649e-05	0.00680691
SLC16A4	0.977439	3.87271	15.9965	6.34603e-05	0.00698986
PI3	5.13368	1.73851	15.9919	6.36145e-05	0.00698986
RN7SL660P	-2.37138	0.30568	15.9607	6.4672e-05	0.00706701
SNORA11	-2.52222	0.0437346	15.835	6.91129e-05	0.0074702
DCHS2	2.5233	2.7585	15.8447	6.87573e-05	0.0074702
LINC01768	3.09185	0.194409	15.8239	6.95197e-05	0.00747355
KCNK2	1.93799	2.05977	15.8051	7.02139e-05	0.0075076
FKBP10	1.37541	4.6194	15.7476	7.23782e-05	0.00765669
CPXM2	1.4206	4.83139	15.7543	7.21222e-05	0.00765669
SCN7A	1.47873	6.47821	15.7173	7.35475e-05	0.00765818
ASTN1	2.1281	2.44255	15.721	7.34061e-05	0.00765818
TNNI2	2.96372	3.15897	15.7323	7.29693e-05	0.00765818
FAM151A	-1.91034	0.557668	15.6837	7.48673e-05	0.00772655
RNF150	-1.30496	7.51703	15.6791	7.50474e-05	0.00772655
IGFBP4	1.69728	6.27057	15.671	7.53696e-05	0.00772655
SAA2	2.87491	5.76069	15.6534	7.60766e-05	0.00775904
RHOBTB3	-0.941617	8.03612	15.628	7.7103e-05	0.0077679
NRARP	1.92359	0.651091	15.6149	7.76395e-05	0.0077679
AC114488.2	2.29592	0.531133	15.6018	7.81789e-05	0.0077679
CACNA1G	2.30261	0.438454	15.6119	7.77646e-05	0.0077679
LCN2	3.36501	6.09844	15.5939	7.8507e-05	0.0077679
KRT6B	4.94751	3.59001	15.6311	7.69796e-05	0.0077679
PTPRD	1.41823	3.40183	15.5743	7.93252e-05	0.00778346
ECM1	1.69956	1.80367	15.5714	7.9447e-05	0.00778346
RN7SL711P	-2.93766	3.10212	15.5253	8.14068e-05	0.00789765
ENPP5	1.24556	4.73983	15.5338	8.10423e-05	0.00789765
COL18A1	1.45817	6.92618	15.4948	8.27344e-05	0.00798748
GIPC2	-1.88037	3.92718	15.4771	8.35127e-05	0.00802367
TUSC3	1.46259	5.23736	15.4488	8.47701e-05	0.00810532
RPLP2	-0.903087	7.96736	15.423	8.59361e-05	0.00817749
DPYSL2	0.810641	7.06629	15.3988	8.70456e-05	0.00824363
FAM131B	1.77957	0.965255	15.3769	8.80587e-05	0.0082609
CCDC129	2.45456	4.21578	15.3851	8.76771e-05	0.0082609
RASL10B	-2.33815	4.03225	15.3173	9.08808e-05	0.00845578
PDE10A	1.08824	2.97101	15.3151	9.09864e-05	0.00845578
TBX18	1.32402	4.25214	15.2757	9.29016e-05	0.00859361
AEBP1	1.29612	6.01306	15.2563	9.38651e-05	0.00864255
RN7SL230P	-2.16239	1.0602	15.2386	9.47493e-05	0.00868375
TM4SF18	1.08431	3.46673	15.2241	9.54762e-05	0.00871023
CAVIN1	0.829236	7.71639	15.1839	9.75296e-05	0.00885694
ROCR	1.95628	3.34661	15.1546	9.90569e-05	0.00895475
SNORA14B	-2.28567	2.05466	15.1356	0.000100057	0.00900418
RN7SL87P	-2.3225	0.664112	15.1014	0.00010189	0.00912784
NRXN1	1.50393	4.9933	15.0602	0.000104138	0.00923883
COL8A1	1.63523	4.28175	15.0658	0.000103825	0.00923883
BMP7	1.95318	1.13518	15.0532	0.000104522	0.00923883
OLFML3	1.2593	4.63952	15.0228	0.000106221	0.00934747
FRZB	1.74426	3.25846	15.0034	0.000107317	0.00936109
LINC02009	2.2224	3.25699	15.0095	0.000106973	0.00936109
SNORA73B	-1.70172	9.12661	14.9844	0.000108404	0.00937368
MAP1A	1.2785	4.47278	14.9912	0.000108015	0.00937368
LINC00958	1.68876	1.83712	14.9719	0.000109126	0.00939526
RGS11	1.68441	2.65685	14.8974	0.000113517	0.00973119
DNASE1L3	1.87197	2.75158	14.8855	0.000114237	0.00975088
SNORA74A	-2.65266	3.817	14.8615	0.000115699	0.00983338
LINC01873	2.16807	0.917461	14.824	0.000118027	0.00998858
RPS5	-0.779821	8.11656	14.8016	0.000119434	0.00999152
SLC39A2	1.8633	1.26076	14.7995	0.000119569	0.00999152
ZNF415P1	2.8324	-0.0796971	14.8063	0.000119139	0.00999152
UNC5B	1.24029	3.70389	14.779	0.000120872	0.0100582
SPARC	1.35959	8.44915	14.7635	0.000121875	0.0100993
PHLDB1	1.22407	6.52768	14.752	0.000122617	0.0101187
ZEB1	0.868011	5.87021	14.7281	0.000124184	0.0102057
STARD9	0.823221	5.50016	14.6939	0.000126455	0.0103105
TSPAN18	1.27857	2.59743	14.6933	0.000126497	0.0103105
WTIP	1.1131	4.66505	14.6389	0.000130202	0.0105692
FRMPD2	2.68667	-0.0679445	14.6223	0.000131348	0.0106189
CD248	1.40719	3.10362	14.6018	0.000132786	0.0106917
F2RL2	1.70515	2.65455	14.5635	0.000135516	0.0108675
ALDH1A2	1.56214	4.14656	14.5429	0.000137004	0.0109427
RN7SL359P	-2.36553	2.46495	14.5232	0.000138441	0.0110133
MRAP2	-1.40106	3.23622	14.5044	0.000139831	0.0110456
SLC26A4-AS1	2.16829	0.135169	14.5027	0.000139959	0.0110456
DCN	1.17988	9.09182	14.4443	0.000144366	0.0113484
APOBEC3C	1.21481	3.86938	14.4235	0.000145969	0.0114293
PLEKHG1	1.06909	4.46104	14.3922	0.000148417	0.0115302
PNMA2	1.79463	1.13863	14.3951	0.000148187	0.0115302
CRLF1	2.11495	2.50983	14.3171	0.000154457	0.0119527
SCARNA5	-2.28403	6.15935	14.3017	0.000155726	0.0119579
SERPINB2	2.21642	1.10024	14.3053	0.000155426	0.0119579
CCDC15	-1.74206	3.22985	14.2715	0.000158239	0.0121041
HIST1H4B	-1.13926	4.39302	14.2023	0.000164172	0.0122169
MCAM	1.21865	6.87992	14.2066	0.000163798	0.0122169
CASQ2	1.2338	2.90618	14.192	0.00016507	0.0122169
NUMBL	1.28673	3.03654	14.2145	0.000163108	0.0122169
NHSL2	1.32143	4.10459	14.2241	0.000162282	0.0122169
IRX2	1.3902	5.37366	14.1932	0.000164965	0.0122169
EDIL3	1.52973	4.33627	14.2329	0.000161524	0.0122169
IGSF1	1.97039	3.00528	14.2299	0.000161781	0.0122169
CDH19	2.00959	5.59072	14.19	0.000165242	0.0122169
CYBRD1	0.889808	7.69513	14.146	0.00016916	0.0124602
PURPL	3.43992	0.934356	14.128	0.000170783	0.0125333
HIST4H4	-0.839026	4.94457	14.0315	0.000179774	0.0131074
RPLP0P2	1.73302	2.71504	14.0299	0.000179924	0.0131074
AC100823.1	2.12658	-0.074118	14.019	0.000180974	0.0131358
EPHX2	-0.884887	5.59607	14.0107	0.000181775	0.0131459
ATP8A1	-1.12336	6.2877	13.9169	0.000191072	0.0137683
NMRK1	-0.807381	5.36072	13.8873	0.000194109	0.0138865
PAPPA2	1.92375	1.51347	13.8898	0.000193845	0.0138865
PRKACB	-1.11892	8.12667	13.8679	0.000196124	0.013956
LUM	1.68796	6.59192	13.8644	0.000196484	0.013956
LCNL1	1.6133	0.80764	13.8525	0.000197734	0.0139948
PTK7	1.52489	6.36758	13.8442	0.000198604	0.0140065
GATA2	1.24426	1.92791	13.8213	0.000201048	0.0140297
SPRY4	1.39842	3.73671	13.824	0.000200754	0.0140297
RAB38	1.92568	1.94384	13.8251	0.000200635	0.0140297
OSTF1	-0.772174	5.48772	13.8001	0.000203329	0.0141392
VPS54	-0.784553	7.26036	13.7379	0.000210173	0.0145642
GPX3	1.41995	5.67977	13.6948	0.00021505	0.0148504
WISP2	1.83854	3.95567	13.6291	0.000222707	0.015326
B4GALNT1	1.63453	1.27743	13.6134	0.000224572	0.015401
THBS2	1.3754	5.49511	13.6024	0.000225896	0.0154313
CFH	1.44334	7.95099	13.5968	0.000226566	0.0154313
RN7SL454P	-2.65884	1.6771	13.5788	0.000228751	0.015527
XG	2.12137	0.403389	13.5674	0.000230152	0.0155689
SMAD9	-1.51031	6.08871	13.5207	0.000235945	0.0157108
SULF2	1.18005	5.5639	13.5248	0.000235431	0.0157108
CYP27C1	2.27489	-0.0193895	13.5305	0.000234714	0.0157108
TPSAB1	2.74111	0.554619	13.5404	0.000233484	0.0157108
DCD	4.17097	1.77611	13.5187	0.000236199	0.0157108
SNORD94	-2.64326	3.56046	13.5118	0.000237066	0.0157159
LOXL1	1.34357	2.90396	13.4637	0.000243219	0.0160702
NRP1	1.03236	7.16097	13.4362	0.000246815	0.0162538
RN7SL364P	-2.30128	0.182545	13.4157	0.000249529	0.0163095
SVEP1	1.11529	7.05855	13.4069	0.000250704	0.0163095
HTRA1	1.12287	6.57689	13.408	0.000250551	0.0163095
ADCYAP1	3.86177	1.49575	13.4051	0.00025094	0.0163095
KIAA1755	1.72471	3.82431	13.3853	0.000253601	0.0164287
HEPACAM	1.79052	1.32069	13.3251	0.000261875	0.0169096
SCARF2	1.3463	1.75843	13.3063	0.000264517	0.0169155
PADI2	1.93763	6.75324	13.3082	0.000264247	0.0169155
CPXM1	2.37293	3.15574	13.3076	0.000264339	0.0169155
MID1	1.26239	4.70025	13.2735	0.000269189	0.0171124
CFB	1.69841	2.84516	13.2726	0.000269318	0.0171124
HUNK	1.76557	1.17182	13.2654	0.000270345	0.017123
NTM-AS1	3.33748	1.40351	13.2483	0.000272822	0.017225
KCNMB4	1.30902	3.61515	13.1982	0.000280213	0.0176357
CYP26B1	1.73909	2.88224	13.169	0.000284618	0.0178251
CSN3	2.39749	2.05928	13.1664	0.000285015	0.0178251
LINC00639	1.25923	2.96176	13.1258	0.000291257	0.0181584
ETV5	1.61781	4.74003	13.1176	0.00029253	0.0181807
AL139241.1	1.52218	1.4704	13.0973	0.000295718	0.0183216
GRIP2	1.53173	2.40858	13.0875	0.00029728	0.0183612
RGS6	1.66958	1.51204	13.0809	0.000298316	0.0183681
ZCCHC24	0.891923	4.85461	13.056	0.000302313	0.0185273
PCSK5	1.00915	4.34753	13.0532	0.000302764	0.0185273
RHOJ	1.17399	3.24709	13.0367	0.000305444	0.0186132
SCG2	2.07324	0.078925	13.0331	0.000306039	0.0186132
RN7SL200P	-1.95192	2.44802	13.0218	0.000307882	0.0186585
ARHGAP23	1.07931	3.60119	13.0171	0.000308661	0.0186585
FAM241A	-1.28644	5.16688	12.9471	0.000320411	0.0193101
TIMP2	1.1191	5.97041	12.9258	0.000324085	0.0194725
MMP2	1.78089	5.90935	12.8647	0.000334836	0.0199378
SLC4A11	1.9295	5.45945	12.8722	0.000333491	0.0199378
OPCML	2.17698	0.547257	12.8696	0.000333959	0.0199378
LINC01152	2.28417	4.97176	12.8517	0.000337172	0.020017
SOX6	1.05633	3.60715	12.8284	0.000341403	0.0201613
ADAMTSL1	1.68711	4.37827	12.8271	0.00034163	0.0201613
SNHG19	-1.14983	3.7892	12.8084	0.000345074	0.0203042
PLCD4	1.0867	2.91519	12.7986	0.000346871	0.0203498
GRIN2C	-1.43864	4.22358	12.7606	0.000353993	0.0206056
LIMCH1	-0.749081	8.18691	12.765	0.000353159	0.0206056
LBP	3.21904	0.0952612	12.7588	0.000354341	0.0206056
NXPH1	-2.92369	0.629093	12.7051	0.000364664	0.0210693
SNORA47	-1.39077	2.41011	12.7063	0.00036442	0.0210693
RPL27	-0.733516	7.51852	12.7008	0.000365492	0.0210693
ST8SIA6	1.51072	1.67562	12.6858	0.000368434	0.0211164
CAPN13	2.43101	1.09256	12.6905	0.000367512	0.0211164
RBM20	-2.03019	4.58899	12.6796	0.000369669	0.0211263
MZT2B	-0.875489	4.41228	12.6555	0.000374468	0.0213393
BBOX1	4.10525	1.37346	12.6413	0.00037732	0.0214404
FREM1	1.52414	4.47078	12.6045	0.000384812	0.0218038
SEMA3D	-1.42516	4.53451	12.5905	0.000387706	0.0218433
KLF2	1.6114	3.85096	12.5948	0.000386813	0.0218433
SLC18A2	2.07424	1.10497	12.5794	0.000390017	0.0219115
PRR4	2.58345	8.21446	12.5647	0.000393111	0.0220003
SLC22A31	3.97482	0.93434	12.5613	0.00039381	0.0220003
SNORA37	-2.0229	1.82896	12.5177	0.000403111	0.0223941
IRAK3	0.949229	5.13091	12.5187	0.000402909	0.0223941
AL512361.1	-2.18602	0.755248	12.4954	0.000407948	0.0225997
TRIM36	1.64376	1.27757	12.4655	0.000414527	0.0229003
FMO4	1.44698	2.44613	12.4346	0.000421462	0.0232189
RNU1-11P	-2.09777	0.133628	12.4108	0.000426866	0.0232632
RPL14P1	-1.58074	0.971968	12.4104	0.000426944	0.0232632
VIT	1.40462	3.54072	12.4177	0.000425292	0.0232632
SFRP4	2.15107	4.61546	12.4178	0.000425255	0.0232632
MAN1C1	0.885791	3.76754	12.3814	0.000433626	0.0235627
H2AFZ	-0.795849	5.37195	12.3661	0.000437198	0.0236921
SLC6A20	1.8381	1.77333	12.3252	0.000446887	0.0241513
TCIM	-1.09102	7.255	12.3121	0.00045004	0.0242558
HS6ST1	0.976418	4.07392	12.3054	0.000451658	0.0242772
GJB5	1.75451	0.569842	12.2985	0.000453321	0.0243009
TSPAN11	1.51193	3.89197	12.2712	0.000460002	0.0245928
LAMC1	0.737281	7.81465	12.2604	0.000462674	0.0246034
NTRK2	1.95298	7.18089	12.2643	0.00046171	0.0246034
CXCL14	1.45447	6.70667	12.2375	0.000468391	0.024841
SCARNA13	-1.09429	5.86386	12.2102	0.000475296	0.0251401
MDK	1.13028	4.10572	12.1969	0.000478681	0.0251912
ENSG00000261295	1.99993	0.471577	12.1965	0.000478796	0.0251912
PPP1R14C	4.42983	1.14537	12.1722	0.000485077	0.0254544
BPIFB1	2.54525	4.46747	12.1581	0.000488761	0.0255802
EGR3	1.97802	4.74755	12.1492	0.000491101	0.0256352
CD34	0.830516	4.85558	12.1236	0.00049788	0.0257071
PLXDC2	0.998223	6.72576	12.1254	0.000497384	0.0257071
LRRN1	1.33149	3.76777	12.1335	0.000495248	0.0257071
TP53AIP1	2.30787	1.79486	12.1196	0.00049894	0.0257071
PRB4	4.62936	11.6871	12.1286	0.000496535	0.0257071
SNORA79B	-1.91163	3.77341	12.0989	0.000504504	0.0259266
CYP2S1	1.56491	0.496549	12.0829	0.000508871	0.0260836
ITGA3	1.22074	5.7332	12.0686	0.000512776	0.026149
ITGB3	1.40368	2.13218	12.0726	0.000511686	0.026149
AC002463.1	2.25855	0.59601	12.0637	0.000514126	0.0261507
ARHGEF4	1.51453	3.7543	12.0441	0.000519556	0.0263595
APP	0.851573	8.65272	12.0264	0.000524515	0.0265434
YPEL4	1.22489	2.12454	12.0166	0.000527301	0.0266166
LSAMP	1.28238	2.80491	12.0101	0.000529129	0.0266413
UNC13C	2.12488	3.12621	11.991	0.000534569	0.0268473
CXCL12	1.13287	7.29825	11.9745	0.000539348	0.027019
TIMP3	0.732965	8.76908	11.9493	0.000546681	0.0271132
AC234772.2	1.85398	0.347788	11.95	0.000546472	0.0271132
NKD2	1.92183	2.04303	11.9495	0.000546629	0.0271132
CHST6	2.24529	4.44446	11.9621	0.000542925	0.0271132
LBH	-0.885467	6.96902	11.941	0.000549115	0.0271662
SDK2	2.06041	3.51852	11.9329	0.000551526	0.0272178
GALM	-1.32365	4.45805	11.9056	0.000559649	0.0272801
NCEH1	-1.25066	5.11743	11.9179	0.00055598	0.0272801
CASD1	-0.896747	6.57302	11.9185	0.000555799	0.0272801
ECM2	1.07247	5.19033	11.907	0.000559236	0.0272801
DACT3	1.22514	1.28366	11.9065	0.000559397	0.0272801
RPL35A	-0.793583	8.5453	11.8815	0.000566939	0.0275404
RIMBP2	2.19545	0.188592	11.8788	0.000567757	0.0275404
ATP1B3-AS1	2.15367	0.538079	11.8718	0.000569891	0.0275766
GUCY1A1	1.09085	5.56631	11.8404	0.000579589	0.0277131
MIR34AHG	1.13215	4.19999	11.8474	0.000577433	0.0277131
CLDN11	1.51784	3.6596	11.8522	0.000575932	0.0277131
CBX2	1.5587	0.752527	11.8401	0.000579678	0.0277131
VSNL1	2.28526	2.8348	11.8486	0.000577039	0.0277131
INTS6L	-0.944209	6.15052	11.8299	0.000582887	0.0277996
AL590226.2	2.13919	0.502931	11.8203	0.000585891	0.0278761
HIC1	1.25223	3.84922	11.8036	0.000591164	0.0280598
RN7SL748P	-1.73515	0.697415	11.7976	0.000593058	0.0280827
IGLV1-41	-3.95491	1.87955	11.7805	0.000598543	0.0282213
GFRA3	1.84599	1.35874	11.7796	0.000598823	0.0282213
MUM1L1	2.30905	0.142368	11.7627	0.000604303	0.0284122
ACAN	2.75356	1.13404	11.7457	0.000609845	0.0286052
AC108058.1	1.77417	2.29629	11.7355	0.000613187	0.0286943
RPUSD4	-0.799507	4.86027	11.7284	0.000615527	0.0287362
TMEM173	0.929155	4.6352	11.7163	0.000619553	0.0287889
ST6GALNAC2	1.45397	3.74826	11.7183	0.000618872	0.0287889
NDUFA4	-0.863449	6.54483	11.7082	0.000622241	0.0288464
FAM107B	-1.14413	6.59064	11.6921	0.000627659	0.02903
PID1	0.940368	3.65522	11.6745	0.000633635	0.0291064
SELP	1.08939	3.52769	11.6742	0.000633723	0.0291064
TNFRSF21	1.12292	5.08263	11.6791	0.000632071	0.0291064
CCDC170	1.33962	1.99477	11.67	0.000635165	0.0291064
SCUBE2	1.2206	3.00816	11.6555	0.000640128	0.0292664
DLG4	1.04811	3.54564	11.6389	0.000645853	0.0294604
TTLL3	0.762836	4.40204	11.6311	0.000648594	0.0295177
RPL39	-1.22272	4.54093	11.5967	0.000660684	0.0299993
RDH10	0.898772	6.21974	11.5832	0.000665498	0.030149
PMP2	1.87111	3.25651	11.568	0.000670958	0.0303273
COX7C	-0.7344	6.88445	11.5437	0.000679799	0.0305188
GAS7	1.06615	5.62865	11.547	0.000678577	0.0305188
IFI6	1.66357	5.61984	11.5502	0.000677433	0.0305188
SUSD2	1.52417	2.46692	11.5271	0.000685908	0.0307064
SCEL	1.63404	2.00017	11.5239	0.000687066	0.0307064
RN7SKP180	-1.45371	1.05894	11.4682	0.000707978	0.0315701
SNORD15B	-1.70011	6.10402	11.4499	0.000714987	0.0316696
RPS20	-0.854864	8.45632	11.4579	0.000711915	0.0316696
MEOX1	1.35718	2.80423	11.4526	0.000713945	0.0316696
BTBD19	1.48455	3.36295	11.4449	0.000716912	0.0316843
BTN2A3P	1.05885	2.20348	11.4351	0.000720683	0.0317803
LRFN5	1.46718	1.71189	11.4155	0.000728357	0.0320477
SLC6A6	1.01007	5.90251	11.396	0.000736013	0.0323131
C21orf91-OT1	2.41461	-0.375325	11.3883	0.000739062	0.0323755
MRPL54	-1.00576	4.60736	11.3691	0.000746761	0.032431
RXRG	1.5555	1.08191	11.3762	0.000743907	0.032431
ANPEP	1.78206	4.50899	11.3787	0.000742909	0.032431
SCGB1D2	3.43393	0.153781	11.3689	0.000746853	0.032431
HINT1	-0.726135	6.56827	11.3613	0.000749911	0.0324929
SLC52A1	1.66988	0.551999	11.3472	0.000755638	0.0326699
RCN1P2	1.77303	1.10642	11.3377	0.000759506	0.0327658
PPM1E	-1.79331	1.2203	11.3254	0.000764535	0.0329114
SLC9B2	1.08757	2.66605	11.3155	0.000768647	0.033017
CGREF1	-1.23424	3.50753	11.2964	0.000776578	0.0331429
RASSF9	1.18523	3.21047	11.2985	0.000775716	0.0331429
LOX	1.43083	3.34696	11.2997	0.00077521	0.0331429
AMACR	-1.58057	3.59467	11.2374	0.000801636	0.0340604
NUAK1	0.875561	4.82348	11.2338	0.000803214	0.0340604
GLYAT	2.50703	0.940044	11.2342	0.000803049	0.0340604
C16orf89	1.34734	4.62074	11.2264	0.000806401	0.0341228
PLXNA4	1.85939	4.47959	11.2165	0.000810731	0.0342332
ATP8B5P	2.0825	0.307533	11.2121	0.000812673	0.0342425
IER5L	1.14969	2.61118	11.205	0.000815763	0.0343
RN7SL107P	-3.25156	-0.302527	11.1655	0.000833318	0.034657
NRG3	-1.97995	1.33279	11.178	0.000827747	0.034657
SLC2A13	-0.789495	5.28206	11.175	0.000829052	0.034657
UST	0.762004	4.08357	11.1716	0.000830576	0.034657
TCF7L1	1.20941	2.13488	11.1695	0.000831518	0.034657
ZNF385A	1.34248	1.81763	11.1542	0.000838439	0.034657
GDF15	1.73086	2.1804	11.1543	0.00083835	0.034657
MEX3A	1.85066	1.73252	11.151	0.000839848	0.034657
LAMC3	2.39722	3.90416	11.1508	0.000839937	0.034657
STOX1	-1.805	3.08942	11.1281	0.000850319	0.0350127
AL391807.1	1.26189	1.43826	11.1195	0.000854259	0.0351023
RAB34	0.870036	4.41928	11.0898	0.000868052	0.0355955
GOLM1	-0.956607	5.76067	11.0619	0.000881211	0.0360608
DZIP1	1.04708	4.44975	11.0387	0.000892315	0.0364113
HSPB1	1.30765	3.92521	11.0325	0.000895269	0.0364113
KY	1.74169	1.84373	11.0338	0.000894651	0.0364113
LY6E	1.17115	5.68648	11.0251	0.000898858	0.0364826
RGS4	2.119	2.22519	10.9618	0.000930107	0.0376741
GALNT17	1.41275	3.04874	10.9456	0.000938261	0.0379271
IGBP1	-0.719776	6.03701	10.9405	0.000940863	0.0379551
PCDH19	1.1033	2.26425	10.9152	0.00095381	0.0383995
ABCC6	-1.55733	5.07868	10.8907	0.000966479	0.0387508
SMIM20	-0.714849	4.32005	10.8918	0.000965884	0.0387508
PGBD5	1.35728	2.53189	10.8871	0.000968382	0.0387508
BCAS1	-1.5257	3.52693	10.882	0.000971051	0.0387797
HSPD1P11	-1.05118	3.36037	10.8528	0.000986446	0.0393155
RN7SL220P	-1.80791	-0.00622572	10.8266	0.00100052	0.0395701
FAT4	0.763103	5.49252	10.8229	0.00100252	0.0395701
PXDN	0.819887	5.35007	10.8224	0.00100278	0.0395701
VASN	0.875507	3.79999	10.8307	0.00099831	0.0395701
GPR173	1.60007	0.853057	10.8231	0.00100244	0.0395701
SLC29A4	1.34968	2.03087	10.7978	0.00101622	0.0400208
SECISBP2L	-0.747469	8.06754	10.7924	0.00101917	0.0400576
RPL31	-0.771387	8.43985	10.775	0.00102881	0.0403569
KSR1	0.958787	3.85119	10.767	0.00103327	0.0404522
CYP4F24P	2.36724	-0.0576022	10.7579	0.00103834	0.0405707
OGN	1.68635	4.36428	10.7443	0.00104603	0.0406316
FMN2	1.83302	0.791622	10.7477	0.00104407	0.0406316
LTF	3.00718	12.3007	10.745	0.00104562	0.0406316
RN7SL736P	-1.64475	1.38456	10.7396	0.00104869	0.0406558
SNORD8	-2.1197	2.07874	10.7253	0.00105679	0.0406985
AC131097.2	-1.71222	0.840574	10.7328	0.00105252	0.0406985
DHTKD1	-0.706849	5.85449	10.7232	0.00105798	0.0406985
FKBP9	0.588006	5.56668	10.7283	0.00105508	0.0406985
PDZRN4	1.71884	1.33239	10.7115	0.00106471	0.0408784
UBA52	-0.703175	7.80634	10.7007	0.00107097	0.0410394
RAD51B	-1.08526	4.76757	10.6971	0.00107305	0.0410402
KCTD1	1.07272	3.95109	10.6742	0.00108638	0.0414508
AC007336.3	1.96833	-0.0702578	10.6716	0.00108796	0.0414508
DRG1	-0.703238	5.28036	10.6635	0.00109271	0.0414729
LINC00982	1.60913	0.386728	10.6652	0.00109172	0.0414729
AL109976.1	1.89161	1.9842	10.6568	0.00109668	0.0415443
P3H2	1.46443	3.37316	10.6378	0.00110802	0.0418363
OR7E13P	1.68767	0.0895812	10.6368	0.00110859	0.0418363
AKAP12	0.839077	6.67362	10.6304	0.00111245	0.0419021
IER5	1.11707	4.87679	10.6249	0.00111577	0.041912
SULT4A1	1.89415	-0.102603	10.623	0.00111692	0.041912
TOMM7	-0.883902	6.94243	10.6031	0.00112895	0.0420462
COQ8A	-0.875521	6.55198	10.6076	0.00112622	0.0420462
EPS8	0.614099	5.85959	10.6034	0.00112879	0.0420462
AP000941.1	1.49493	1.51553	10.6121	0.00112349	0.0420462
SLCO2A1	1.11535	4.60876	10.5691	0.00114993	0.0427473
FAM180A	1.51543	0.42425	10.5646	0.00115273	0.0427715
SPC25	-1.72915	0.380869	10.5513	0.00116109	0.0429504
ISYNA1	1.34428	3.87992	10.55	0.00116187	0.0429504
TFAP2C	2.16336	5.31501	10.5427	0.00116647	0.0430402
SLC30A2	1.69143	0.814661	10.5342	0.00117184	0.0431586
CD109	1.22853	4.41211	10.5229	0.00117907	0.0432644
AC124804.1	2.80216	-0.384364	10.5236	0.0011786	0.0432644
CTXN3	3.29721	-0.123012	10.5192	0.00118139	0.0432699
PTPN13	0.854995	5.69575	10.5113	0.0011865	0.0433769
SNORA2C	-2.1514	0.845285	10.5005	0.00119342	0.0434707
ID4	1.14222	6.17134	10.5005	0.00119343	0.0434707
RPL24	-0.741162	7.60946	10.4966	0.00119594	0.0434822
SNORA38	-1.65194	0.643699	10.4918	0.00119903	0.0435153
MYBL2	-1.59094	1.32948	10.4786	0.00120768	0.0437493
GLP1R	1.9474	2.45279	10.4648	0.00121673	0.043997
HIST1H2AH	-1.21534	2.91929	10.4586	0.00122082	0.0440646
SMAD6	1.12868	3.0982	10.4472	0.00122836	0.0441956
PDIA2	1.91168	0.0515689	10.4464	0.00122889	0.0441956
AGT	2.09181	2.06361	10.432	0.0012385	0.044461
SCARNA3	-1.72077	0.54598	10.4264	0.00124227	0.0445156
SSC4D	1.44709	1.56102	10.4132	0.00125117	0.044754
PLXND1	0.642169	5.84767	10.3952	0.00126343	0.0451116
LTBP2	1.04685	6.92322	10.3661	0.00128347	0.0455816
A2M	1.1274	9.38931	10.3692	0.00128138	0.0455816
TGFB2	1.47367	4.88719	10.3722	0.00127924	0.0455816
ERN2	-1.33971	3.03864	10.3616	0.00128666	0.0456133
MYOF	0.894866	6.68224	10.3423	0.00130016	0.0459402
KLK7	2.56065	2.06921	10.3418	0.0013005	0.0459402
MMP11	2.12618	2.31117	10.323	0.00131386	0.0463298
MAP2K6	0.857065	3.93925	10.3093	0.00132359	0.0465775
SPTSSB	1.65459	4.26824	10.3066	0.00132557	0.0465775
RN7SL33P	-1.99928	0.181848	10.2886	0.00133855	0.0468688
CDK5RAP2	-0.629555	6.51295	10.2886	0.00133857	0.0468688
LINC00665	1.23589	2.44301	10.2768	0.00134712	0.0470192
POSTN	2.2091	5.18196	10.2762	0.00134759	0.0470192
ETV5-AS1	1.86776	0.187405	10.2691	0.00135273	0.0471158
RALYL	-2.7815	-0.108775	10.2591	0.00136011	0.0472529
HIST1H2BC	-0.958378	5.44286	10.2573	0.00136142	0.0472529
MFGE8	1.47673	6.19143	10.2533	0.00136441	0.0472743
CCDC74A	2.11494	1.16242	10.2486	0.00136789	0.0473124
RPS14	-0.79034	8.78049	10.2236	0.00138657	0.0477096
PPP1CC	-0.651274	7.19559	10.2273	0.00138374	0.0477096
LINC02331	1.67789	0.339005	10.2241	0.00138614	0.0477096
RADIL	1.42454	0.952576	10.2175	0.00139112	0.0477833
ARAP3	0.784267	3.54205	10.2083	0.00139811	0.0478582
AP001178.3	2.09577	-0.289058	10.2087	0.00139779	0.0478582
HIST1H4D	-1.26553	4.38507	10.1834	0.0014171	0.048425
CHST3	1.33206	5.56273	10.1354	0.00145451	0.0496179
MST1R	1.43894	1.76151	10.1177	0.00146851	0.0499242
IL1RAPL1	1.76332	-0.027179	10.1197	0.00146693	0.0499242
LINC02384	-1.5155	1.58463	10.1055	0.00147828	0.05
RPS2P36	-1.19922	1.83316	10.1094	0.00147513	0.05
SMO	0.859412	4.45474	10.1071	0.00147696	0.05
TMEM126A	-0.726436	3.98161	10.1005	0.00148226	0.0500495
NT5E	1.23664	4.61676	10.0947	0.00148699	0.0501243
B3GNT7	1.4804	3.40418	10.0684	0.00150833	0.0507576
PLPP1	0.987145	4.63476	10.0611	0.0015143	0.0508723
DMRTA1	-1.11356	4.71036	10.0452	0.00152745	0.0510944
MICALL2	1.0379	5.41301	10.0415	0.00153056	0.0510944
ICAM5	1.5261	0.521776	10.0407	0.00153119	0.0510944
AC012078.1	4.0224	0.452172	10.0431	0.00152921	0.0510944
AC004233.2	3.23861	0.728123	10.0343	0.0015365	0.0511858
AL118516.1	-1.31498	1.42518	10.0307	0.00153957	0.0512021
LINC01913	-2.06873	0.324845	9.99803	0.00156708	0.0517053
SNORA80D	-1.83285	0.143879	10.0037	0.00156225	0.0517053
RPL35	-0.839772	7.42508	9.99121	0.00157289	0.0517053
SCPEP1	0.847558	7.15256	10.0044	0.00156163	0.0517053
IRX5	1.12581	3.4792	9.99525	0.00156944	0.0517053
STMN2	1.58229	0.898979	9.99386	0.00157063	0.0517053
AP000851.1	2.65582	1.05838	9.99259	0.00157172	0.0517053
HIST1H3G	-1.83764	2.02809	9.98676	0.0015767	0.0517449
FGF10	1.15084	4.35184	9.9632	0.00159701	0.0521711
TMEM213	1.73297	6.42041	9.96834	0.00159255	0.0521711
GABRP	4.18419	5.46838	9.96256	0.00159756	0.0521711
LINC00173	1.36378	1.28232	9.94877	0.00160957	0.0523914
ANXA8L1	1.70831	0.310602	9.95084	0.00160776	0.0523914
HDGFL3	0.784533	5.28637	9.94325	0.0016144	0.0524627
ADGRD2	4.77044	0.891641	9.9256	0.00162995	0.0528818
CACNB1	1.1975	2.43657	9.92017	0.00163478	0.0529518
CFI	1.44331	5.12692	9.9084	0.00164526	0.0532049
PPP4R4	1.27057	1.23258	9.89842	0.00165421	0.0533207
KLK5	2.28997	3.45613	9.89849	0.00165415	0.0533207
FBXL7	1.18497	2.62629	9.88485	0.00166645	0.0536285
AC105046.1	2.20425	2.18967	9.86376	0.00168566	0.054159
CAPN9	-2.0168	0.796559	9.84218	0.00170555	0.054359
RGS3	0.636924	4.94045	9.84579	0.00170221	0.054359
MAB21L1	1.02226	2.33025	9.84939	0.00169888	0.054359
TFAP2E	1.60105	0.0535134	9.84507	0.00170288	0.054359
MYOM3	2.52458	0.281184	9.85189	0.00169657	0.054359
C18orf21	-0.878646	3.38382	9.83728	0.0017101	0.0544168
RFTN2	0.799355	3.83506	9.82751	0.00171921	0.0546192
APLP2	0.64801	8.13288	9.81304	0.00173279	0.0549628
HIST1H2BJ	-1.15982	3.45539	9.80689	0.0017386	0.0550593
AC025280.2	1.91888	-0.0981354	9.80229	0.00174295	0.0551094
SEPT11	0.745113	6.37578	9.79342	0.00175137	0.0551615
STEAP3	1.17799	5.53416	9.79683	0.00174813	0.0551615
ACTBL2	1.47366	0.454473	9.7918	0.00175292	0.0551615
MPC1	-0.772385	5.2991	9.77612	0.00176793	0.0555459
RPS27A	-0.783234	6.94828	9.75961	0.00178388	0.0558705
VDR	1.4891	3.17913	9.76156	0.00178198	0.0558705
HIST1H4F	-1.44165	2.75525	9.75623	0.00178716	0.0558854
NDUFA12	-0.808468	4.451	9.75198	0.0017913	0.0559243
EMCN	0.792671	4.50281	9.74918	0.00179403	0.0559243
CCNB1	-1.08237	2.55072	9.73817	0.0018048	0.0559693
NFATC4	1.06757	4.74807	9.74143	0.0018016	0.0559693
CALML3-AS1	1.37383	0.984922	9.74375	0.00179933	0.0559693
MYOCD	2.00969	1.80088	9.73621	0.00180673	0.0559693
RPL18	-0.776411	8.76303	9.73322	0.00180967	0.0559731
ENDOD1	0.718612	6.64295	9.72636	0.00181643	0.0560951
KCNJ12	1.28476	0.971666	9.70762	0.00183506	0.0565823
SCARNA1	-2.42672	0.835166	9.68878	0.00185396	0.0567992
ITPR1	-0.80621	7.86373	9.68434	0.00185845	0.0567992
VGLL3	0.9993	4.82779	9.69618	0.00184651	0.0567992
FGF7	1.21794	5.23798	9.69012	0.00185262	0.0567992
SCNN1A	1.46733	6.20444	9.68358	0.00185922	0.0567992
GNAO1	1.68655	1.59308	9.68477	0.00185801	0.0567992
FTCDNL1	-0.985954	2.04162	9.67698	0.00186591	0.0569161
SH3PXD2B	1.34828	5.51156	9.66753	0.00187553	0.0571219
C6orf58	-4.43701	8.31459	9.66149	0.00188171	0.0571846
INPP5D	-0.798048	6.44468	9.65722	0.00188609	0.0571846
GPR37L1	1.60639	1.41093	9.65599	0.00188735	0.0571846
IQSEC3	1.83323	0.821616	9.6543	0.00188909	0.0571846
NFU1	-0.78136	4.69743	9.65044	0.00189306	0.0572175
SYNC	1.26912	2.98339	9.64586	0.00189778	0.0572733
B3GNT8	1.24185	0.723867	9.63967	0.0019042	0.0573798
USP2	1.48335	1.90964	9.63579	0.00190822	0.0574139
SLC1A7	1.1758	1.44709	9.62813	0.00191619	0.0575668
FAM118A	-1.68436	5.4465	9.62341	0.00192113	0.0576246
CSGALNACT1	0.887696	4.59698	9.62075	0.00192391	0.0576246
MSC-AS1	-1.29112	1.87489	9.61573	0.00192918	0.0576954
ERICH3	-1.59516	1.52191	9.60921	0.00193603	0.0578136
FHL5	1.37899	2.47895	9.60619	0.00193923	0.0578222
LMCD1	-0.989054	5.7847	9.59562	0.00195042	0.0578598
RPL38	-0.782104	7.68597	9.59401	0.00195213	0.0578598
AHR	0.904915	6.19068	9.60065	0.00194509	0.0578598
GJC1	1.03065	3.18956	9.598	0.0019479	0.0578598
CCDC3	1.36243	3.56097	9.58392	0.00196289	0.0580923
UQCRH	-0.679169	5.82794	9.57903	0.00196813	0.0581606
GKAP1	-0.856378	3.21016	9.57313	0.00197446	0.0582613
CA10	-1.99842	1.28259	9.56158	0.00198692	0.0582831
SEMA3E	-1.17304	3.23332	9.56223	0.00198622	0.0582831
C1orf216	0.913814	3.23413	9.56175	0.00198673	0.0582831
MPZL2	1.12014	6.21796	9.56246	0.00198597	0.0582831
PRELP	1.20537	3.24735	9.54528	0.00200464	0.05863
AC087623.2	2.06143	0.248043	9.54706	0.0020027	0.05863
KCNJ15	0.990547	5.60631	9.51907	0.00203348	0.059386
EPHA5	-1.62121	1.14836	9.5055	0.00204856	0.0595641
MZT2A	-0.833408	3.60982	9.5062	0.00204779	0.0595641
RPS21	-0.786553	6.92443	9.51046	0.00204304	0.0595641
NDUFA4L2	1.04989	2.07611	9.50201	0.00205247	0.0595905
AARD	1.82356	1.96683	9.49896	0.00205589	0.0596027
SKIDA1	1.04282	1.73163	9.49375	0.00206173	0.0596851
MIA	1.96299	0.866126	9.48919	0.00206686	0.0597466
CHODL	1.38794	1.05004	9.4827	0.00207418	0.0597845
SHISA2	1.87654	4.06728	9.48459	0.00207204	0.0597845
STARD8	0.928895	3.67387	9.47622	0.00208152	0.0599093
CIT	1.08868	2.79677	9.46323	0.00209631	0.060204
GBP6	1.6991	0.0371952	9.46192	0.00209782	0.060204
TMEM40	2.58888	-0.0138415	9.45265	0.00210845	0.0604219
UQCRQ	-0.809813	5.79956	9.43623	0.0021274	0.0608774
ASAP2	0.733118	4.57297	9.42952	0.0021352	0.0609246
IGFBP5	0.961973	8.47301	9.42691	0.00213824	0.0609246
FOXD3	1.84195	0.430592	9.42697	0.00213817	0.0609246
RASAL2	0.847602	5.66678	9.42357	0.00214214	0.0609484
FMO3	1.61347	3.86903	9.42074	0.00214545	0.0609554
ZEB2	0.775345	6.66444	9.4169	0.00214994	0.0609958
FLRT2	0.963431	5.17384	9.40414	0.00216497	0.0613345
SNORA63C	-2.35821	1.27139	9.39237	0.0021789	0.0616416
SLCO3A1	0.924664	3.29194	9.38624	0.0021862	0.06176
TMX4	0.581779	7.37094	9.37084	0.00220465	0.0621929
SYT8	3.20993	5.01477	9.35643	0.00222205	0.062595
COX6B1	-0.727678	6.06235	9.35062	0.0022291	0.0626163
VWCE	1.62221	1.95126	9.35214	0.00222725	0.0626163
H19	1.46691	2.73892	9.34484	0.00223615	0.0627256
FMO1	2.04034	3.74761	9.34055	0.00224138	0.0627839
COA3	-0.653059	4.70433	9.32997	0.00225436	0.0630586
ID1	0.892997	4.48634	9.32572	0.0022596	0.0631165
SNORA80B	-2.12019	0.592997	9.31188	0.00227673	0.0632397
NDUFB1	-0.70311	5.23035	9.31553	0.0022722	0.0632397
CACNA2D1	0.820356	4.61968	9.31329	0.00227497	0.0632397
CYP19A1	2.28112	0.3367	9.31661	0.00227086	0.0632397
TCEA1P2	-1.40782	0.777002	9.28775	0.00230692	0.0639523
CDIP1	0.954281	3.98717	9.28624	0.00230882	0.0639523
BRDTP1	-2.21818	0.274668	9.2798	0.00231695	0.0640883
ACOX2	0.904921	3.46528	9.26522	0.00233547	0.0645108
AC064875.1	1.64611	0.0607646	9.23643	0.00237246	0.0654418
DGKI	1.20559	3.33272	9.21608	0.00239898	0.0660816
OLFM4	4.90209	7.63687	9.2037	0.00241526	0.066438
PRIMA1	1.95792	2.0843	9.19952	0.00242078	0.0664979
PKD2	0.845311	5.66316	9.19068	0.00243251	0.0667278
AC016251.2	1.90604	0.0504462	9.18306	0.00244265	0.0669139
BRINP3	-2.04179	0.454904	9.15573	0.0024794	0.067641
ELAVL2	1.52935	0.464626	9.15707	0.00247759	0.067641
AP002761.4	2.03809	1.1153	9.15811	0.00247618	0.067641
TP63	1.99824	5.05389	9.13919	0.00250192	0.0681619
GPRC6A	1.86388	1.56213	9.12879	0.00251618	0.0684567
SLC12A4	0.763915	5.97721	9.12273	0.00252454	0.0685386
HSD11B2	1.41386	5.93068	9.11911	0.00252953	0.0685386
RTL5	1.50183	2.50055	9.1192	0.00252941	0.0685386
SRPX2	1.53236	3.5948	9.11633	0.00253337	0.0685492
TGFB3	1.15599	5.06227	9.11028	0.00254177	0.0685899
MRGPRF	1.24017	2.32229	9.11204	0.00253932	0.0685899
RHBDL3	1.7214	0.0578776	9.10533	0.00254866	0.0686827
PPFIA4	1.28309	1.72479	9.09628	0.0025613	0.0689299
RPS12	-0.670868	8.08576	9.09264	0.00256641	0.068974
PLXNB1	1.20559	6.43014	9.08467	0.00257761	0.0690884
KCNK5	1.55197	5.88748	9.08483	0.00257738	0.0690884
GRIN2A	-1.32916	2.52986	9.07483	0.00259152	0.0692943
CRTAC1	1.34918	1.65096	9.0743	0.00259226	0.0692943
AL009174.1	-1.45244	0.719519	9.06587	0.00260425	0.069428
FAT2	2.19693	6.95941	9.06644	0.00260344	0.069428
ADCY3	0.917271	4.65868	9.05562	0.00261889	0.0696316
LYPD1	2.03761	1.61582	9.05669	0.00261735	0.0696316
FBLN2	0.981278	7.08888	9.04793	0.00262992	0.0698316
PCDH7	0.873283	3.27827	9.04411	0.00263543	0.0698845
FBLN5	0.74705	5.29028	9.03418	0.00264978	0.0701715
BRF2	-0.835441	2.61526	9.01941	0.00267127	0.0705528
ROR1	1.15566	3.12467	9.02146	0.00266828	0.0705528
IMP4	-0.64519	5.01028	9.01391	0.00267933	0.0705945
SLC38A11	1.20242	1.44958	9.01234	0.00268163	0.0705945
EPHB3	1.33326	6.16189	9.01106	0.0026835	0.0705945
TFPI	0.890282	5.46637	9.00661	0.00269005	0.0706076
CDH1	1.1112	7.67511	9.0059	0.0026911	0.0706076
NCAM2	1.0659	2.78846	8.98602	0.00272053	0.0712459
DCLK3	1.7076	0.177014	8.98464	0.00272259	0.0712459
TMEM52	-1.30418	2.68536	8.96044	0.00275889	0.0712491
KNSTRN	-0.8833	3.80791	8.94649	0.00278003	0.0712491
TMEM243	-0.721047	4.82737	8.95643	0.00276495	0.0712491
GNPAT	-0.645431	6.06682	8.9692	0.00274568	0.0712491
RPL19	-0.6414	8.88462	8.97346	0.00273929	0.0712491
KANK2	0.564708	5.91222	8.94666	0.00277978	0.0712491
CNN3	0.727577	6.9805	8.95899	0.00276108	0.0712491
MLLT11	0.815082	3.52256	8.97236	0.00274095	0.0712491
LTB4R	0.939473	3.22125	8.9475	0.00277849	0.0712491
DLC1	0.977749	6.30933	8.96921	0.00274568	0.0712491
CDH11	1.11883	5.9762	8.96214	0.00275632	0.0712491
AL591848.4	1.21002	1.10007	8.96899	0.002746	0.0712491
AC012409.1	1.74703	0.0657698	8.96738	0.00274843	0.0712491
MMP12	1.80482	0.899795	8.94886	0.00277643	0.0712491
DLX5	1.9572	-0.369488	8.94907	0.00277611	0.0712491
ABCA4	2.0544	0.0983495	8.95147	0.00277247	0.0712491
DUSP4	1.13769	5.39416	8.93356	0.00279978	0.0716627
SLC38A5	-0.987253	3.27905	8.92265	0.00281656	0.071815
SPIRE1	0.645762	5.4897	8.92401	0.00281446	0.071815
GSN-AS1	1.15278	3.72704	8.92301	0.00281599	0.071815
SNORD3A	-2.7403	7.11484	8.91952	0.00282139	0.0718461
ELAVL4	1.47722	0.266047	8.91152	0.00283378	0.0720693
ZCCHC7	-0.646639	5.45109	8.9077	0.00283971	0.0721279
PLPPR4	1.20564	2.57279	8.89821	0.0028545	0.0724111
BOLA3	-0.878669	2.92425	8.88028	0.00288267	0.0725311
RPL37A	-0.747768	8.98397	8.8786	0.00288532	0.0725311
STOM	0.768459	6.86091	8.88531	0.00287475	0.0725311
RASGRP4	1.08715	1.57593	8.87725	0.00288746	0.0725311
DACT1	1.09245	3.43377	8.88972	0.00286781	0.0725311
SOSTDC1	1.14324	4.16397	8.87639	0.00288883	0.0725311
SOX9	1.25977	5.93821	8.87435	0.00289205	0.0725311
DIO3	1.71017	0.623976	8.87554	0.00289017	0.0725311
CPA4	2.36168	1.16762	8.87458	0.00289169	0.0725311
AL122020.1	-1.32777	0.838271	8.85913	0.00291626	0.0730106
HP	2.28291	2.46907	8.85772	0.00291851	0.0730106
AATBC	1.1033	2.22864	8.85121	0.00292894	0.0731794
SMIM31	-2.02063	0.983274	8.8323	0.00295945	0.0734188
RN7SL277P	-1.65341	0.136603	8.84209	0.00294362	0.0734188
RCN3	0.892991	3.36474	8.83371	0.00295717	0.0734188
RBMS3	0.899511	6.54392	8.8284	0.00296578	0.0734188
CYGB	0.950396	3.30145	8.83404	0.00295663	0.0734188
SNED1	0.964341	5.1553	8.827	0.00296806	0.0734188
ABCB1	0.967209	3.37419	8.83868	0.00294913	0.0734188
GCSAML	1.88931	-0.102851	8.82937	0.0029642	0.0734188
ZNF469	1.01902	3.05045	8.80991	0.00299599	0.0736432
PCOLCE	1.06351	3.7684	8.80561	0.00300305	0.0736432
ABI3BP	1.10884	5.27849	8.80726	0.00300034	0.0736432
SEPT5	1.19915	3.44859	8.81606	0.00298591	0.0736432
SLC26A4	1.71209	1.66081	8.81222	0.0029922	0.0736432
REM1	1.72326	0.757799	8.81623	0.00298564	0.0736432
EPHX3	2.60166	-0.299432	8.81194	0.00299266	0.0736432
BGN	1.91532	4.56435	8.80288	0.00300755	0.0736628
SCARNA21	-1.04137	6.30151	8.79553	0.00301969	0.0736878
TENM2	1.32564	2.04281	8.79598	0.00301895	0.0736878
AC026369.1	2.66816	-0.432162	8.79987	0.00301251	0.0736878
MARVELD1	1.22354	4.53955	8.78895	0.0030306	0.0738634
COG5	-0.696375	6.63291	8.76202	0.00307568	0.0748704
RPS13	-0.68249	7.41712	8.75396	0.00308931	0.0750854
ZFHX4	0.945006	3.70146	8.75233	0.00309206	0.0750854
NOSTRIN	-1.0738	6.80131	8.74859	0.00309842	0.075148
IGHD	-2.37738	5.09406	8.73267	0.00312559	0.0757146
NDUFB2	-0.594583	5.02752	8.72679	0.00313569	0.0758669
B4GALNT3	1.90102	3.24029	8.72416	0.00314021	0.0758839
SFXN5	0.83145	3.21852	8.71987	0.00314761	0.0759705
AL135999.3	1.60534	1.33588	8.71713	0.00315235	0.0759925
AC005041.1	1.24266	1.01723	8.70696	0.00316997	0.076325
BRSK1	1.31637	1.73881	8.69846	0.00318479	0.076513
CFHR3	2.07795	1.01674	8.69807	0.00318548	0.076513
AOX1	0.987776	5.27362	8.69388	0.00319281	0.0765966
C15orf59	1.22891	1.28591	8.69158	0.00319684	0.0766008
SYT11	0.79006	3.75093	8.67945	0.00321817	0.0770193
NYNRIN	0.930429	4.58506	8.67246	0.00323055	0.0770961
ADGRL3	1.03969	3.38925	8.66889	0.00323689	0.0770961
ASPN	1.28832	3.87813	8.66988	0.00323513	0.0770961
BCL2L14	1.37051	1.87845	8.67215	0.00323109	0.0770961
USP24	-0.545247	7.50115	8.65855	0.0032553	0.0774418
EHD2	0.92909	4.52748	8.65357	0.00326422	0.0774687
TDRD1	1.29142	1.45218	8.65543	0.00326088	0.0774687
BCAR3	-0.684027	5.44498	8.64617	0.0032775	0.0776459
NOTCH1	1.21024	6.75895	8.64506	0.00327949	0.0776459
HIST1H2BD	-0.994764	4.44343	8.63931	0.00328987	0.0777065
SHC4	3.21627	4.46281	8.64095	0.00328691	0.0777065
NARS2	-0.653747	4.28796	8.62728	0.00331166	0.0779554
PKP1	1.28448	4.32133	8.6302	0.00330635	0.0779554
PRB2	3.76904	10.4626	8.627	0.00331217	0.0779554
PCAT19	1.07358	2.05808	8.61819	0.00332823	0.078241
DNA2	-1.04892	3.55047	8.61368	0.00333647	0.0782952
SDHAF1	-0.830435	3.34529	8.61262	0.00333841	0.0782952
RPL10	-0.594281	7.58642	8.60071	0.00336032	0.0787163
PRTG	0.975904	2.36119	8.59228	0.00337592	0.0789885
HLA-DRB6	1.25591	4.51968	8.58117	0.00339657	0.0793784
MAP3K12	0.726179	4.18607	8.5729	0.00341204	0.0796014
OMD	1.18423	3.22593	8.57179	0.00341412	0.0796014
TRIM22	0.830966	7.26939	8.55624	0.0034434	0.0801901
EMC4	-0.545724	5.20719	8.54921	0.00345672	0.0804062
BUB1	-1.25995	1.66056	8.54552	0.00346374	0.0804753
CHCHD7	-0.634893	5.32482	8.53179	0.00348997	0.0809901
MASP1	1.44796	2.51596	8.52621	0.00350069	0.0811441
CTPS1	-1.29144	6.90823	8.51564	0.00352108	0.0813056
ECSIT	-0.808789	5.20536	8.49835	0.00355469	0.0813056
RPL34	-0.69164	7.93948	8.51761	0.00351726	0.0813056
TMTC1	0.750991	5.95401	8.51962	0.00351338	0.0813056
TENM3	0.967314	3.81605	8.5079	0.00353607	0.0813056
RAMP2-AS1	1.06656	2.37352	8.50705	0.00353773	0.0813056
C11orf45	1.17221	1.76138	8.49731	0.00355671	0.0813056
PSTPIP2	1.19991	3.23997	8.50672	0.00353836	0.0813056
FAM189A2	1.57872	4.25268	8.50611	0.00353956	0.0813056
FAM133CP	1.68741	0.618762	8.50122	0.00354909	0.0813056
UNC80	2.21388	1.25664	8.49807	0.00355524	0.0813056
PITX2	3.09129	0.181579	8.50005	0.00355136	0.0813056
DNM3OS	1.04971	3.54846	8.48886	0.00357327	0.0815904
HIST1H1C	-0.843372	6.51779	8.47648	0.00359767	0.0817751
DUSP7	0.721343	3.50368	8.47844	0.0035938	0.0817751
AMOT	0.933667	4.86071	8.47641	0.00359781	0.0817751
RFX8	1.5441	0.56455	8.48089	0.00358896	0.0817751
LINC01187	1.64409	0.790725	8.47181	0.00360693	0.0818889
MID2	-0.670322	4.30168	8.46499	0.00362048	0.0819159
ABCA6	0.726965	6.84415	8.4683	0.00361389	0.0819159
AP3B2	1.35709	1.65506	8.46557	0.00361932	0.0819159
MXRA8	0.88254	5.48771	8.45333	0.00364375	0.0823488
FAM83B	1.76578	4.2785	8.45122	0.00364798	0.0823507
PWP2	-1.90305	0.20437	8.44112	0.00366831	0.0827158
AXIN2	1.01177	2.77512	8.43685	0.00367693	0.0828162
FJX1	1.29575	2.03657	8.43264	0.00368545	0.0829144
UGT2B7	1.54841	0.673342	8.42717	0.00369655	0.08307
FEZ1	0.954334	3.15497	8.42458	0.00370183	0.0830947
SYNE1	0.56563	7.83724	8.41249	0.00372653	0.0835084
TNNT3	1.11949	2.24242	8.41019	0.00373123	0.0835084
COL18A1-AS2	1.75314	0.336146	8.4094	0.00373285	0.0835084
CAPN5	1.31648	2.81931	8.40107	0.00375	0.0837979
ATP1A2	1.25349	4.29761	8.3983	0.00375571	0.0838312
RPS7	-0.567424	5.72445	8.39446	0.00376367	0.0839146
SRPX	1.36007	5.14471	8.39183	0.00376911	0.0839419
RGS5	0.821201	6.20491	8.36488	0.00382541	0.0851004
AP002360.1	-1.002	2.28435	8.3623	0.00383086	0.0851265
PROM2	1.9047	6.21688	8.36005	0.00383559	0.0851364
POM121L9P	1.74715	-0.0599353	8.34319	0.00387135	0.0858343
FSTL3	1.1321	3.83138	8.3379	0.00388265	0.0859212
HEY2	1.14379	1.29553	8.33529	0.00388823	0.0859212
CNTN2	1.18818	1.92207	8.3356	0.00388756	0.0859212
RN7SKP9	-1.08947	2.29672	8.31014	0.00394243	0.0868295
FIBIN	1.29766	2.80955	8.31262	0.00393706	0.0868295
RAB4B	1.40859	1.31397	8.31134	0.00393982	0.0868295
IFI27	1.25664	4.81623	8.30055	0.00396331	0.0871603
AD001527.1	1.84912	-0.260412	8.29922	0.00396621	0.0871603
RNU1-67P	-1.93205	-0.0491507	8.29582	0.00397364	0.087227
AVEN	-0.700076	3.38172	8.29372	0.00397825	0.087232
TMEM132A	0.950485	5.28714	8.2908	0.00398463	0.0872758
CCDC9B	1.27571	4.62263	8.2866	0.00399387	0.0873819
NALCN	1.53722	2.40462	8.28037	0.0040076	0.0875858
ABCG1	-1.0378	5.12339	8.26594	0.00403957	0.088091
CX3CR1	1.61872	3.74081	8.26759	0.00403591	0.088091
SNHG25	-1.391	0.413076	8.26067	0.00405133	0.088154
B3GNT9	0.762159	3.67491	8.26163	0.00404918	0.088154
PARK7	-0.576895	6.4891	8.25151	0.00407181	0.0885029
PRSS23	0.874501	6.77384	8.24342	0.00409	0.0888013
MTSS1L	1.0138	3.03613	8.24098	0.0040955	0.0888237
AC020656.2	-1.80516	0.0922086	8.23441	0.00411035	0.0889517
RFXAP	-0.8313	2.37397	8.23571	0.00410741	0.0889517
ADAM22	1.16692	4.51616	8.23175	0.00411639	0.0889856
AC007342.9	1.34457	0.458245	8.2255	0.00413058	0.0891954
AC012146.1	-1.40037	0.784456	8.22103	0.00414078	0.0893186
TBL1Y	-2.44902	0.97943	8.20801	0.0041706	0.0898644
SNORA49	-1.60995	3.95993	8.19806	0.00419353	0.0899176
ESR2	-0.854709	2.98125	8.19692	0.00419616	0.0899176
JAG2	1.21756	4.87593	8.2032	0.00418166	0.0899176
TFAP2B	1.31653	3.31051	8.19568	0.00419903	0.0899176
IL17RD	1.76384	5.87718	8.19518	0.00420019	0.0899176
C11orf16	1.9472	0.373303	8.19931	0.00419063	0.0899176
RERG	0.78599	4.66631	8.19105	0.00420976	0.0900256
RIN1	1.12259	2.53595	8.17602	0.00424479	0.0904931
PTH1R	1.14639	1.46692	8.17794	0.0042403	0.0904931
SSC5D	1.28853	1.91677	8.17581	0.00424528	0.0904931
TREX2	1.41313	0.725366	8.16528	0.00426998	0.0909222
LMOD3	-1.46757	4.51271	8.16184	0.00427809	0.0909974
HEPH	1.12267	4.82356	8.15801	0.00428713	0.0910923
PON2	0.675548	5.19253	8.15313	0.00429869	0.0912404
RN7SL521P	-1.99152	0.998454	8.14811	0.0043106	0.0913958
DNM1P47	1.23311	1.2714	8.14617	0.00431522	0.0913963
ADORA1	1.28861	2.68924	8.1438	0.00432087	0.0914185
PDHA1	-0.685449	6.8985	8.13994	0.00433008	0.0915068
IGF2	1.36034	4.18455	8.13819	0.00433424	0.0915068
RN7SL735P	-1.76064	0.687228	8.1328	0.00434715	0.091682
FCER1A	1.87	2.44229	8.12381	0.00436877	0.0920403
RPS11	-0.6548	9.17317	8.11435	0.00439161	0.0922016
ECE1	0.523268	6.2816	8.11405	0.00439235	0.0922016
FGFR1	1.05563	6.52902	8.11297	0.00439497	0.0922016
SPON1	1.12951	5.30073	8.11733	0.00438441	0.0922016
CLDN10	1.26692	6.34803	8.10828	0.00440634	0.0923428
CX3CL1	1.37425	6.4863	8.09217	0.00444568	0.0930692
EFNB1	0.680918	4.37385	8.08317	0.00446782	0.0933361
NLN	0.816349	3.64613	8.08393	0.00446596	0.0933361
LILRA2	1.38753	0.792973	8.07897	0.0044782	0.0934547
SNORD89	-1.41274	2.9776	8.07411	0.00449021	0.0935093
VEGFC	-0.921475	2.97559	8.07433	0.00448966	0.0935093
ITGA7	1.06882	5.72307	8.06571	0.00451107	0.0938454
LGI4	0.872263	3.57192	8.06159	0.00452136	0.0939611
CLIP4	0.708757	5.61306	8.05289	0.00454311	0.0940471
TTLL4	0.841372	3.98838	8.05336	0.00454195	0.0940471
AC073073.2	1.18447	0.771327	8.05597	0.0045354	0.0940471
NALT1	1.19249	1.38286	8.05049	0.00454914	0.0940471
AOC3	1.21582	5.40139	8.05159	0.00454636	0.0940471
KLF5	0.910899	5.72586	8.02936	0.0046025	0.0950514
LRRC39	-1.29474	1.38479	8.02217	0.00462082	0.0953307
TACSTD2	1.68495	6.80266	8.01816	0.00463106	0.0954431
SLC17A5	-0.698769	6.03422	8.01027	0.00465127	0.0957604
RAB44	2.00907	-0.301526	8.00046	0.00467655	0.0961811
KIF5C	0.971429	1.76962	7.99661	0.00468649	0.0962861
SCN2B	1.46586	1.6193	7.98099	0.00472711	0.0970204
ELFN1	1.34781	0.613673	7.97595	0.0047403	0.0970907
SYT14	2.17451	0.327825	7.97688	0.00473786	0.0970907
XKR4	1.35498	4.03638	7.95858	0.00478598	0.0979255
NAB2	0.761113	3.98213	7.95371	0.00479889	0.0979879
C8orf48	1.47179	0.143369	7.95542	0.00479437	0.0979879
SPATA24	-0.939941	1.98591	7.94815	0.00481365	0.0981885
STRBP	-0.645969	6.17934	7.94497	0.00482213	0.0982607
H2AFJ	-0.814017	5.71547	7.93781	0.00484123	0.0983476
SLIRP	-0.611342	4.44713	7.93856	0.00483925	0.0983476
AHDC1	1.20185	3.8284	7.93856	0.00483924	0.0983476
OLFML2A	1.26178	4.87607	7.93373	0.00485217	0.0984621
WFDC2	2.26936	6.66806	7.93202	0.00485677	0.0984621
B3GAT2	-1.06601	1.4965	7.92826	0.00486685	0.0984772
KCNS1	1.31155	1.78888	7.92805	0.00486741	0.0984772
EPB41L3	0.611896	5.09676	7.92415	0.00487793	0.0984865
FGF1	1.16028	4.48309	7.91853	0.00489311	0.0984865
OLFML2B	1.17237	3.43629	7.91505	0.00490253	0.0984865
OXGR1	1.40464	1.83129	7.92554	0.00487418	0.0984865
LRRC10B	1.56517	-0.0467684	7.91991	0.00488938	0.0984865
MSLN	3.41433	1.80093	7.91514	0.00490229	0.0984865
MTRNR2L12	6.6178	4.83706	7.922	0.00488372	0.0984865
PLEKHJ1	-0.785463	4.99978	7.90727	0.00492364	0.0986116
CHRNB2	1.03468	1.60467	7.90811	0.00492138	0.0986116
TGM5	1.91283	1.44225	7.90953	0.00491749	0.0986116
LINC01087	1.99567	0.0866138	7.90509	0.00492958	0.0986313
GULP1	-0.606432	5.30038	7.9008	0.00494129	0.0987663
SAMHD1	0.765104	6.76292	7.89805	0.00494882	0.0988175
TTN	-1.24631	2.85388	7.89119	0.00496761	0.0990008
OLFML1	0.815928	3.24743	7.89107	0.00496796	0.0990008
CCL18	-1.62303	0.719814	7.88398	0.00498745	0.0991905
LZTS1	1.61889	2.35999	7.88404	0.00498728	0.0991905
SULT1C4	1.16601	1.47706	7.87777	0.00500462	0.0994325
PLEKHA6	0.999979	4.98702	7.87396	0.00501518	0.0995429
FOXC1	0.703068	7.63518	7.86895	0.00502907	0.0997173
MEIS3	1.07111	2.12323	7.86718	0.005034	0.0997173
RNY1	-1.81203	2.61727	7.85013	0.00508171	0.100363
AC005162.3	-1.01281	2.49585	7.85144	0.00507802	0.100363
CAMLG	-0.624206	5.04683	7.85177	0.0050771	0.100363
SPATS2	-0.59692	5.08978	7.84386	0.00509935	0.100611
AL357055.3	1.42136	0.655294	7.83399	0.00512727	0.101062
IGLV3-10	-1.76097	4.52713	7.82257	0.00515977	0.101301
ACSS3	-0.829109	6.20613	7.82613	0.00514962	0.101301
BCCIP	-0.545134	5.2985	7.82308	0.00515832	0.101301
FAM204A	-0.523549	6.12109	7.82496	0.00515295	0.101301
CLDN1	1.87306	4.43667	7.8161	0.00517828	0.101564
VWF	0.782415	7.84836	7.81351	0.00518569	0.101609
CLEC11A	1.363	2.23911	7.80011	0.0052243	0.102164
FAM84A	1.3725	5.48961	7.80058	0.00522295	0.102164
TRPV4	1.03809	4.76212	7.79788	0.00523076	0.10219
KCNJ2	0.885374	3.0588	7.79212	0.00524747	0.102315
STMN3	0.911221	3.56413	7.79217	0.00524731	0.102315
PDZRN3	0.772949	5.56439	7.78915	0.00525609	0.102383
CYP4X1	1.24499	4.0846	7.78206	0.00527674	0.102685
DKK2	1.40546	1.24905	7.77435	0.00529932	0.103023
WDR76	-0.826561	3.14336	7.76985	0.00531254	0.10318
HIST1H3J	-2.05753	0.914206	7.7413	0.00539719	0.103208
VSIG2	-1.08159	3.17538	7.74364	0.00539022	0.103208
TAS1R3	-1.0453	4.07272	7.7602	0.00534101	0.103208
DCXR	-0.830334	5.07236	7.7418	0.0053957	0.103208
RPL36	-0.705472	8.18672	7.75076	0.005369	0.103208
TMTC4	-0.672968	4.6986	7.73962	0.00540223	0.103208
B4GALT3	-0.609937	5.09359	7.75247	0.00536391	0.103208
ANTXR1	0.903007	5.58714	7.76512	0.00532649	0.103208
IFITM3	0.943006	4.15913	7.74121	0.00539747	0.103208
NOV	1.06812	2.80408	7.76375	0.00533051	0.103208
SORCS1	1.09023	2.66803	7.76132	0.0053377	0.103208
TFAP2A	1.18084	3.72261	7.74717	0.00537969	0.103208
PRDM16	1.24456	1.20615	7.74516	0.00538566	0.103208
PLCH2	1.33326	5.17128	7.76408	0.00532955	0.103208
NR2F1	1.46589	3.87082	7.74036	0.00539999	0.103208
KLK6	1.88328	2.07028	7.74022	0.00540042	0.103208
AC079465.1	2.18608	1.06625	7.75	0.00537126	0.103208
RPS17	-0.578256	7.56361	7.7289	0.00543438	0.103687
MAP4K4	0.564614	6.38467	7.72607	0.00544292	0.103687
PLA2G2A	1.99399	2.06668	7.72778	0.00543777	0.103687
MPP1	-0.728486	4.91925	7.71942	0.00546299	0.103969
MIR3609	-1.3278	5.22757	7.71456	0.00547773	0.103978
TSPYL2	0.810386	5.39583	7.71708	0.00547008	0.103978
MMP7	3.62599	6.99447	7.71409	0.00547915	0.103978
BSN	1.06738	1.91911	7.71154	0.0054869	0.104026
JAM2	0.76895	3.79247	7.70796	0.0054978	0.104134
SGCD	1.03698	4.02445	7.7056	0.00550499	0.10417
ALKBH7	-0.859032	4.54897	7.70112	0.00551865	0.104176
ZBTB7C	1.09087	4.261	7.70308	0.00551266	0.104176
AGRN	1.1052	6.9041	7.69927	0.00552432	0.104176
GLI2	1.18405	1.3032	7.69865	0.00552623	0.104176
MDM2	0.843803	7.15505	7.69123	0.00554899	0.104506
CCL20	-1.54319	1.18983	7.68536	0.00556706	0.104648
TM7SF3	0.655045	6.27088	7.68596	0.00556519	0.104648
PHB	-0.727785	5.64691	7.6728	0.00560595	0.105263
CPS1	1.15063	2.8081	7.67139	0.00561033	0.105263
ABCC9	0.753466	5.12903	7.66917	0.00561722	0.105293
HIP1	0.608355	4.58709	7.66424	0.0056326	0.105481
FES	-0.943721	6.86753	7.66205	0.00563942	0.10551
RPS9	-0.735069	7.94614	7.66025	0.00564508	0.105516
SNORA7B	-1.49643	2.53928	7.65542	0.00566022	0.105627
LINC00885	1.86669	1.17338	7.65496	0.00566165	0.105627
RNF32	-0.878289	1.6565	7.65021	0.00567657	0.105708
ETV4	1.10148	2.08095	7.65107	0.00567386	0.105708
VDAC2	-0.568118	4.58565	7.64814	0.0056831	0.10573
MMRN2	0.651029	5.25595	7.64179	0.00570312	0.105977
SNX22	1.31378	4.04911	7.63888	0.00571233	0.105977
CAMK2B	1.48063	1.27669	7.63958	0.00571014	0.105977
SLC25A16	-0.716779	6.01211	7.63179	0.00573485	0.106196
TMEM63C	1.4194	0.409167	7.63225	0.00573337	0.106196
KIF12	1.14813	2.32411	7.61271	0.00579584	0.107226
NDUFS5	-0.633589	5.84686	7.60284	0.00582764	0.107714
NOVA1	0.947274	3.25044	7.59802	0.00584323	0.107902
HIST1H2AE	-1.0326	3.78319	7.59339	0.00585828	0.107945
LTBP3	0.712422	6.27814	7.59228	0.00586186	0.107945
PTGES	1.12083	3.65272	7.59452	0.00585461	0.107945
NANOS1	1.03779	2.00416	7.5902	0.00586863	0.10797
VIP	1.9404	0.550024	7.58791	0.0058761	0.108007
CDH23	0.740047	3.96055	7.5817	0.00589639	0.108185
EDNRA	1.18628	4.3526	7.58161	0.00589667	0.108185
ADORA2B	1.1578	1.57377	7.57914	0.00590475	0.108234
SP140L	-0.634498	4.6513	7.57413	0.00592121	0.108417
LRP1	0.832811	9.12183	7.57278	0.00592563	0.108417
MOB3B	0.682904	3.66533	7.56229	0.00596021	0.108949
FAM135B	1.63185	0.986945	7.55942	0.00596974	0.109023
MARC1	-1.11028	5.68581	7.55385	0.00598821	0.10926
HEPACAM2	1.64223	1.25347	7.55209	0.00599403	0.109266
TNFSF10	-0.696173	7.24623	7.54131	0.00603003	0.109822
A2M-AS1	0.867991	2.06389	7.53056	0.00606609	0.110224
PRLR	0.899103	4.02901	7.5307	0.00606564	0.110224
FAM83F	1.43723	5.80438	7.52977	0.00606876	0.110224
CTH	-0.98918	2.25646	7.51756	0.00611005	0.110873
EXPH5	1.02982	6.63425	7.51452	0.00612036	0.110959
ESR1	0.739983	3.81065	7.50955	0.00613727	0.110962
FOXQ1	1.57176	4.69678	7.51193	0.00612917	0.110962
HEPHL1	1.84016	0.528734	7.51098	0.00613239	0.110962
C1S	1.0473	8.08837	7.50752	0.0061442	0.110986
FAM227A	1.12964	1.80507	7.50041	0.00616851	0.111324
CYP24A1	2.08057	-0.0788273	7.49785	0.00617726	0.111381
TWIST2	1.30133	1.50952	7.48879	0.00620842	0.111842
SHROOM1	-0.921979	3.09458	7.48498	0.00622157	0.111977
MORF4L1P3	-1.35248	1.43557	7.47471	0.00625717	0.112197
CKMT2	-0.871003	4.42971	7.47322	0.00626236	0.112197
RNF5	-0.67085	3.5802	7.4717	0.00626764	0.112197
AC104083.1	1.00123	3.74301	7.47611	0.0062523	0.112197
CLUL1	1.12723	1.9202	7.47743	0.00624772	0.112197
SCNN1B	1.46621	3.9095	7.47413	0.00625917	0.112197
CDKN2C	-0.966688	3.53834	7.46407	0.00629424	0.112482
ZNF423	0.940253	3.04482	7.46389	0.00629489	0.112482
BX890604.1	0.95097	2.33144	7.46165	0.00630271	0.112521
CMTM7	0.921686	3.08484	7.45778	0.0063163	0.112662
SOWAHD	-1.3625	0.54293	7.45366	0.00633075	0.112718
TGFB2-AS1	1.45456	0.820297	7.45519	0.00632537	0.112718
DKK3	1.25521	5.88658	7.44907	0.00634691	0.112901
AC002366.1	1.5212	0.0461026	7.44752	0.00635241	0.112901
EVA1A	1.2757	3.96783	7.4438	0.00636554	0.112933
AL356489.2	1.44943	0.576148	7.44486	0.0063618	0.112933
ANAPC16	-0.562743	7.28244	7.441	0.00637544	0.113008
GCSAM	-0.985107	2.33598	7.43804	0.00638595	0.113033
THBS4	1.59022	4.85179	7.4374	0.0063882	0.113033
NXN	0.751154	4.77438	7.42932	0.00641695	0.11344
ACSBG1	1.36165	1.03745	7.42639	0.0064274	0.113524
DNM1P51	1.2902	0.971036	7.41939	0.00645248	0.113866
AC027796.4	1.14953	1.14682	7.4088	0.00649058	0.114335
RN7SL471P	1.79594	1.17891	7.40964	0.00648753	0.114335
NOX4	1.15181	1.83055	7.40488	0.00650472	0.114483
RPS8	-0.519483	8.73456	7.39348	0.00654608	0.115068
IRX4	2.00116	1.53389	7.39253	0.00654952	0.115068
SPINK5	3.9275	4.3707	7.38836	0.00656474	0.115233
PPP2R2B	1.13387	2.26386	7.38674	0.00657065	0.115235
SNAI2	1.29752	3.76747	7.38441	0.00657915	0.115283
SESN2	0.797809	3.2344	7.38134	0.0065904	0.11536
KIT	1.09001	6.42654	7.38005	0.00659515	0.11536
TNFRSF10B	0.735403	5.8423	7.37602	0.00660992	0.115517
SORL1	-0.555836	8.5031	7.3742	0.00661662	0.115522
ARHGEF17	0.715281	5.23109	7.37121	0.00662763	0.115522
C1orf226	1.21027	3.27427	7.37137	0.00662703	0.115522
MRPL11	-0.635307	4.62117	7.35862	0.00667422	0.116171
RASSF8-AS1	0.888567	2.3443	7.35798	0.00667657	0.116171
NDUFB10	-0.56498	5.35061	7.35101	0.00670249	0.116509
MYOT	0.893783	2.27455	7.34689	0.00671789	0.116509
OTOGL	1.34322	1.5864	7.34841	0.0067122	0.116509
UBE2CP3	1.65963	0.294282	7.34648	0.00671944	0.116509
AL360270.1	-1.42325	0.304606	7.33931	0.00674629	0.116796
SNORA12	-1.32501	4.03345	7.33893	0.00674771	0.116796
PTK6	-0.952561	3.45055	7.33298	0.00677007	0.116979
ELN	1.11103	5.90537	7.33393	0.00676648	0.116979
PDCD4	-0.779004	8.78388	7.3288	0.00678583	0.117048
TBX18-AS1	1.33804	0.213063	7.32977	0.00678215	0.117048
IFITM10	1.74397	1.79898	7.32627	0.00679539	0.117111
ABCC6P1	-1.84135	0.66669	7.3167	0.00683167	0.117431
MRPL21	-0.802196	5.05549	7.31744	0.00682888	0.117431
AC124045.1	1.14041	1.1141	7.31926	0.00682194	0.117431
HMGB1P41	-1.21156	1.18941	7.31003	0.00685706	0.117559
SMIM26	-0.676547	3.93909	7.30854	0.00686275	0.117559
GPN3	-0.61927	4.24232	7.30889	0.00686142	0.117559
FGD5	0.625683	4.18816	7.31195	0.00684977	0.117559
BLACAT1	1.5524	0.858886	7.29145	0.00692836	0.118581
MUC5B	-2.02594	8.32373	7.28767	0.00694294	0.118634
PLK2	1.16967	7.15425	7.28602	0.00694932	0.118634
SHISA9	1.47164	1.04259	7.28751	0.00694355	0.118634
LINC00278	-2.69942	1.58144	7.28323	0.00696012	0.118716
CLEC4F	1.47539	1.17276	7.27916	0.00697592	0.118883
LAMB1	0.954352	7.47373	7.26831	0.0070182	0.119502
MBOAT2	1.11566	5.46064	7.26363	0.00703648	0.11971
C14orf132	0.955232	3.48992	7.26145	0.00704503	0.119753
BNIP3	-0.761222	5.67006	7.25773	0.00705966	0.1199
GPSM1	1.00685	3.94526	7.25617	0.00706577	0.119901
FHL1	1.44697	7.34803	7.25427	0.00707324	0.119926
LDHD	-0.882641	4.74803	7.24402	0.00711375	0.120225
BTBD6	-0.615578	5.43207	7.24369	0.00711508	0.120225
KCNH8	0.796809	3.31138	7.2453	0.00710869	0.120225
SLC35F3	1.23139	1.83075	7.24465	0.00711127	0.120225
RGS22	1.42526	1.63204	7.23273	0.00715865	0.120858
RPL13AP5	-0.885345	2.8933	7.22952	0.00717145	0.120875
RANBP3L	1.21918	1.7215	7.22943	0.00717182	0.120875
ATP2C2	-1.34066	4.24817	7.22404	0.00719338	0.121136
MMADHC	-0.560976	6.75514	7.21006	0.0072496	0.12192
MPIG6B	1.4769	0.394839	7.20942	0.00725218	0.12192
FCN2	-1.51151	0.684953	7.20688	0.00726247	0.121925
AKAP9	-0.4617	8.72528	7.20631	0.00726476	0.121925
LOXL3	0.844658	2.6106	7.20113	0.00728577	0.122175
MRC2	1.27708	6.20991	7.19744	0.00730075	0.122258
IGSF3	1.31584	5.15611	7.19538	0.00730915	0.122258
NGFR	1.85475	5.09336	7.19619	0.00730587	0.122258
PDGFRL	0.979889	2.79701	7.19328	0.0073177	0.122298
PCDHB7	1.40666	1.31247	7.19175	0.00732393	0.122299
RIDA	-0.884554	3.59297	7.18901	0.00733513	0.122383
HIST1H3B	-1.53824	2.7553	7.18324	0.00735878	0.122671
NUAK2	-1.05759	3.1126	7.17809	0.00737994	0.122671
HMCES	-0.55812	4.52362	7.18026	0.00737101	0.122671
MDGA1	1.10366	2.80875	7.1773	0.00738319	0.122671
RBMS1P1	1.46262	0.152812	7.18023	0.00737114	0.122671
LEPR	1.33176	5.85489	7.17475	0.00739365	0.122742
PSMD4	-0.622991	5.85128	7.1719	0.00740542	0.122835
C8orf59	-0.617646	4.22114	7.16726	0.00742459	0.122948
PROM1	1.38164	7.63602	7.16823	0.00742059	0.122948
ABCA10	0.822852	6.22868	7.16466	0.00743538	0.123024
NLGN2	1.06659	3.00999	7.1557	0.0074726	0.123537
CDH13	1.0649	3.26379	7.15324	0.00748289	0.123604
MXRA7	0.525436	5.15641	7.14438	0.00751991	0.124113
PTGIR	1.15748	1.39923	7.14198	0.00753001	0.124176
MTMR6	-0.545548	6.52076	7.13955	0.00754022	0.124242
MRPL55	-0.58379	4.51328	7.13572	0.00755631	0.124301
C1QTNF2	1.10558	0.746958	7.13701	0.0075509	0.124301
GNG2	0.664019	4.67323	7.13096	0.00757642	0.124426
PAQR6	1.03255	1.73528	7.13186	0.0075726	0.124426
AMIGO2	0.902668	4.01771	7.12738	0.00759157	0.124572
C19orf53	-0.614141	4.45256	7.1253	0.00760037	0.124612
CALML3	1.38485	4.11341	7.12385	0.00760652	0.124612
TST	-0.891176	4.41787	7.11974	0.00762398	0.124615
MPC2	-0.758443	5.45051	7.12106	0.00761838	0.124615
SPECC1	0.665316	5.49477	7.11938	0.00762553	0.124615
CMTM3	0.884292	3.51476	7.10775	0.00767513	0.125323
FDCSP	1.57507	9.21826	7.10586	0.00768326	0.125352
RPL7A	-0.608689	7.82516	7.09884	0.00771337	0.125681
NTN1	0.962434	5.19526	7.09718	0.00772052	0.125681
ADCYAP1R1	0.991515	3.85161	7.09676	0.00772234	0.125681
APOC1	-1.23706	1.65066	7.09453	0.00773194	0.125734
MYCT1	0.990904	3.46326	7.08585	0.00776948	0.126138
RARRES1	1.55629	5.35811	7.08676	0.00776557	0.126138
AC007336.1	1.18538	1.83513	7.078	0.00780362	0.126589
HDC	2.02444	2.07406	7.07092	0.00783448	0.126986
TMEM231	0.827076	1.89711	7.06572	0.00785729	0.127252
SEC14L2	0.734611	3.56853	7.06253	0.00787125	0.127271
MYADM	1.0686	5.08538	7.06343	0.00786731	0.127271
TXNDC16	-0.660497	4.55404	7.05722	0.00789465	0.127467
PNKD	-0.556098	4.296	7.05688	0.00789616	0.127467
BNC2	0.636241	4.21625	7.05002	0.00792642	0.127787
CCND2	0.802117	7.19139	7.04885	0.00793162	0.127787
TRABD2B	1.68229	2.19766	7.04802	0.0079353	0.127787
MTCO1P12	2.3084	1.876	7.04582	0.00794506	0.127841
TMPRSS11E	1.48065	4.267	7.03786	0.00798042	0.128306
HGD	1.60772	2.82687	7.03639	0.00798699	0.128308
ZFP69B	1.04588	1.06836	7.03134	0.00800954	0.128566
NANS	-0.700355	6.00333	7.02283	0.00804771	0.128867
KIF3C	0.846609	2.29118	7.02346	0.00804486	0.128867
CCL22	1.80314	0.172838	7.0245	0.0080402	0.128867
EEF1A1P11	2.38239	2.57124	7.02104	0.00805573	0.128892
B4GALT1-AS1	-1.19599	0.941748	7.01716	0.00807323	0.129016
MMP14	0.779892	6.75865	7.01357	0.00808944	0.129016
MARVELD2	0.895187	4.26105	7.01481	0.00808383	0.129016
AKAP6	0.905035	5.21898	7.01563	0.00808011	0.129016
CSTB	0.67593	3.55225	7.00904	0.00810992	0.129113
PLCD3	1.2733	3.81111	7.00957	0.00810752	0.129113
RASSF6	1.30987	4.27276	7.00791	0.00811502	0.129113
RARS	-0.535894	6.89082	6.99645	0.00816713	0.129838
KIF21A	-0.788578	6.74151	6.99317	0.00818213	0.129973
DSC3	2.83156	5.57581	6.98896	0.00820141	0.130175
AC090229.1	-1.19238	1.15992	6.98503	0.00821942	0.130357
CEL	2.1881	1.16114	6.98144	0.00823594	0.130515
PLA2G2D	-1.98491	0.937176	6.97688	0.00825693	0.130536
TMC7	1.28949	0.461519	6.97719	0.00825553	0.130536
AL121772.2	1.49911	-0.111353	6.97831	0.00825035	0.130536
MED8	-0.532673	4.85223	6.9688	0.00829431	0.130884
AL391121.1	0.930503	2.41849	6.96785	0.00829873	0.130884
PSCA	2.0532	2.09938	6.96939	0.00829156	0.130884
AC084082.1	-1.43721	0.726431	6.96247	0.0083237	0.131174
SSPN	0.628947	5.06388	6.96026	0.00833401	0.131233
CDYL2	-0.731288	3.91639	6.95642	0.00835192	0.13126
CDC42EP3	0.75379	4.8294	6.95564	0.00835554	0.13126
NTRK1	1.73247	0.560728	6.95647	0.00835166	0.13126
ITGA9	0.920249	5.91161	6.95351	0.00836547	0.131267
KLHL29	0.922168	4.2981	6.95015	0.00838121	0.131267
Z97200.1	1.22691	2.02921	6.94997	0.00838205	0.131267
SOX11	1.93642	0.380057	6.94989	0.00838242	0.131267
PCDHGA2	1.17084	2.20543	6.94812	0.00839075	0.131294
SYT7	1.06742	5.90924	6.94647	0.00839848	0.131312
CDON	0.832432	4.61477	6.94417	0.00840927	0.131377
LETM2	1.23911	2.06381	6.94225	0.00841832	0.131416
ABCA13	2.71024	1.94581	6.93875	0.00843479	0.13157
KIAA1958	-0.687135	4.45352	6.93503	0.00845238	0.131741
S100A14	1.04301	4.10116	6.93326	0.00846072	0.131767
SLC16A7	-1.01415	6.3617	6.92919	0.00848002	0.131861
FTH1	1.07721	3.77136	6.93008	0.00847581	0.131861
SNTB2	0.538441	5.96129	6.92132	0.00851739	0.132339
ITIH5	0.886079	6.26516	6.91868	0.00852998	0.132431
MYBL1	-0.944018	2.85213	6.91267	0.00855872	0.132774
SLC6A4	1.30845	0.525888	6.89858	0.00862641	0.13372
CCDC8	1.83502	5.03448	6.89161	0.00866013	0.134138
ROR1-AS1	1.39627	0.194172	6.88544	0.00869005	0.134496
CXorf36	0.760528	3.64465	6.87609	0.00873563	0.135097
SIPA1L2	0.818447	5.4547	6.87466	0.00874266	0.1351
CDC34	-0.673667	5.05191	6.86775	0.00877652	0.13549
ALX4	1.60214	2.52559	6.86673	0.0087815	0.13549
COX6C	-0.636773	6.03879	6.86171	0.00880624	0.135553
NBL1	0.913941	3.55497	6.86086	0.00881042	0.135553
AC007638.2	1.23183	1.24049	6.8616	0.00880679	0.135553
PAPPA	1.24155	3.84273	6.86037	0.00881284	0.135553
RPS15A	-0.637787	6.2388	6.85458	0.00884142	0.135661
FANCL	-0.628762	4.88921	6.85413	0.00884365	0.135661
GSTO1	-0.570333	4.98126	6.84915	0.00886833	0.135661
P2RY1	0.835668	2.88277	6.85574	0.0088357	0.135661
MIR100HG	0.904712	4.50734	6.84878	0.00887021	0.135661
HMCN1	0.974236	6.54121	6.85287	0.0088499	0.135661
NEGR1	1.10645	5.03194	6.8512	0.00885817	0.135661
TBCAP2	1.84171	0.180235	6.84792	0.00887447	0.135661
HIST1H2BG	-0.919176	4.40234	6.84527	0.00888764	0.135758
CHCHD1	-0.706601	4.0186	6.84322	0.00889785	0.13581
AC026124.2	-1.08299	0.997985	6.8393	0.00891738	0.136004
CALCB	-1.41148	0.698149	6.83632	0.00893228	0.136127
PRRG3	1.55317	1.37927	6.82362	0.00899603	0.136993
MICAL2	0.843568	4.19314	6.82035	0.00901248	0.137139
ENSG00000267194	0.757702	2.5101	6.81482	0.00904046	0.137459
AP1AR	-0.625637	5.2509	6.81146	0.00905744	0.137507
COX7A2L	-0.534162	6.05523	6.81283	0.00905053	0.137507
ADGRB1	2.61928	3.29146	6.80998	0.00906499	0.137517
COL16A1	1.57159	7.37076	6.80532	0.00908868	0.137666
CNTN6	2.04074	0.451917	6.80628	0.00908377	0.137666
TMEM60	-0.695368	3.22964	6.79562	0.0091382	0.138311
CCDC113	0.910141	2.17076	6.78691	0.00918287	0.138881
POLR2J	-0.683595	2.81905	6.78358	0.00920004	0.139035
KIZ	-0.504338	4.9953	6.77895	0.00922393	0.13929
AC002400.1	-1.10728	1.43296	6.77541	0.00924221	0.139461
RN7SL559P	-1.50689	0.564309	6.76816	0.00927983	0.139499
RPL12	-0.562267	7.60809	6.7703	0.00926871	0.139499
COL21A1	0.774201	5.63266	6.77213	0.00925921	0.139499
CYP1B1-AS1	1.04093	1.61956	6.76914	0.00927474	0.139499
EXOC3L2	1.41031	1.21303	6.77268	0.00925636	0.139499
ATP5PD	-0.544819	5.95616	6.75965	0.0093242	0.14006
CACNB3	0.788888	2.97282	6.75762	0.00933484	0.140114
NID2	1.00471	4.62948	6.75606	0.00934297	0.14013
CTSK	0.939954	5.47441	6.7539	0.0093543	0.140195
RPS19BP1	-0.801193	5.61814	6.75141	0.00936734	0.140284
RNF7	-0.46188	4.98535	6.74868	0.00938168	0.140303
AC023830.3	1.14363	0.972759	6.74849	0.00938272	0.140303
ITGB6	2.36578	3.97321	6.74386	0.0094071	0.140562
CHSY3	1.0397	1.54114	6.73749	0.00944072	0.140959
CSRNP3	0.980421	5.67004	6.73031	0.0094788	0.141421
TMPRSS11D	1.34292	0.781874	6.72885	0.00948656	0.141431
KCNT2	0.875587	2.78299	6.72557	0.00950403	0.141585
CA4	-1.06428	2.06708	6.72261	0.00951984	0.141674
ITGA5	0.960884	5.58603	6.72045	0.00953138	0.141674
METTL24	1.3487	0.415455	6.72163	0.00952505	0.141674
MCEE	-0.627332	4.50574	6.71632	0.00955347	0.141896
SLC16A2	0.917523	3.68363	6.70508	0.00961388	0.142687
GALNT12	-1.01124	2.98663	6.69894	0.00964704	0.143039
CNTNAP1	0.826788	2.88123	6.69803	0.00965196	0.143039
BCDIN3D-AS1	-1.17298	1.10369	6.6923	0.00968304	0.143393
PTK2B	-0.643819	6.16792	6.68851	0.00970364	0.143591
HIST1H4I	-0.961839	1.96172	6.6815	0.00974184	0.144049
FO393415.1	-1.62962	0.541955	6.6751	0.0097769	0.144347
KCTD12	0.781339	7.12566	6.67385	0.00978375	0.144347
GOLGA7B	1.46629	0.872119	6.67572	0.00977349	0.144347
FSCN1	0.692217	4.25715	6.67232	0.00979214	0.144363
NSMCE2	-0.532557	4.44733	6.66618	0.00982595	0.144754
IGSF9	1.21067	2.61194	6.66256	0.00984595	0.144942
HEG1	0.662823	5.64562	6.65337	0.00989683	0.14534
LY6E-DT	1.0386	0.797696	6.6524	0.00990226	0.14534
COL5A2	1.06515	6.67233	6.65501	0.00988774	0.14534
COL20A1	2.47502	0.959208	6.65448	0.00989069	0.14534
PLAG1	-0.726868	4.6695	6.64528	0.0099419	0.145698
PDZD2	0.712542	5.14661	6.64468	0.00994524	0.145698
SEC24AP1	0.881335	2.16568	6.64407	0.00994862	0.145698
REXO2	-0.571418	6.05379	6.64027	0.00996986	0.145902
AC104232.2	1.18582	0.744403	6.63808	0.00998213	0.145974
KBTBD11	-0.984166	3.94737	6.63375	0.0100064	0.146222
FAM83H	0.905798	4.65464	6.63	0.0100275	0.146423
ENTPD5	-0.599143	4.51888	6.62756	0.0100413	0.146515
SLC4A3	1.19769	3.33353	6.61711	0.0101003	0.14727
AP003969.2	-1.7144	0.153325	6.61489	0.010113	0.147325
PFDN5	-0.623252	7.73315	6.61254	0.0101263	0.147325
AC121764.1	1.64612	0.972319	6.61252	0.0101264	0.147325
LINC00339	-0.673585	3.4228	6.61083	0.010136	0.147358
ACAT1	-0.733368	6.89532	6.59796	0.0102096	0.147805
TEC	-0.675121	3.89099	6.59834	0.0102074	0.147805
TMEM30B	0.632495	5.71748	6.60038	0.0101957	0.147805
KIFC3	0.835676	5.05879	6.59911	0.010203	0.147805
PRRT2	1.08684	1.24071	6.59764	0.0102114	0.147805
NACAD	1.25135	1.40902	6.60259	0.0101831	0.147805
SNORA54	-1.66744	2.77627	6.59473	0.0102281	0.147848
EDARADD	1.16975	0.601479	6.59453	0.0102292	0.147848
CADPS	1.84804	2.50771	6.58719	0.0102715	0.148351
CDK15	1.69722	0.509202	6.58514	0.0102834	0.148415
ACVR1C	-1.33973	4.65748	6.58193	0.0103019	0.148467
PPP1R7	-0.556655	5.0269	6.58236	0.0102994	0.148467
RAPGEF4	0.671031	3.48718	6.57979	0.0103143	0.148538
ELP4	-0.557498	4.21872	6.57707	0.0103301	0.148569
EXTL1	1.89189	0.217135	6.57555	0.0103389	0.148569
CCDC74B	1.97279	-0.120253	6.57666	0.0103324	0.148569
MRPL36	-0.704063	2.5822	6.572	0.0103596	0.148652
PTGS1	0.729569	3.85311	6.57328	0.0103521	0.148652
SFRP5	1.97503	1.07011	6.57021	0.01037	0.148694
C5orf63	-0.760021	3.49559	6.5666	0.0103911	0.148889
PDE3B	-1.19169	7.1566	6.55976	0.010431	0.149298
RPS25	-0.620706	7.78365	6.55659	0.0104497	0.149298
LPCAT2	0.864265	4.99821	6.55683	0.0104482	0.149298
DEPDC7	1.11737	2.15186	6.55737	0.0104451	0.149298
CLNS1A	-0.455537	6.03561	6.54646	0.0105093	0.150043
MNX1	-1.69072	0.158372	6.53803	0.0105592	0.150635
ATP5MD	-0.698587	5.15508	6.5369	0.0105659	0.150635
AC005046.1	1.57606	0.0490691	6.5333	0.0105873	0.150832
EDAR	1.85672	1.13872	6.52585	0.0106318	0.151356
PI16	1.20819	2.92439	6.5221	0.0106542	0.151485
AL157996.1	2.03843	2.00377	6.5218	0.010656	0.151485
FSTL1	0.7458	8.17852	6.5192	0.0106716	0.151598
EDRF1	-0.580918	6.01604	6.51293	0.0107093	0.151916
FAS	0.9245	4.36749	6.51357	0.0107055	0.151916
EPS8L1	1.08662	4.71279	6.49755	0.0108023	0.153126
ZNF521	0.999176	5.33397	6.49465	0.0108199	0.153267
RN7SKP90	-1.39788	0.980835	6.49182	0.0108372	0.153402
FANCB	-0.874179	1.9333	6.48665	0.0108688	0.153629
SLC22A18AS	1.20708	0.10794	6.48579	0.010874	0.153629
TSIX	2.95526	1.02836	6.4854	0.0108764	0.153629
CLCN3	-0.571179	8.22786	6.48401	0.0108849	0.15364
RPL27A	-0.556699	7.38766	6.48114	0.0109025	0.153779
NR2F2-AS1	0.850647	2.94503	6.47749	0.0109249	0.153986
TARSL2	-0.49829	4.95078	6.4732	0.0109513	0.154249
SOX13	0.608011	4.36321	6.47164	0.010961	0.154276
AC073592.1	1.16408	1.60877	6.46744	0.0109869	0.154531
MRPS9	-0.563475	4.4701	6.46455	0.0110047	0.154673
IP6K2	0.546347	6.05978	6.46058	0.0110293	0.154909
ATP5ME	-0.648473	4.84623	6.45289	0.0110772	0.155086
CMAHP	0.706581	5.2629	6.45383	0.0110713	0.155086
DYSF	0.7673	3.64237	6.45246	0.0110799	0.155086
PLK3	1.05136	4.44451	6.45194	0.0110831	0.155086
AC136424.1	1.14295	1.37587	6.45105	0.0110887	0.155086
PLA2G3	1.34024	0.542431	6.45316	0.0110755	0.155086
DNAJC19	-0.561569	4.7047	6.448	0.0111077	0.155243
DNASE2B	-1.53065	5.54807	6.44475	0.011128	0.155337
TENM1	0.713617	3.64814	6.44318	0.0111379	0.155337
AC021321.1	1.31482	0.0544591	6.44373	0.0111345	0.155337
ASB2	-0.935715	2.98629	6.43798	0.0111706	0.155575
ACP1	-0.491446	6.13439	6.43843	0.0111677	0.155575
RN7SL263P	-1.502	0.110912	6.42803	0.0112333	0.15612
SNRNP25	-0.657243	3.66778	6.42827	0.0112318	0.15612
AJ009632.2	2.03399	1.28869	6.43032	0.0112188	0.15612
ADAMTS10	0.693491	3.42774	6.424	0.0112588	0.156365
CITED4	1.10209	3.3718	6.41705	0.011303	0.156651
RHOV	1.65157	3.71739	6.41722	0.0113019	0.156651
LAMA1	1.9573	5.13245	6.41895	0.0112909	0.156651
NDUFA6	-0.623388	5.11152	6.40537	0.0113775	0.157574
ARHGEF34P	1.09413	1.01493	6.40014	0.0114111	0.157929
ING3	-0.592643	4.59695	6.39885	0.0114194	0.157934
JMJD8	0.629474	3.88693	6.39761	0.0114274	0.157935
AC083837.1	-1.64022	0.747206	6.3905	0.0114733	0.158129
MMAB	-0.549218	4.77281	6.39222	0.0114621	0.158129
DNAH11	1.03314	1.66719	6.39133	0.0114679	0.158129
APOBEC3A	1.3926	0.749219	6.39329	0.0114553	0.158129
KBTBD12	-1.1928	2.4726	6.38872	0.0114848	0.158178
HAUS4	-0.667594	4.43772	6.38559	0.011505	0.158347
DHRS3	-0.532545	6.50542	6.38161	0.0115309	0.158594
USP3	-0.474847	6.04943	6.37521	0.0115725	0.159056
PDGFB	0.717661	3.83366	6.37254	0.0115899	0.159186
DDR1	0.979538	7.52919	6.36105	0.0116652	0.160009
XDH	2.42211	5.15918	6.36094	0.011666	0.160009
SLC6A9	0.913281	2.15719	6.35598	0.0116986	0.160346
SLC16A10	-0.730397	4.39098	6.35434	0.0117095	0.160384
RNU4-1	-2.40782	6.67872	6.34544	0.0117683	0.160703
SPATA9	-1.18686	0.842864	6.34583	0.0117658	0.160703
TMEM135	-0.609519	5.72961	6.34436	0.0117755	0.160703
SUCLG1	-0.604332	6.49613	6.3435	0.0117812	0.160703
MAPK10	0.851807	3.721	6.34618	0.0117634	0.160703
TRIM29	1.99699	6.61118	6.3446	0.0117739	0.160703
LINC01268	1.08035	1.22518	6.33736	0.0118221	0.160929
SNX31	1.35432	0.364333	6.33741	0.0118217	0.160929
PNPLA3	1.49498	0.289232	6.33777	0.0118193	0.160929
RBP7	-1.21934	2.51524	6.33402	0.0118443	0.161095
MEIS1	0.615238	7.83429	6.3319	0.0118586	0.161095
ZDHHC23	1.01341	5.14587	6.33193	0.0118583	0.161095
NBAS	-0.394468	7.31685	6.31959	0.0119411	0.162076
WISP1	1.07166	0.980185	6.3175	0.0119552	0.162076
ANXA1	1.11854	8.97576	6.31823	0.0119503	0.162076
AL450998.2	-0.873212	2.1598	6.3143	0.0119768	0.162258
LRRC49	0.709649	3.17782	6.31268	0.0119878	0.162296
MIA3	-0.502754	7.23786	6.30798	0.0120196	0.162616
RNU4-2	-2.61106	8.98677	6.30459	0.0120426	0.162739
ZNF674	0.633738	2.74115	6.30423	0.012045	0.162739
AC109347.2	-1.4172	0.081169	6.29704	0.012094	0.162764
AP001803.2	-1.38	2.2894	6.29734	0.0120919	0.162764
CEP170	0.615352	4.4968	6.2975	0.0120908	0.162764
IRX3	0.743234	4.74424	6.30263	0.0120559	0.162764
AADAT	1.19512	1.36129	6.29947	0.0120774	0.162764
TMPRSS4	2.18532	2.16744	6.29674	0.012096	0.162764
E2F7	1.5662	0.36324	6.29434	0.0121124	0.162874
GLT8D2	1.02438	3.79929	6.28377	0.0121849	0.163739
NDUFA1	-0.668603	6.08198	6.27373	0.0122541	0.164557
CHCHD6	-0.717823	3.03094	6.26929	0.0122848	0.164859
GPR27	1.36233	1.33438	6.25935	0.012354	0.165675
AKT3	0.610657	5.69491	6.25806	0.0123629	0.165683
SLIT2	0.978609	5.7012	6.25609	0.0123767	0.165756
OTUD3	0.577568	4.43009	6.25352	0.0123947	0.165885
MUC4	1.94288	3.48562	6.25131	0.0124102	0.165981
TMCC2	0.842409	1.4489	6.24901	0.0124263	0.166084
THAP3	-0.669556	3.71025	6.24343	0.0124655	0.166162
OSBPL1A	-0.619236	6.839	6.24489	0.0124552	0.166162
DYM	-0.453761	6.50995	6.2462	0.012446	0.166162
FRRS1	0.677195	3.37372	6.24365	0.0124639	0.166162
HIST1H2AB	-1.23745	1.11721	6.23947	0.0124934	0.166422
TRPA1	-1.19105	1.02273	6.21901	0.0126386	0.166525
CDK1	-1.0203	2.0017	6.21565	0.0126626	0.166525
AC012615.1	-1.01492	0.857483	6.21721	0.0126514	0.166525
KL	-1.01279	2.43842	6.22103	0.0126242	0.166525
OPRL1	-0.983592	2.08476	6.22575	0.0125906	0.166525
KLHDC3	-0.516819	6.2715	6.22826	0.0125727	0.166525
OAZ1	-0.503784	7.89952	6.21507	0.0126667	0.166525
SLC25A26	-0.473139	4.73471	6.22296	0.0126104	0.166525
MIRLET7BHG	0.63471	5.75068	6.23093	0.0125538	0.166525
CAVIN3	0.728611	3.1696	6.22527	0.012594	0.166525
MAP6	0.798047	2.22998	6.23021	0.0125589	0.166525
PPM1H	0.801321	5.24765	6.21482	0.0126686	0.166525
STON2	0.856618	4.54145	6.23641	0.012515	0.166525
SRC	0.880369	4.3775	6.22182	0.0126185	0.166525
LRRC32	0.962968	3.91744	6.23585	0.012519	0.166525
NLGN1	1.05699	1.46526	6.22613	0.0125878	0.166525
PRSS22	1.26335	4.10089	6.22944	0.0125643	0.166525
CYP4F3	1.2654	1.4752	6.21859	0.0126416	0.166525
ESM1	1.58635	3.54905	6.23064	0.0125558	0.166525
TOGARAM2	1.69961	0.944884	6.22893	0.012568	0.166525
HIST1H3C	-1.52173	1.89375	6.20698	0.0127248	0.167043
CYTH3	0.618927	4.95007	6.20729	0.0127226	0.167043
AL157832.1	-1.31693	0.435223	6.19942	0.0127792	0.167096
SLCO5A1	-1.16381	2.02267	6.20151	0.0127642	0.167096
ANAPC11	-0.676032	4.38116	6.20065	0.0127703	0.167096
NINJ1	0.64455	5.23136	6.20007	0.0127745	0.167096
AJUBA	1.1036	4.23907	6.20124	0.0127661	0.167096
AL136084.3	1.35881	0.256822	6.19965	0.0127775	0.167096
ATP6V1B1	1.45714	6.13348	6.1901	0.0128467	0.167868
CFAP300	1.39873	0.469186	6.1869	0.0128699	0.168061
FMC1	-0.949317	1.24642	6.18276	0.0129001	0.168234
AC069547.1	0.822997	1.44248	6.18365	0.0128936	0.168234
LRFN4	0.770139	2.80547	6.18106	0.0129125	0.168285
PRRG4	0.822532	5.06504	6.17606	0.012949	0.168514
HEYL	0.993567	1.8362	6.1766	0.0129451	0.168514
EMILIN1	1.00743	4.9178	6.17518	0.0129555	0.168514
SLC5A7	1.3533	1.07113	6.16917	0.0129995	0.168977
CACNA1C-AS4	1.37726	0.157229	6.16744	0.0130123	0.169032
SIX2	0.889241	4.0839	6.16526	0.0130283	0.16913
ARSI	1.68393	-0.00288478	6.16342	0.0130419	0.169196
NACA	-0.568111	8.71023	6.15974	0.0130691	0.169327
TGFB1	0.86167	2.75493	6.16011	0.0130663	0.169327
ATP6V1C2	1.19418	5.95221	6.15515	0.013103	0.169657
NRXN3	0.930129	3.49664	6.14978	0.0131428	0.169951
AC092111.1	1.29422	0.27467	6.14992	0.0131418	0.169951
HINT2	-0.563164	3.77621	6.14512	0.0131776	0.170072
UBL4A	-0.523627	5.41446	6.14507	0.0131779	0.170072
ENG	0.734199	4.35893	6.14593	0.0131715	0.170072
BHMT2	0.912128	2.85186	6.13799	0.0132308	0.170645
STS	0.732824	4.05117	6.13595	0.013246	0.170731
CCND1	0.958979	7.04857	6.12698	0.0133134	0.171487
INSRR	1.38344	0.410912	6.1151	0.0134032	0.172533
NINL	0.726946	4.47845	6.10996	0.0134422	0.172811
LINC00511	1.33224	2.84562	6.11043	0.0134387	0.172811
NDUFAB1	-0.604719	4.96858	6.10838	0.0134543	0.172854
LINC02145	-1.32782	0.00778414	6.10301	0.0134951	0.173268
SQOR	-0.646866	4.69316	6.09911	0.013525	0.173479
FN1	1.28746	8.27985	6.09853	0.0135294	0.173479
AC011379.1	1.50429	1.45579	6.09744	0.0135378	0.173479
CNBP	-0.493958	8.11258	6.09277	0.0135736	0.173726
SRL	1.07318	1.32149	6.09265	0.0135745	0.173726
ZFPL1	-0.727572	2.13074	6.08737	0.0136151	0.174071
SNX2	-0.553035	6.45474	6.08535	0.0136307	0.174071
SENP2	-0.417281	5.86505	6.08423	0.0136393	0.174071
TMEM150C	0.656703	5.03943	6.07894	0.0136803	0.174071
HHIPL1	0.726272	2.61843	6.0799	0.0136728	0.174071
AL592301.1	1.07908	1.7051	6.08274	0.0136509	0.174071
ZNF536	1.16164	1.21031	6.07961	0.0136751	0.174071
DBX2	1.5712	0.173269	6.08454	0.013637	0.174071
MGAM2	1.77589	7.13158	6.08106	0.0136639	0.174071
IGLV3-9	-2.10645	4.29935	6.07592	0.0137037	0.174147
PSMB1	-0.486458	6.33748	6.07655	0.0136988	0.174147
TTC38	-0.561367	5.05789	6.07129	0.0137396	0.174492
LINC01238	-0.863634	2.1935	6.07016	0.0137484	0.174492
ANK2	0.823688	6.19164	6.06041	0.0138245	0.175346
ICA1	-0.565787	5.46671	6.05185	0.0138918	0.17542
STOML2	-0.50517	5.49243	6.05615	0.0138579	0.17542
RPL5	-0.5012	8.65011	6.0518	0.0138921	0.17542
AC004241.5	1.09183	0.687109	6.05389	0.0138757	0.17542
AP003108.4	1.16611	0.39289	6.05354	0.0138784	0.17542
CHI3L2	1.22505	7.70225	6.05695	0.0138517	0.17542
KLHL30	1.69535	0.710104	6.0567	0.0138536	0.17542
PCDHB14	0.853279	2.55762	6.04947	0.0139105	0.175481
PKIB	1.22353	1.77201	6.04894	0.0139146	0.175481
MRPL45	-0.528779	4.418	6.04581	0.0139393	0.17557
PRAM1	1.02293	1.0037	6.04676	0.0139319	0.17557
IFITM1	0.643127	3.8339	6.04323	0.0139597	0.175716
MPST	-0.764208	5.40867	6.04084	0.0139787	0.175843
ITGA2	1.50376	6.36079	6.03967	0.0139879	0.175848
RBMS1	0.51652	6.07291	6.03704	0.0140088	0.175999
TMEM141	-0.748606	4.01373	6.03443	0.0140295	0.176148
LAGE3	-0.695246	3.20551	6.03141	0.0140535	0.176338
SNHG6	-0.600665	3.95402	6.02964	0.0140676	0.176404
SLC25A5	-0.449564	6.41249	6.02813	0.0140796	0.176443
SMTN	0.802763	5.34004	6.02517	0.0141033	0.176629
DSCC1	-1.0992	3.22579	6.02356	0.0141161	0.176678
RNF181	-0.542918	5.17911	6.02025	0.0141427	0.176788
LINC01139	1.72987	1.31247	6.02029	0.0141423	0.176788
BX322234.1	1.21474	0.162155	6.01747	0.0141649	0.176954
ALDH1L1-AS2	-1.15167	1.12252	6.01199	0.014209	0.177394
ACADS	-0.765373	4.94407	6.01015	0.0142238	0.177467
WDR83OS	-0.510979	4.83984	6.00743	0.0142458	0.177549
ITGA10	1.30473	3.31769	6.00713	0.0142482	0.177549
SLIT3	0.887124	6.27287	6.00123	0.0142959	0.178031
MYO6	0.647914	6.20846	5.99904	0.0143136	0.178078
AL049555.1	1.36583	3.05212	5.9985	0.0143181	0.178078
COL23A1	1.40193	2.23164	5.99746	0.0143265	0.178078
CASKIN2	0.658932	4.69298	5.99446	0.0143509	0.17827
EGR2	1.51161	4.48454	5.9799	0.0144698	0.179636
CCL28	1.06974	9.33091	5.97506	0.0145096	0.180017
CLCN5	0.706462	4.27598	5.97065	0.0145459	0.180354
LINC01127	1.47197	-0.0850072	5.96854	0.0145633	0.180458
ABCA8	0.564558	7.55611	5.96562	0.0145875	0.180645
HMGN2	-0.557117	5.15393	5.96446	0.0145971	0.180652
SOX9-AS1	1.17573	5.01251	5.96202	0.0146173	0.180788
IL17RE	0.819585	3.46298	5.9586	0.0146457	0.180967
LINC02562	1.64602	0.518396	5.9581	0.0146498	0.180967
PLBD1	0.759406	4.17893	5.95561	0.0146705	0.180997
AC007996.1	0.867193	3.14571	5.95562	0.0146705	0.180997
DHRS4L2	-0.900263	2.40686	5.94748	0.0147384	0.181625
CHADL	1.00146	3.47557	5.94732	0.0147396	0.181625
SNORA71D	-1.74448	1.33485	5.94561	0.014754	0.181664
HIST1H2BI	-1.19603	2.46775	5.94444	0.0147638	0.181664
SEC63	-0.526125	6.97093	5.94258	0.0147794	0.181664
TENM4	1.13324	3.30551	5.94326	0.0147737	0.181664
CRMP1	0.688393	3.04081	5.94112	0.0147916	0.181702
CDCA7L	-0.789199	4.41682	5.93775	0.0148199	0.181937
SMIM1	-0.930498	2.68219	5.93083	0.0148782	0.182091
ISCA2	-0.688852	3.74484	5.93413	0.0148504	0.182091
PCYT2	-0.648408	4.59761	5.93393	0.0148521	0.182091
EYA2	0.58572	4.89909	5.93104	0.0148765	0.182091
PHEX	1.15117	1.51937	5.93175	0.0148705	0.182091
KDELC1P1	0.997934	2.46077	5.92426	0.0149338	0.182659
HADH	-0.639149	5.23629	5.91601	0.0150039	0.183337
AP1S3	0.763371	2.22223	5.91556	0.0150077	0.183337
SCARA5	0.869344	5.58385	5.90598	0.0150896	0.184225
VPS51	-0.721688	7.05677	5.89976	0.015143	0.184722
RPP25L	-0.639817	3.57354	5.89907	0.0151489	0.184722
NOMO3	-1.1843	1.89545	5.89465	0.0151869	0.184734
ARHGAP6	0.78234	3.13364	5.89513	0.0151828	0.184734
ANO1	0.873691	7.60109	5.8961	0.0151744	0.184734
AP003108.5	1.25166	1.17843	5.89464	0.015187	0.184734
FAM210B	0.651407	6.33688	5.89346	0.0151972	0.184744
MPP6	-0.590514	5.42089	5.89065	0.0152215	0.184926
LINC00862	-1.33165	1.27448	5.88699	0.0152532	0.184947
SNORD104	-1.24482	0.653254	5.88531	0.0152677	0.184947
NUDT2	-0.748906	3.64267	5.88187	0.0152976	0.184947
PLEKHH3	0.554553	4.61534	5.88352	0.0152832	0.184947
TRIM47	0.770938	3.93711	5.88707	0.0152525	0.184947
CASKIN1	1.18563	0.747509	5.88224	0.0152943	0.184947
FAM155A	1.43683	0.561032	5.88306	0.0152873	0.184947
RIMS4	1.56749	2.06974	5.88549	0.0152661	0.184947
TMEM132C	1.00344	4.06851	5.8772	0.0153382	0.185325
PSD4	-0.802878	7.53609	5.87563	0.0153519	0.185379
NCKAP5L	0.65136	4.31088	5.87439	0.0153627	0.185397
SNORA26	-1.68601	1.55429	5.86823	0.0154166	0.185825
PAX9	1.1025	6.72119	5.86819	0.0154169	0.185825
ISLR	0.823428	4.8832	5.86691	0.0154281	0.185846
NGF	1.48059	1.20746	5.86586	0.0154374	0.185846
SNAP91	-1.57154	0.611652	5.86089	0.015481	0.185966
RPL13	-0.632951	8.70587	5.86296	0.0154628	0.185966
ARHGEF15	1.00549	2.85848	5.8615	0.0154756	0.185966
BICC1	1.09793	5.45353	5.86046	0.0154847	0.185966
SULF1	0.722342	4.96637	5.85653	0.0155194	0.186218
LINC00987	0.903344	1.51839	5.85596	0.0155244	0.186218
GTF3A	-0.643811	6.05972	5.85129	0.0155656	0.186375
GPR161	0.935576	4.11984	5.85334	0.0155475	0.186375
AC016251.1	1.19917	0.775771	5.8515	0.0155638	0.186375
SS18L2	-0.651592	2.88801	5.84685	0.0156049	0.186521
PAXIP1-AS1	-0.620224	3.53053	5.84674	0.015606	0.186521
SATB1	-0.572341	6.8067	5.84849	0.0155904	0.186521
C1QTNF7	0.8108	3.01099	5.84215	0.0156467	0.186896
P2RY2	1.36051	1.39187	5.84032	0.015663	0.186978
KRT15	2.24485	5.84354	5.83913	0.0156736	0.186993
ABCB10	-0.479233	4.54215	5.83133	0.0157433	0.187711
MARCH3	-0.695554	4.01307	5.82703	0.0157817	0.187845
ZNF793	0.774352	3.31495	5.82828	0.0157706	0.187845
TMEM108	1.15957	0.981866	5.82691	0.0157828	0.187845
CHRD	0.935104	3.09455	5.82534	0.0157969	0.1879
NCMAP	1.20777	5.16505	5.8207	0.0158386	0.188284
ST6GALNAC5	1.43341	2.15693	5.81357	0.015903	0.188936
RPL11	-0.627671	9.37886	5.81241	0.0159134	0.188947
PABPC1L	0.705794	3.66573	5.80931	0.0159415	0.189168
MXI1	-0.539311	6.76757	5.80797	0.0159537	0.189199
LAMB3	1.84244	6.43855	5.80426	0.0159874	0.189485
AC093724.1	1.14288	0.518182	5.79344	0.0160861	0.190542
TDP2	-0.525426	4.64588	5.79109	0.0161076	0.19067
ZNF728	1.20475	0.882649	5.79017	0.016116	0.19067
AGPAT2	-0.737598	5.12094	5.78812	0.0161349	0.190779
SULT1C2	-1.05918	2.59744	5.7846	0.0161671	0.19082
FBXO6	-0.611327	2.78198	5.78507	0.0161628	0.19082
COLEC12	0.776652	5.03191	5.78535	0.0161602	0.19082
ATP5MG	-0.535997	5.84226	5.78274	0.0161843	0.190909
MMP9	-1.98199	3.90731	5.77316	0.0162727	0.191062
KIFC1	-1.13265	0.845987	5.77696	0.0162376	0.191062
AC245140.2	-0.989299	0.959854	5.77508	0.016255	0.191062
ABHD1	-0.852012	2.8219	5.77553	0.0162508	0.191062
TSKU	1.00386	3.8378	5.7793	0.016216	0.191062
PTGFRN	1.01773	6.79359	5.77641	0.0162426	0.191062
DSP	1.04777	8.87057	5.77678	0.0162393	0.191062
NECTIN1	1.52392	3.98329	5.77302	0.0162741	0.191062
PRKX	0.661107	4.27868	5.75879	0.0164064	0.192501
AC079313.1	1.5705	-0.10287	5.75726	0.0164207	0.192555
HIST1H2BO	-1.75733	1.14178	5.74585	0.0165277	0.192562
OCA2	-1.27022	1.05772	5.75337	0.0164571	0.192562
ST6GALNAC1	-1.03428	4.07827	5.75245	0.0164657	0.192562
GATM	-0.692268	6.42897	5.74674	0.0165193	0.192562
MIR600HG	-0.622551	4.43993	5.74601	0.0165262	0.192562
MRPS33	-0.583117	4.52016	5.74822	0.0165054	0.192562
ROGDI	0.546392	4.6753	5.75246	0.0164656	0.192562
ANKRD13B	0.929814	1.6719	5.74682	0.0165185	0.192562
PNMA8B	0.962573	2.28572	5.75148	0.0164747	0.192562
PCDHAC2	1.01824	1.55247	5.74716	0.0165153	0.192562
FAM180B	1.20203	0.414098	5.75492	0.0164425	0.192562
SH3PXD2A	0.825275	6.26991	5.7379	0.0166026	0.193321
LHFPL1	1.21639	1.61232	5.73293	0.0166497	0.193756
TIFA	-0.617001	5.76208	5.72876	0.0166892	0.194043
B4GALNT4	1.48481	2.42427	5.72828	0.0166938	0.194043
AL590094.1	-0.9348	2.40117	5.72598	0.0167157	0.194183
C1R	0.938572	6.91504	5.72062	0.0167668	0.194664
AXL	0.713172	5.3755	5.71845	0.0167876	0.194791
COL4A6	1.41614	3.79523	5.7129	0.0168407	0.195294
STX17-AS1	-1.07664	1.09032	5.70883	0.0168798	0.195519
AC008013.1	1.24388	0.114391	5.70894	0.0168787	0.195519
THEM5	-1.12572	0.460953	5.70531	0.0169137	0.19573
POMP	-0.531563	5.10143	5.70416	0.0169248	0.19573
ANGPTL2	0.594053	4.87113	5.70303	0.0169357	0.19573
PCDH18	0.847558	5.87424	5.70285	0.0169374	0.19573
GLYATL1	-1.16831	1.59849	5.69647	0.016999	0.195873
TMC4	0.766724	5.72855	5.69685	0.0169954	0.195873
AC110619.1	1.12122	1.50445	5.6972	0.016992	0.195873
CYP1B1	1.15218	4.16352	5.69933	0.0169714	0.195873
KRT19	1.86275	8.49869	5.69994	0.0169655	0.195873
FUT6	-0.944898	4.04589	5.69426	0.0170205	0.195894
PRR16	1.23903	0.131938	5.69455	0.0170177	0.195894
IFIT3	0.905828	4.35645	5.69152	0.0170471	0.196086
AC004453.1	-0.91947	1.36319	5.68078	0.0171517	0.197176
TMOD2	0.766807	5.43698	5.67944	0.0171649	0.197213
LYPLA1	-0.622512	5.73775	5.67196	0.0172382	0.197941
MRPL9	-0.569345	4.37998	5.66906	0.0172667	0.198102
RAB7B	0.870926	3.17696	5.66851	0.0172721	0.198102
TMEM62	-0.592955	4.94031	5.6672	0.0172851	0.198136
EMBP1	-1.41168	0.498712	5.66144	0.0173418	0.198572
RECK	0.622983	3.92283	5.6593	0.0173631	0.198572
LINC01140	0.79463	2.13942	5.66009	0.0173553	0.198572
AL606517.2	1.64691	-0.499023	5.66	0.0173561	0.198572
HMGCL	-0.455136	5.03895	5.65214	0.0174341	0.19927
KIF5A	1.27495	1.21977	5.65041	0.0174513	0.199351
HIST1H1B	-1.31139	3.46688	5.64045	0.0175507	0.199552
PC	-0.906304	6.42524	5.64557	0.0174995	0.199552
MRPL22	-0.539144	3.6441	5.64313	0.0175239	0.199552
SHE	0.591102	4.06608	5.64678	0.0174874	0.199552
SPRY1	0.673031	5.45634	5.6429	0.0175262	0.199552
HAAO	0.781928	2.44172	5.63961	0.0175591	0.199552
AC025539.1	1.16654	0.968623	5.64051	0.0175501	0.199552
IRF6	1.1692	6.57531	5.64663	0.017489	0.199552
ADAMTS3	1.38292	2.93454	5.64094	0.0175458	0.199552
INO80C	-0.730509	2.29726	5.63725	0.0175828	0.199707
TTC21B-AS1	-0.974792	0.873156	5.6292	0.0176637	0.19994
GTF2E2	-0.481148	4.64216	5.63302	0.0176252	0.19994
C2orf27A	1.06084	1.34665	5.63181	0.0176374	0.19994
AC091178.1	1.19731	0.128462	5.63349	0.0176205	0.19994
ATP6V0A4	1.53833	7.19133	5.63024	0.0176532	0.19994
KIAA1549L	1.77288	1.66716	5.62929	0.0176628	0.19994
GOLIM4	0.574693	6.05658	5.62656	0.0176903	0.200128
EDEM3	-0.469564	6.92691	5.62072	0.0177494	0.200682
NCAPH2	-0.636312	5.27469	5.61844	0.0177725	0.200829
HSPA12B	0.669709	2.88947	5.6157	0.0178002	0.200914
C21orf91	0.687848	5.00072	5.61664	0.0177908	0.200914
PSMC3	-0.559058	5.84049	5.61424	0.0178152	0.200969
COL4A5	1.2134	5.96468	5.60622	0.0178968	0.201775
ANO8	0.681041	3.55191	5.59977	0.0179628	0.202151
PRNP	0.86869	7.00116	5.60162	0.0179439	0.202151
MAMSTR	1.08139	0.95113	5.59961	0.0179645	0.202151
SMIM10L2A	1.24621	3.39699	5.599	0.0179708	0.202151
PDGFA	0.804771	5.50077	5.59642	0.0179973	0.202334
NDUFB5	-0.494326	6.10742	5.59465	0.0180155	0.202425
TRERF1	0.796159	3.06613	5.58938	0.0180697	0.20292
TCEA3	-0.621497	6.4886	5.58387	0.0181266	0.203214
ALAD	-0.60918	6.63453	5.58434	0.0181218	0.203214
SNAP25	1.46	-0.0621867	5.58528	0.0181121	0.203214
CDKN2AIPNL	-0.607982	3.9379	5.58271	0.0181386	0.203234
AC005264.1	1.97672	-0.409063	5.5802	0.0181647	0.203412
AP2S1	-0.526957	4.53647	5.57565	0.0182119	0.203826
HSPB6	1.27147	1.19293	5.57029	0.0182678	0.204336
AKR1C3	1.03478	3.97567	5.56817	0.0182899	0.204399
DDX25	1.58292	0.180767	5.56778	0.018294	0.204399
ATP2B4	0.536581	6.60983	5.56286	0.0183455	0.204859
SPOPL	-0.579146	6.225	5.55658	0.0184113	0.205364
COX5B	-0.548689	6.55535	5.55721	0.0184048	0.205364
ATP5MPL	-0.526043	5.18872	5.55461	0.018432	0.20548
RAB3IL1	0.797787	2.46032	5.55015	0.0184791	0.20589
CDH8	1.46412	1.77507	5.54914	0.0184898	0.205893
AMPD1	1.02388	2.8593	5.54409	0.0185432	0.206372
AC024896.1	0.671012	3.58683	5.54272	0.0185578	0.206419
RHOC	0.558274	5.39615	5.54124	0.0185734	0.206478
PKDCC	-1.14615	6.03096	5.5346	0.0186441	0.206931
TMPO	-0.664298	6.42998	5.53433	0.0186469	0.206931
CALD1	0.559255	7.59528	5.53483	0.0186415	0.206931
SUSD4	1.60303	4.26354	5.53349	0.0186559	0.206931
SERPING1	1.02391	5.04471	5.53024	0.0186906	0.207201
AATF	-0.57241	5.03697	5.52742	0.0187207	0.207368
FMO2	0.750032	7.0841	5.52688	0.0187265	0.207368
EFNA5	0.820756	4.64174	5.52271	0.0187712	0.207747
OLMALINC	-0.814843	1.74763	5.51714	0.0188311	0.207875
CALHM2	0.660542	3.04847	5.51603	0.018843	0.207875
ADGRB3	0.839327	4.28186	5.51513	0.0188526	0.207875
PLXDC1	1.00343	3.8955	5.51962	0.0188043	0.207875
BHLHE22	1.11658	1.30267	5.51534	0.0188504	0.207875
FERMT1	1.39029	3.07982	5.51483	0.0188559	0.207875
PLCXD3	1.41846	2.78314	5.52017	0.0187985	0.207875
ZNF552	-0.600958	4.56097	5.51358	0.0188694	0.207908
CAPG	0.745793	4.97756	5.50657	0.0189452	0.208628
CA12	1.22031	5.09771	5.50315	0.0189823	0.208921
FABP7	2.98076	2.86776	5.50157	0.0189994	0.208994
LRRC37A6P	1.38595	0.286935	5.50023	0.019014	0.209038
RARG	0.689149	4.31547	5.49789	0.0190394	0.20912
LRRN4CL	0.89733	2.67105	5.49762	0.0190424	0.20912
TMEM14B	-0.561352	4.6628	5.48962	0.0191297	0.209954
ADGRA1	1.23891	1.09321	5.48872	0.0191395	0.209954
LTK	0.818006	3.65194	5.48547	0.0191752	0.210229
TSPAN12	-0.82302	5.9795	5.48142	0.0192196	0.210452
AIMP1	-0.477025	5.55818	5.47976	0.0192379	0.210452
CTNNB1	0.639369	9.08539	5.48068	0.0192278	0.210452
SPINK6	1.64803	0.153661	5.48017	0.0192334	0.210452
HERC1	-0.359807	8.33924	5.47719	0.0192662	0.210647
FENDRR	1.18935	0.64599	5.47573	0.0192823	0.210707
FUT8	-0.802378	7.52235	5.4746	0.0192948	0.210727
PPARGC1A	0.651483	7.17663	5.47279	0.0193148	0.21083
SFT2D1	-0.534256	4.87251	5.46245	0.0194294	0.211964
RPL10P9	-2.23631	1.46586	5.44969	0.0195718	0.212556
CTNND2	-1.65151	0.553315	5.45051	0.0195626	0.212556
SREBF1	-0.709514	6.97729	5.45068	0.0195607	0.212556
CACNB2	-0.689776	4.4883	5.44724	0.0195993	0.212556
MED30	-0.599771	2.9247	5.45317	0.0195329	0.212556
CCNDBP1	-0.535014	6.12294	5.44635	0.0196092	0.212556
RBL2	-0.47418	7.41618	5.44653	0.0196072	0.212556
MFN1	-0.448366	6.72882	5.45378	0.019526	0.212556
EPB41L2	0.47682	6.6107	5.45367	0.0195273	0.212556
PLVAP	0.679176	5.28678	5.4483	0.0195873	0.212556
GUCY1B1	0.717962	3.58648	5.44404	0.0196352	0.212556
TMEM119	0.979354	3.79942	5.44326	0.0196439	0.212556
DOK5	1.25343	1.44473	5.4457	0.0196165	0.212556
CP	1.35129	5.53403	5.4527	0.0195381	0.212556
TMC2	1.54798	-0.0152163	5.44401	0.0196355	0.212556
HIST1H2BL	-1.4035	1.2523	5.43302	0.0197594	0.212678
AC114730.3	-1.36696	0.210151	5.43579	0.0197281	0.212678
TMED8	-0.587012	5.5304	5.43645	0.0197207	0.212678
ZC3H7A	-0.461095	6.32353	5.43604	0.0197254	0.212678
RDH11	0.499202	5.79076	5.43527	0.0197341	0.212678
BMP1	0.673823	3.84898	5.43279	0.0197621	0.212678
C1orf21	0.710949	5.33103	5.44046	0.0196755	0.212678
COL5A3	0.717541	4.72199	5.43426	0.0197454	0.212678
ARHGAP22	0.790773	2.87998	5.4397	0.0196841	0.212678
CASC10	1.03809	0.547494	5.4361	0.0197247	0.212678
HSCB	-0.575326	3.44469	5.42932	0.0198013	0.212985
HIST1H4L	-1.61159	1.52549	5.4264	0.0198346	0.213029
NUDT18	-0.834832	3.52037	5.42536	0.0198463	0.213029
OSGIN1	0.914105	1.40143	5.42425	0.019859	0.213029
ADGRE1	1.40636	0.546724	5.42488	0.0198518	0.213029
CACNA1E	2.34295	0.278273	5.42444	0.0198568	0.213029
RAPGEF6	-0.529134	3.94838	5.42031	0.0199038	0.213395
ESRP1	0.929029	5.94254	5.41846	0.019925	0.213506
C11orf58	-0.387854	6.87473	5.41642	0.0199482	0.21364
NUPR1	-0.730459	6.70078	5.4128	0.0199896	0.213969
SLC2A10	0.517279	5.29276	5.41005	0.0200211	0.21419
MUC20	1.00171	2.51915	5.40486	0.0200807	0.214713
PIK3AP1	-0.73451	8.05005	5.39749	0.0201658	0.215316
LSM3	-0.619133	4.46541	5.39716	0.0201696	0.215316
AL133342.1	1.4101	-0.304669	5.39865	0.0201523	0.215316
FAM181B	1.06631	1.80305	5.39508	0.0201936	0.215456
COL24A1	0.895995	2.29578	5.39371	0.0202095	0.21551
EEF1B2	-0.554117	6.07357	5.39249	0.0202236	0.215545
UBL5	-0.503536	5.13359	5.39005	0.0202519	0.215622
RPL10A	-0.489269	7.96812	5.38906	0.0202634	0.215622
KLHDC2	-0.48912	6.26739	5.38994	0.0202532	0.215622
COX8A	-0.554573	5.23635	5.38513	0.0203091	0.215993
PRADC1	-0.657074	4.07925	5.38191	0.0203465	0.216276
SEPT4	0.54093	3.89249	5.37799	0.0203924	0.216648
ISL2	-1.28765	0.516673	5.3746	0.020432	0.216841
MICALL1	0.738737	5.58336	5.37457	0.0204324	0.216841
TCEA1	-0.553234	5.25427	5.37153	0.020468	0.217103
IGHV4-31	-1.93758	3.77559	5.36489	0.0205461	0.217583
HIST1H3F	-1.28048	2.59164	5.36672	0.0205246	0.217583
RPA3	-0.566646	3.5148	5.36528	0.0205415	0.217583
TRMT112	-0.558648	5.04474	5.3616	0.0205849	0.217837
AC145098.2	1.08586	0.850858	5.361	0.020592	0.217837
RNU5E-1	-1.56856	1.1069	5.35849	0.0206216	0.218034
JTB	-0.59511	6.95557	5.35059	0.0207153	0.218908
NDUFB6	-0.500244	4.44019	5.34941	0.0207293	0.21894
CENPX	-0.763917	4.23323	5.34551	0.0207756	0.219313
RPL23	-0.525835	8.26408	5.34393	0.0207946	0.219397
HFM1	-1.39404	2.12043	5.32512	0.0210202	0.219461
AC144521.1	-1.15519	0.38653	5.33422	0.0209107	0.219461
XKR9	-1.06452	1.42145	5.32361	0.0210384	0.219461
RPL12P20	-0.921903	1.46016	5.34095	0.0208301	0.219461
IGIP	-0.543251	4.75311	5.32362	0.0210382	0.219461
NMD3	-0.481236	6.47372	5.3298	0.0209638	0.219461
RPLP0	-0.467389	8.47539	5.32274	0.0210488	0.219461
ZNF395	-0.444969	6.34255	5.33493	0.0209021	0.219461
EIF3H	-0.433786	7.00127	5.32535	0.0210174	0.219461
GLB1L	0.553248	3.72949	5.33416	0.0209114	0.219461
BICD1	0.669303	3.44359	5.33653	0.020883	0.219461
SSH1	0.669861	4.97851	5.32983	0.0209634	0.219461
PODXL	0.720243	6.54743	5.33224	0.0209345	0.219461
EEPD1	0.761299	3.99863	5.32452	0.0210274	0.219461
TRO	0.911349	3.21371	5.3246	0.0210265	0.219461
LINC00865	1.00526	1.52224	5.32195	0.0210584	0.219461
ROR2	1.10282	2.15944	5.32799	0.0209856	0.219461
AL157394.1	1.12853	0.788312	5.33266	0.0209295	0.219461
BEND6	1.19572	0.565554	5.33156	0.0209426	0.219461
B3GNT3	1.22481	4.08648	5.33856	0.0208587	0.219461
PRMT5-AS1	1.25717	-0.0740574	5.33278	0.020928	0.219461
KCNE4	1.51523	2.72574	5.32671	0.0210009	0.219461
WNT7B	1.77968	-0.282393	5.32136	0.0210656	0.219461
DGKB	1.82056	1.23778	5.32619	0.0210073	0.219461
THY1	1.06765	3.77079	5.31592	0.0211315	0.219932
SGK2	1.35024	2.39421	5.3158	0.0211329	0.219932
TPRKB	-0.515344	4.07059	5.31471	0.0211461	0.219955
ARV1	-0.536124	4.10751	5.31053	0.0211969	0.220368
NRCAM	1.78981	4.03723	5.30896	0.021216	0.220452
FUNDC2	-0.506459	5.37293	5.30767	0.0212318	0.2205
DEFB1	1.39086	6.20014	5.30672	0.0212434	0.220505
MGAT4C	1.27293	1.19037	5.30573	0.0212554	0.220515
SCN3B	1.17183	1.00305	5.30419	0.0212741	0.220595
ZFP37	0.81628	2.18715	5.30294	0.0212895	0.220639
BOLA1	-0.596625	3.18367	5.29233	0.0214195	0.221755
CLCA2	1.50786	1.6391	5.29312	0.0214099	0.221755
ADCY4	0.811715	3.99826	5.28875	0.0214636	0.221865
KDELC1	0.970325	1.71442	5.28934	0.0214563	0.221865
TMEM254-AS1	0.988916	0.630639	5.28995	0.0214489	0.221865
BMX	1.06513	1.77475	5.28704	0.0214847	0.221968
SSTR2	-1.24448	2.43867	5.28177	0.0215498	0.221975
SMIM4	-0.566995	2.986	5.28257	0.0215399	0.221975
RPSA	-0.555561	6.75932	5.28157	0.0215523	0.221975
ZNF781	0.87798	1.42725	5.28197	0.0215473	0.221975
OXTR	1.13621	0.241733	5.28186	0.0215487	0.221975
SPRY4-AS1	1.35899	0.536912	5.28236	0.0215426	0.221975
GRASP	0.879375	3.9956	5.27993	0.0215726	0.222069
P3H1	0.497306	4.18472	5.27629	0.0216178	0.222419
AC018638.4	0.979618	0.947121	5.27529	0.0216301	0.22243
EEF1DP1	-1.34216	0.462535	5.27338	0.0216539	0.222559
KRT8P46	-0.731305	1.84943	5.27054	0.0216893	0.222717
COMMD6	-0.542153	5.40894	5.27035	0.0216916	0.222717
FAM96A	-0.476569	4.50026	5.26562	0.0217506	0.223208
IFI44L	1.1991	5.54261	5.26406	0.0217702	0.223293
CALHM5	0.709534	3.04414	5.26253	0.0217893	0.223312
DACH1	0.798936	3.00131	5.26212	0.0217945	0.223312
KRT5	1.92884	7.58319	5.25888	0.021835	0.223612
HIST2H2AC	-0.693686	5.27054	5.25413	0.0218947	0.224096
AVL9	-0.379241	6.48562	5.25209	0.0219204	0.224096
PLXNA2	0.89539	4.71354	5.25228	0.021918	0.224096
BOC	1.05584	5.89011	5.25154	0.0219273	0.224096
LEO1	-0.56464	4.23868	5.2466	0.0219896	0.224502
RND2	1.03338	0.882883	5.24736	0.02198	0.224502
TTLL12	-0.592864	4.67668	5.2454	0.0220049	0.224543
TUBA1A	0.70846	5.28466	5.24394	0.0220234	0.224616
SEMA6D	1.19086	3.88634	5.2428	0.0220377	0.224647
ZW10	-0.481552	4.77734	5.24172	0.0220515	0.224672
UQCRB	-0.568379	6.99805	5.23449	0.0221433	0.225261
SHISAL1	1.21966	0.537677	5.23469	0.0221407	0.225261
AC003986.2	1.32319	-0.165605	5.23458	0.0221422	0.225261
RBM45	-0.533771	4.34138	5.23112	0.0221863	0.225468
VASH1	0.643345	4.10527	5.23132	0.0221837	0.225468
GPC1	1.09799	5.24764	5.22709	0.0222378	0.225876
ATP5F1E	-0.53127	6.75109	5.22352	0.0222834	0.226224
TMEM99	-0.723392	3.85681	5.22183	0.0223051	0.226328
KANK4	-0.703138	4.35906	5.22033	0.0223243	0.226408
EFS	0.83301	4.10868	5.21473	0.0223964	0.227023
LAMB2	0.463783	8.05859	5.2093	0.0224663	0.227616
AQP4	1.02318	2.01509	5.20579	0.0225118	0.22796
GSTM5	0.875516	2.27163	5.20343	0.0225423	0.228153
AC091868.2	-1.04511	0.552118	5.19825	0.0226096	0.228718
RASGRP3	-0.737662	5.46246	5.19666	0.0226304	0.228812
DLX6-AS1	1.15778	1.49431	5.1942	0.0226624	0.22902
ZNF277	-0.498747	4.91298	5.18968	0.0227214	0.229377
NOL4L	0.678839	4.56665	5.18988	0.0227187	0.229377
EDN3	1.1418	6.20009	5.18795	0.022744	0.229377
HAP1	2.23393	2.32397	5.18807	0.0227424	0.229377
GSTO2	0.854394	4.36937	5.18558	0.0227751	0.229575
AC080038.1	1.16835	0.228699	5.18372	0.0227995	0.229588
CA3	1.75268	5.37116	5.18422	0.0227929	0.229588
AC140134.1	1.30709	-0.112488	5.18277	0.0228119	0.229597
RTKN	0.676257	5.1141	5.17823	0.0228716	0.230016
ABCB5	1.56178	0.405675	5.17784	0.0228767	0.230016
NRBP2	0.729767	5.68954	5.17312	0.022939	0.230526
MRM3	-0.580001	2.97317	5.17145	0.022961	0.230533
SLC43A3	0.630968	3.87778	5.17105	0.0229663	0.230533
AC092669.1	1.82326	0.986715	5.17043	0.0229745	0.230533
ZNF835	-0.784082	2.18733	5.16206	0.0230855	0.231414
TMEM51	0.889271	2.9031	5.16274	0.0230765	0.231414
PKM	0.498818	8.34424	5.15628	0.0231625	0.231616
DSE	0.514859	5.87885	5.15908	0.0231251	0.231616
HGF	0.838389	4.35386	5.15667	0.0231572	0.231616
A1BG-AS1	0.896269	0.953593	5.15443	0.0231872	0.231616
SLC23A1	0.924752	1.7917	5.1559	0.0231675	0.231616
KLHL13	0.937749	3.2968	5.15445	0.0231869	0.231616
RBP1	0.973543	2.565	5.15656	0.0231587	0.231616
EPM2A	-0.59812	3.64722	5.15149	0.0232264	0.231891
ANXA8	1.91493	0.588559	5.14944	0.0232538	0.232048
MYORG	0.823489	3.67482	5.14812	0.0232715	0.232109
NPM1P26	-0.815286	1.51988	5.14541	0.0233079	0.23224
ATP5PO	-0.4507	4.7621	5.1454	0.0233081	0.23224
SYNJ2	0.672249	6.74827	5.14179	0.0233565	0.232507
PCGF2	0.887112	1.73882	5.14167	0.0233582	0.232507
ACAT2	-0.568701	4.03816	5.1389	0.0233954	0.232743
[truncated: 17,889 more rows]

## Sheet: SMG DEGs only
Gene	logFC	logCPM	LR	PValue	FDR
RN7SL546P	-4.06794	0.523808	57.2986	3.74425e-14	7.44656e-10
AL138828.1	-2.90665	5.39975	54.5795	1.49287e-13	1.14909e-09
CAMP	4.50722	1.13722	54.286	1.73334e-13	1.14909e-09
SERPINA5	3.42274	4.07281	42.2099	8.19825e-11	4.07617e-07
BPIFA1	6.83255	2.47594	40.5478	1.91867e-10	7.63169e-07
RN7SL665P	-3.35558	2.01833	39.8974	2.67655e-10	8.87187e-07
MYEOV	4.6327	2.87828	39.014	4.2078e-10	1.1955e-06
AC097478.1	4.53817	2.25048	37.8058	7.81498e-10	1.88916e-06
HIST1H4C	-1.6625	5.38726	37.4807	9.23223e-10	1.88916e-06
RN7SL2	-2.65649	12.9821	37.4251	9.49897e-10	1.88916e-06
RN7SL767P	-2.69625	3.48696	37.1747	1.08004e-09	1.95271e-06
RN7SL507P	-3.68041	1.3048	36.7845	1.31936e-09	2.18662e-06
RN7SL381P	-2.83773	2.8597	36.4783	1.54377e-09	2.36173e-06
RN7SL38P	-4.29842	0.190292	36.1521	1.82506e-09	2.59263e-06
RN7SL752P	-4.12598	1.06027	35.576	2.45296e-09	3.25229e-06
FOXI1	3.07034	2.30153	33.2408	8.14252e-09	9.37792e-06
PRSS12	1.84645	4.0612	33.1925	8.34708e-09	9.37792e-06
PTPRN2	-2.12577	3.05659	33.16	8.48766e-09	9.37792e-06
RN7SL664P	-3.45973	0.823918	32.8498	9.95588e-09	1.04212e-05
RN7SL5P	-2.99785	2.2867	32.4265	1.23788e-08	1.17233e-05
SFRP2	3.48525	5.66376	32.4737	1.2082e-08	1.17233e-05
RN7SL128P	-2.79457	5.12088	32.2789	1.33559e-08	1.20737e-05
RN7SL597P	-3.54017	0.422882	31.155	2.3822e-08	2.05988e-05
RN7SL564P	-3.40147	0.57501	29.9971	4.32687e-08	3.58553e-05
SNORA74B	-3.09449	4.44759	29.906	4.53519e-08	3.60783e-05
GPM6B	1.47427	5.72978	29.2835	6.25255e-08	4.78272e-05
LCN1	9.80139	2.29799	28.7742	8.13258e-08	5.9904e-05
RN7SL587P	-3.18947	0.483797	28.517	9.28772e-08	6.59693e-05
NES	1.73598	5.74954	27.9205	1.26404e-07	8.37976e-05
RN7SL116P	-2.63407	0.594239	27.9453	1.24796e-07	8.37976e-05
SUSD5	2.2541	2.19256	27.1199	1.91224e-07	0.00012268
ADGRA2	1.38002	5.04434	27.0439	1.98891e-07	0.000123611
RN7SL296P	-2.6398	1.93815	26.8527	2.19563e-07	0.000128432
RN7SL452P	-2.35659	3.03794	26.8723	2.17357e-07	0.000128432
RN7SL300P	-3.14185	0.316885	26.5067	2.62622e-07	0.000149229
RN7SL4P	-2.2607	5.40501	26.4141	2.75517e-07	0.000152208
KRT81	2.93239	1.13952	26.3496	2.84884e-07	0.000153129
LGR5	3.60409	2.70115	26.2967	2.92791e-07	0.000153237
MOGAT2	2.44798	0.717474	26.0962	3.24823e-07	0.000165643
RN7SL8P	-3.69735	0.0460023	25.6268	4.14245e-07	0.000200939
RN7SL838P	-2.49029	1.50385	25.4758	4.47975e-07	0.000212127
PTN	2.38049	5.19706	25.397	4.66652e-07	0.000215832
RN7SL396P	-2.20525	2.56048	25.2706	4.98252e-07	0.00022521
MFAP4	1.40818	4.46093	24.9848	5.77842e-07	0.000249829
RN7SL105P	-2.35673	1.09255	24.9884	5.76769e-07	0.000249829
FZD1	1.46317	5.18557	24.8521	6.19003e-07	0.00026193
RN7SL836P	-2.98328	0.764112	24.5855	7.10834e-07	0.000294522
C2orf54	2.36024	0.312846	24.2204	8.59166e-07	0.000329995
NLGN4X	1.78119	2.19499	24.3006	8.24121e-07	0.000329995
RN7SL118P	-2.76913	0.877029	24.2122	8.62818e-07	0.000329995
RN7SL40P	-2.68069	0.604559	24.2244	8.57372e-07	0.000329995
GRIK3	2.31547	3.24681	23.9899	9.68406e-07	0.000350176
OPRPN	4.89963	2.25947	24.0367	9.45165e-07	0.000350176
SEMA3B	1.62543	4.23646	24.0029	9.61932e-07	0.000350176
BNC1	2.51809	0.363741	23.8717	1.02977e-06	0.000365714
COMP	3.40206	0.820396	23.6527	1.15383e-06	0.000398636
SCD5	1.73768	4.59393	23.6382	1.16255e-06	0.000398636
RN7SL3	-2.17531	5.7919	23.5419	1.22221e-06	0.00041199
NID1	1.15064	5.43467	23.4901	1.25555e-06	0.000416173
HES2	5.77393	1.42827	23.4539	1.27941e-06	0.000417128
PEAR1	1.30521	3.66434	23.3508	1.34987e-06	0.000423736
RN7SL151P	-2.39484	2.99395	23.3314	1.36359e-06	0.000423736
RN7SL674P	-2.59321	5.64273	23.355	1.34693e-06	0.000423736
DSG3	4.45806	2.41511	23.2657	1.41092e-06	0.0004317
BARX1	2.55373	1.58148	23.1868	1.47002e-06	0.000436354
JAG1	1.09707	6.24046	23.202	1.45845e-06	0.000436354
LINC00284	2.94057	2.24765	23.0524	1.57647e-06	0.000461071
AC079298.3	3.24302	0.49922	22.8854	1.71951e-06	0.000485831
C1QTNF12	2.94829	-0.135982	22.8688	1.73441e-06	0.000485831
PNMA8A	2.05346	3.74517	22.8864	1.71863e-06	0.000485831
PLP1	1.61675	4.04795	22.8348	1.7654e-06	0.000487644
AL359649.1	-3.33561	0.148495	22.7787	1.8177e-06	0.00048827
CORO2B	1.51581	2.09588	22.7539	1.84132e-06	0.00048827
EDA2R	2.06166	3.43415	22.7686	1.82729e-06	0.00048827
RN7SKP79	-3.01908	0.265847	22.6203	1.97388e-06	0.000516534
FMOD	1.45923	5.69734	22.2986	2.33373e-06	0.000588081
GATD3A	-6.49522	-0.250279	22.3377	2.28669e-06	0.000588081
LOXL4	1.74305	5.17113	22.2968	2.336e-06	0.000588081
PTCHD4	1.94172	3.16045	22.017	2.70245e-06	0.000671828
COX14	-1.09866	4.43101	21.6686	3.24047e-06	0.000776463
GNA14	-1.46375	3.76481	21.6824	3.21724e-06	0.000776463
TFF3	-3.14683	4.84125	21.6733	3.23261e-06	0.000776463
NKX3-1	-2.2045	4.36921	21.5911	3.3741e-06	0.000798859
GPR87	2.76148	3.24687	21.283	3.96236e-06	0.000927098
RN7SL322P	-3.08629	0.202647	21.251	4.02906e-06	0.000931744
DSG1	3.7465	4.0854	21.0563	4.45996e-06	0.00101954
SFRP1	1.39983	9.14005	21.0083	4.5729e-06	0.00103347
SLC12A2	1.34856	9.87065	20.9819	4.63632e-06	0.00103604
MCHR1	3.89918	-0.0731956	20.8245	5.0335e-06	0.00111229
GPR153	1.11698	2.78104	20.6516	5.50907e-06	0.001204
ADGRB2	1.89599	1.77228	20.5855	5.70272e-06	0.00121952
RN7SL60P	-2.79	0.389799	20.6053	5.64389e-06	0.00121952
GPC3	1.36126	4.7841	20.528	5.87649e-06	0.00124331
TBX2	1.369	3.18832	20.4999	5.96352e-06	0.00124845
LINC00475	2.85628	-0.0731714	20.4294	6.1872e-06	0.00128178
MPV17L	1.83713	2.55376	20.3698	6.38288e-06	0.00128556
SCARNA6	-2.10399	6.06476	20.3754	6.36438e-06	0.00128556
SNORA22C	-2.15938	2.22796	20.3649	6.39934e-06	0.00128556
ALDH4A1	1.27588	2.39581	20.2882	6.66118e-06	0.00132478
ADAM33	1.49457	4.51028	20.0334	7.61008e-06	0.00149851
GDF10	1.6388	2.29264	19.7502	8.82521e-06	0.00169323
PLAT	1.73188	5.05446	19.7714	8.72774e-06	0.00169323
PMP22	1.03114	5.11224	19.7439	8.85438e-06	0.00169323
TM7SF2	-1.35461	5.26824	19.6798	9.15658e-06	0.00173434
EFNB3	2.30472	0.792256	19.5932	9.58091e-06	0.0017808
NDUFA2	-1.03825	4.22533	19.61	9.4973e-06	0.0017808
IGFBP7	1.34024	7.25813	19.2214	1.16403e-05	0.00214354
ADAM23	1.89891	2.45016	19.1529	1.20657e-05	0.00219033
SAA1	2.43337	5.9758	19.1451	1.21147e-05	0.00219033
FBLN1	1.52056	5.5914	18.9871	1.31605e-05	0.00230443
NCCRP1	2.97221	0.120698	18.98	1.32092e-05	0.00230443
RNU5A-1	-2.61736	1.53039	19	1.30718e-05	0.00230443
LAMA2	1.40695	7.47238	18.9491	1.34255e-05	0.0023218
RN7SKP230	-2.71981	0.44285	18.8892	1.38538e-05	0.00237521
SLITRK2	2.22061	0.727903	18.8091	1.44479e-05	0.00245589
CDH15	3.77255	0.128464	18.7734	1.4721e-05	0.00246026
RORB	1.59589	3.00166	18.7772	1.46915e-05	0.00246026
ALPL	1.73537	2.78173	18.7184	1.51516e-05	0.00251112
ZMAT3	1.44504	6.04196	18.6472	1.57281e-05	0.00258512
MCC	1.22981	6.27022	18.556	1.64983e-05	0.0026895
CRABP2	2.74471	3.76134	18.3315	1.85616e-05	0.00295322
HIST1H4H	-1.14747	4.81079	18.3354	1.85231e-05	0.00295322
RN7SL555P	-2.53299	1.81602	18.3477	1.84042e-05	0.00295322
NCAM1	1.37775	3.45914	18.2453	1.94205e-05	0.00306535
MDFI	1.98345	3.04021	18.1475	2.0444e-05	0.00320149
CDH6	1.39764	3.09107	18.0094	2.19816e-05	0.00333718
PCSK2	2.2239	1.61853	18.0143	2.19256e-05	0.00333718
SOD3	1.51712	2.83541	18.0257	2.17946e-05	0.00333718
LINC01819	2.53975	0.709712	17.9304	2.29135e-05	0.00343392
SLC7A2	1.14869	5.5223	17.9119	2.31369e-05	0.00343392
SNORD17	-2.31498	7.12292	17.9197	2.30426e-05	0.00343392
ASPA	1.31791	3.52808	17.8908	2.33954e-05	0.00344657
SERPINF1	1.17655	6.12999	17.8455	2.39585e-05	0.00350358
TNFRSF10C	2.40088	2.34163	17.7673	2.49639e-05	0.00362395
CDH24	1.48115	1.98537	17.6886	2.60179e-05	0.00366981
IGHV3OR16-13	2.12193	0.0555185	17.7154	2.56546e-05	0.00366981
LINC01748	2.93219	1.03805	17.7277	2.54894e-05	0.00366981
SNORA23	-2.37701	3.79784	17.6979	2.58906e-05	0.00366981
MN1	1.84518	2.04585	17.6597	2.64168e-05	0.00369984
RN7SL827P	-2.3677	0.841262	17.6218	2.69487e-05	0.00374794
DPYS	2.60702	0.130331	17.563	2.77946e-05	0.00379794
L1CAM	1.65897	3.39919	17.5571	2.78811e-05	0.00379794
RN7SL166P	-2.62756	1.44837	17.5754	2.7614e-05	0.00379794
SOAT1	-1.23974	7.20714	17.5395	2.81401e-05	0.00380715
PDGFRB	1.19791	6.37524	17.4909	2.88686e-05	0.00385403
SCGB2A2	4.96232	3.70021	17.4905	2.88742e-05	0.00385403
RN7SL408P	-3.84595	-0.171448	17.4654	2.92577e-05	0.00387919
AC051619.7	-3.21297	0.919482	17.4011	3.02643e-05	0.00398546
SLC35F1	1.67213	2.25797	17.3889	3.04601e-05	0.00398546
ASCL3	2.77212	0.934465	17.2393	3.29544e-05	0.00428364
IGFBP2	1.73683	3.85654	17.1491	3.45572e-05	0.00446281
SPOCK1	1.91118	2.32897	17.122	3.50546e-05	0.00449784
TTYH1	1.79182	2.84508	17.1031	3.54052e-05	0.0045137
LHX8	2.43264	0.816188	17.0296	3.68021e-05	0.00466192
CHEK1	-1.26738	2.83716	16.8955	3.94951e-05	0.0049374
NTM	1.58649	2.40561	16.8826	3.97646e-05	0.0049374
RN7SL210P	-2.43098	1.03367	16.8728	3.99699e-05	0.0049374
RNU5B-1	-3.03972	2.59715	16.8848	3.97194e-05	0.0049374
RAB15	1.4753	5.75689	16.8022	4.14846e-05	0.00509287
PRRX1	1.23402	6.88545	16.7753	4.20783e-05	0.00510276
ZFY-AS1	-3.44656	1.42907	16.7859	4.1844e-05	0.00510276
SNORD9	-2.56493	0.00990281	16.6539	4.48574e-05	0.00537424
PODN	1.2686	4.66803	16.6277	4.54809e-05	0.00541631
GPT	-1.38514	4.68344	16.4725	4.9362e-05	0.00580894
HES4	1.5721	2.24467	16.4806	4.91502e-05	0.00580894
SCGN	2.44934	2.00834	16.4529	4.98751e-05	0.0058348
HSPA12A	1.09415	3.84731	16.4291	5.05049e-05	0.00587392
SNORA20	-2.69586	1.61366	16.3872	5.16329e-05	0.00597021
PDE1B	1.20126	2.74591	16.2973	5.41402e-05	0.00618816
SYNPO	1.23541	4.46397	16.3001	5.40612e-05	0.00618816
ESPN	2.03242	2.15599	16.2781	5.46918e-05	0.00621549
CHRDL1	1.38703	6.24836	16.2517	5.54589e-05	0.00626686
SNORA63D	-1.79235	2.73591	16.1101	5.97657e-05	0.00667764
ADRB1	-1.65028	4.11586	16.0631	6.12649e-05	0.00680691
PI3	5.13368	1.73851	15.9919	6.36145e-05	0.00698986
RN7SL660P	-2.37138	0.30568	15.9607	6.4672e-05	0.00706701
DCHS2	2.5233	2.7585	15.8447	6.87573e-05	0.0074702
SNORA11	-2.52222	0.0437346	15.835	6.91129e-05	0.0074702
LINC01768	3.09185	0.194409	15.8239	6.95197e-05	0.00747355
KCNK2	1.93799	2.05977	15.8051	7.02139e-05	0.0075076
CPXM2	1.4206	4.83139	15.7543	7.21222e-05	0.00765669
FKBP10	1.37541	4.6194	15.7476	7.23782e-05	0.00765669
ASTN1	2.1281	2.44255	15.721	7.34061e-05	0.00765818
SCN7A	1.47873	6.47821	15.7173	7.35475e-05	0.00765818
TNNI2	2.96372	3.15897	15.7323	7.29693e-05	0.00765818
FAM151A	-1.91034	0.557668	15.6837	7.48673e-05	0.00772655
IGFBP4	1.69728	6.27057	15.671	7.53696e-05	0.00772655
RNF150	-1.30496	7.51703	15.6791	7.50474e-05	0.00772655
SAA2	2.87491	5.76069	15.6534	7.60766e-05	0.00775904
AC114488.2	2.29592	0.531133	15.6018	7.81789e-05	0.0077679
CACNA1G	2.30261	0.438454	15.6119	7.77646e-05	0.0077679
KRT6B	4.94751	3.59001	15.6311	7.69796e-05	0.0077679
LCN2	3.36501	6.09844	15.5939	7.8507e-05	0.0077679
NRARP	1.92359	0.651091	15.6149	7.76395e-05	0.0077679
ECM1	1.69956	1.80367	15.5714	7.9447e-05	0.00778346
PTPRD	1.41823	3.40183	15.5743	7.93252e-05	0.00778346
ENPP5	1.24556	4.73983	15.5338	8.10423e-05	0.00789765
RN7SL711P	-2.93766	3.10212	15.5253	8.14068e-05	0.00789765
COL18A1	1.45817	6.92618	15.4948	8.27344e-05	0.00798748
GIPC2	-1.88037	3.92718	15.4771	8.35127e-05	0.00802367
TUSC3	1.46259	5.23736	15.4488	8.47701e-05	0.00810532
CCDC129	2.45456	4.21578	15.3851	8.76771e-05	0.0082609
FAM131B	1.77957	0.965255	15.3769	8.80587e-05	0.0082609
PDE10A	1.08824	2.97101	15.3151	9.09864e-05	0.00845578
RASL10B	-2.33815	4.03225	15.3173	9.08808e-05	0.00845578
TBX18	1.32402	4.25214	15.2757	9.29016e-05	0.00859361
AEBP1	1.29612	6.01306	15.2563	9.38651e-05	0.00864255
RN7SL230P	-2.16239	1.0602	15.2386	9.47493e-05	0.00868375
TM4SF18	1.08431	3.46673	15.2241	9.54762e-05	0.00871023
ROCR	1.95628	3.34661	15.1546	9.90569e-05	0.00895475
SNORA14B	-2.28567	2.05466	15.1356	0.000100057	0.00900418
RN7SL87P	-2.3225	0.664112	15.1014	0.00010189	0.00912784
BMP7	1.95318	1.13518	15.0532	0.000104522	0.00923883
COL8A1	1.63523	4.28175	15.0658	0.000103825	0.00923883
NRXN1	1.50393	4.9933	15.0602	0.000104138	0.00923883
OLFML3	1.2593	4.63952	15.0228	0.000106221	0.00934747
FRZB	1.74426	3.25846	15.0034	0.000107317	0.00936109
LINC02009	2.2224	3.25699	15.0095	0.000106973	0.00936109
MAP1A	1.2785	4.47278	14.9912	0.000108015	0.00937368
SNORA73B	-1.70172	9.12661	14.9844	0.000108404	0.00937368
LINC00958	1.68876	1.83712	14.9719	0.000109126	0.00939526
RGS11	1.68441	2.65685	14.8974	0.000113517	0.00973119
DNASE1L3	1.87197	2.75158	14.8855	0.000114237	0.00975088
SNORA74A	-2.65266	3.817	14.8615	0.000115699	0.00983338
LINC01873	2.16807	0.917461	14.824	0.000118027	0.00998858
SLC39A2	1.8633	1.26076	14.7995	0.000119569	0.00999152
ZNF415P1	2.8324	-0.0796971	14.8063	0.000119139	0.00999152
UNC5B	1.24029	3.70389	14.779	0.000120872	0.0100582
SPARC	1.35959	8.44915	14.7635	0.000121875	0.0100993
PHLDB1	1.22407	6.52768	14.752	0.000122617	0.0101187
TSPAN18	1.27857	2.59743	14.6933	0.000126497	0.0103105
WTIP	1.1131	4.66505	14.6389	0.000130202	0.0105692
FRMPD2	2.68667	-0.0679445	14.6223	0.000131348	0.0106189
CD248	1.40719	3.10362	14.6018	0.000132786	0.0106917
F2RL2	1.70515	2.65455	14.5635	0.000135516	0.0108675
ALDH1A2	1.56214	4.14656	14.5429	0.000137004	0.0109427
RN7SL359P	-2.36553	2.46495	14.5232	0.000138441	0.0110133
MRAP2	-1.40106	3.23622	14.5044	0.000139831	0.0110456
SLC26A4-AS1	2.16829	0.135169	14.5027	0.000139959	0.0110456
DCN	1.17988	9.09182	14.4443	0.000144366	0.0113484
APOBEC3C	1.21481	3.86938	14.4235	0.000145969	0.0114293
PLEKHG1	1.06909	4.46104	14.3922	0.000148417	0.0115302
PNMA2	1.79463	1.13863	14.3951	0.000148187	0.0115302
CRLF1	2.11495	2.50983	14.3171	0.000154457	0.0119527
SCARNA5	-2.28403	6.15935	14.3017	0.000155726	0.0119579
SERPINB2	2.21642	1.10024	14.3053	0.000155426	0.0119579
CCDC15	-1.74206	3.22985	14.2715	0.000158239	0.0121041
CASQ2	1.2338	2.90618	14.192	0.00016507	0.0122169
CDH19	2.00959	5.59072	14.19	0.000165242	0.0122169
EDIL3	1.52973	4.33627	14.2329	0.000161524	0.0122169
HIST1H4B	-1.13926	4.39302	14.2023	0.000164172	0.0122169
IGSF1	1.97039	3.00528	14.2299	0.000161781	0.0122169
IRX2	1.3902	5.37366	14.1932	0.000164965	0.0122169
MCAM	1.21865	6.87992	14.2066	0.000163798	0.0122169
NHSL2	1.32143	4.10459	14.2241	0.000162282	0.0122169
NUMBL	1.28673	3.03654	14.2145	0.000163108	0.0122169
PURPL	3.43992	0.934356	14.128	0.000170783	0.0125333
RPLP0P2	1.73302	2.71504	14.0299	0.000179924	0.0131074
AC100823.1	2.12658	-0.074118	14.019	0.000180974	0.0131358
ATP8A1	-1.12336	6.2877	13.9169	0.000191072	0.0137683
PAPPA2	1.92375	1.51347	13.8898	0.000193845	0.0138865
LUM	1.68796	6.59192	13.8644	0.000196484	0.013956
PRKACB	-1.11892	8.12667	13.8679	0.000196124	0.013956
LCNL1	1.6133	0.80764	13.8525	0.000197734	0.0139948
PTK7	1.52489	6.36758	13.8442	0.000198604	0.0140065
GATA2	1.24426	1.92791	13.8213	0.000201048	0.0140297
RAB38	1.92568	1.94384	13.8251	0.000200635	0.0140297
SPRY4	1.39842	3.73671	13.824	0.000200754	0.0140297
GPX3	1.41995	5.67977	13.6948	0.00021505	0.0148504
WISP2	1.83854	3.95567	13.6291	0.000222707	0.015326
B4GALNT1	1.63453	1.27743	13.6134	0.000224572	0.015401
CFH	1.44334	7.95099	13.5968	0.000226566	0.0154313
THBS2	1.3754	5.49511	13.6024	0.000225896	0.0154313
RN7SL454P	-2.65884	1.6771	13.5788	0.000228751	0.015527
XG	2.12137	0.403389	13.5674	0.000230152	0.0155689
CYP27C1	2.27489	-0.0193895	13.5305	0.000234714	0.0157108
DCD	4.17097	1.77611	13.5187	0.000236199	0.0157108
SMAD9	-1.51031	6.08871	13.5207	0.000235945	0.0157108
SULF2	1.18005	5.5639	13.5248	0.000235431	0.0157108
TPSAB1	2.74111	0.554619	13.5404	0.000233484	0.0157108
SNORD94	-2.64326	3.56046	13.5118	0.000237066	0.0157159
LOXL1	1.34357	2.90396	13.4637	0.000243219	0.0160702
NRP1	1.03236	7.16097	13.4362	0.000246815	0.0162538
ADCYAP1	3.86177	1.49575	13.4051	0.00025094	0.0163095
HTRA1	1.12287	6.57689	13.408	0.000250551	0.0163095
RN7SL364P	-2.30128	0.182545	13.4157	0.000249529	0.0163095
SVEP1	1.11529	7.05855	13.4069	0.000250704	0.0163095
KIAA1755	1.72471	3.82431	13.3853	0.000253601	0.0164287
HEPACAM	1.79052	1.32069	13.3251	0.000261875	0.0169096
CPXM1	2.37293	3.15574	13.3076	0.000264339	0.0169155
PADI2	1.93763	6.75324	13.3082	0.000264247	0.0169155
SCARF2	1.3463	1.75843	13.3063	0.000264517	0.0169155
CFB	1.69841	2.84516	13.2726	0.000269318	0.0171124
MID1	1.26239	4.70025	13.2735	0.000269189	0.0171124
HUNK	1.76557	1.17182	13.2654	0.000270345	0.017123
NTM-AS1	3.33748	1.40351	13.2483	0.000272822	0.017225
KCNMB4	1.30902	3.61515	13.1982	0.000280213	0.0176357
CSN3	2.39749	2.05928	13.1664	0.000285015	0.0178251
CYP26B1	1.73909	2.88224	13.169	0.000284618	0.0178251
LINC00639	1.25923	2.96176	13.1258	0.000291257	0.0181584
ETV5	1.61781	4.74003	13.1176	0.00029253	0.0181807
AL139241.1	1.52218	1.4704	13.0973	0.000295718	0.0183216
GRIP2	1.53173	2.40858	13.0875	0.00029728	0.0183612
RGS6	1.66958	1.51204	13.0809	0.000298316	0.0183681
PCSK5	1.00915	4.34753	13.0532	0.000302764	0.0185273
RHOJ	1.17399	3.24709	13.0367	0.000305444	0.0186132
SCG2	2.07324	0.078925	13.0331	0.000306039	0.0186132
ARHGAP23	1.07931	3.60119	13.0171	0.000308661	0.0186585
RN7SL200P	-1.95192	2.44802	13.0218	0.000307882	0.0186585
FAM241A	-1.28644	5.16688	12.9471	0.000320411	0.0193101
TIMP2	1.1191	5.97041	12.9258	0.000324085	0.0194725
MMP2	1.78089	5.90935	12.8647	0.000334836	0.0199378
OPCML	2.17698	0.547257	12.8696	0.000333959	0.0199378
SLC4A11	1.9295	5.45945	12.8722	0.000333491	0.0199378
LINC01152	2.28417	4.97176	12.8517	0.000337172	0.020017
ADAMTSL1	1.68711	4.37827	12.8271	0.00034163	0.0201613
SOX6	1.05633	3.60715	12.8284	0.000341403	0.0201613
SNHG19	-1.14983	3.7892	12.8084	0.000345074	0.0203042
PLCD4	1.0867	2.91519	12.7986	0.000346871	0.0203498
GRIN2C	-1.43864	4.22358	12.7606	0.000353993	0.0206056
LBP	3.21904	0.0952612	12.7588	0.000354341	0.0206056
NXPH1	-2.92369	0.629093	12.7051	0.000364664	0.0210693
SNORA47	-1.39077	2.41011	12.7063	0.00036442	0.0210693
CAPN13	2.43101	1.09256	12.6905	0.000367512	0.0211164
ST8SIA6	1.51072	1.67562	12.6858	0.000368434	0.0211164
RBM20	-2.03019	4.58899	12.6796	0.000369669	0.0211263
BBOX1	4.10525	1.37346	12.6413	0.00037732	0.0214404
FREM1	1.52414	4.47078	12.6045	0.000384812	0.0218038
KLF2	1.6114	3.85096	12.5948	0.000386813	0.0218433
SEMA3D	-1.42516	4.53451	12.5905	0.000387706	0.0218433
SLC18A2	2.07424	1.10497	12.5794	0.000390017	0.0219115
PRR4	2.58345	8.21446	12.5647	0.000393111	0.0220003
SLC22A31	3.97482	0.93434	12.5613	0.00039381	0.0220003
SNORA37	-2.0229	1.82896	12.5177	0.000403111	0.0223941
AL512361.1	-2.18602	0.755248	12.4954	0.000407948	0.0225997
TRIM36	1.64376	1.27757	12.4655	0.000414527	0.0229003
FMO4	1.44698	2.44613	12.4346	0.000421462	0.0232189
RNU1-11P	-2.09777	0.133628	12.4108	0.000426866	0.0232632
RPL14P1	-1.58074	0.971968	12.4104	0.000426944	0.0232632
SFRP4	2.15107	4.61546	12.4178	0.000425255	0.0232632
VIT	1.40462	3.54072	12.4177	0.000425292	0.0232632
SLC6A20	1.8381	1.77333	12.3252	0.000446887	0.0241513
TCIM	-1.09102	7.255	12.3121	0.00045004	0.0242558
GJB5	1.75451	0.569842	12.2985	0.000453321	0.0243009
TSPAN11	1.51193	3.89197	12.2712	0.000460002	0.0245928
NTRK2	1.95298	7.18089	12.2643	0.00046171	0.0246034
CXCL14	1.45447	6.70667	12.2375	0.000468391	0.024841
SCARNA13	-1.09429	5.86386	12.2102	0.000475296	0.0251401
ENSG00000261295	1.99993	0.471577	12.1965	0.000478796	0.0251912
MDK	1.13028	4.10572	12.1969	0.000478681	0.0251912
PPP1R14C	4.42983	1.14537	12.1722	0.000485077	0.0254544
BPIFB1	2.54525	4.46747	12.1581	0.000488761	0.0255802
EGR3	1.97802	4.74755	12.1492	0.000491101	0.0256352
LRRN1	1.33149	3.76777	12.1335	0.000495248	0.0257071
PRB4	4.62936	11.6871	12.1286	0.000496535	0.0257071
TP53AIP1	2.30787	1.79486	12.1196	0.00049894	0.0257071
SNORA79B	-1.91163	3.77341	12.0989	0.000504504	0.0259266
CYP2S1	1.56491	0.496549	12.0829	0.000508871	0.0260836
ITGA3	1.22074	5.7332	12.0686	0.000512776	0.026149
ITGB3	1.40368	2.13218	12.0726	0.000511686	0.026149
AC002463.1	2.25855	0.59601	12.0637	0.000514126	0.0261507
ARHGEF4	1.51453	3.7543	12.0441	0.000519556	0.0263595
YPEL4	1.22489	2.12454	12.0166	0.000527301	0.0266166
LSAMP	1.28238	2.80491	12.0101	0.000529129	0.0266413
UNC13C	2.12488	3.12621	11.991	0.000534569	0.0268473
CXCL12	1.13287	7.29825	11.9745	0.000539348	0.027019
AC234772.2	1.85398	0.347788	11.95	0.000546472	0.0271132
CHST6	2.24529	4.44446	11.9621	0.000542925	0.0271132
NKD2	1.92183	2.04303	11.9495	0.000546629	0.0271132
SDK2	2.06041	3.51852	11.9329	0.000551526	0.0272178
DACT3	1.22514	1.28366	11.9065	0.000559397	0.0272801
ECM2	1.07247	5.19033	11.907	0.000559236	0.0272801
GALM	-1.32365	4.45805	11.9056	0.000559649	0.0272801
NCEH1	-1.25066	5.11743	11.9179	0.00055598	0.0272801
RIMBP2	2.19545	0.188592	11.8788	0.000567757	0.0275404
ATP1B3-AS1	2.15367	0.538079	11.8718	0.000569891	0.0275766
CBX2	1.5587	0.752527	11.8401	0.000579678	0.0277131
CLDN11	1.51784	3.6596	11.8522	0.000575932	0.0277131
GUCY1A1	1.09085	5.56631	11.8404	0.000579589	0.0277131
MIR34AHG	1.13215	4.19999	11.8474	0.000577433	0.0277131
VSNL1	2.28526	2.8348	11.8486	0.000577039	0.0277131
AL590226.2	2.13919	0.502931	11.8203	0.000585891	0.0278761
HIC1	1.25223	3.84922	11.8036	0.000591164	0.0280598
RN7SL748P	-1.73515	0.697415	11.7976	0.000593058	0.0280827
GFRA3	1.84599	1.35874	11.7796	0.000598823	0.0282213
IGLV1-41	-3.95491	1.87955	11.7805	0.000598543	0.0282213
MUM1L1	2.30905	0.142368	11.7627	0.000604303	0.0284122
ACAN	2.75356	1.13404	11.7457	0.000609845	0.0286052
AC108058.1	1.77417	2.29629	11.7355	0.000613187	0.0286943
ST6GALNAC2	1.45397	3.74826	11.7183	0.000618872	0.0287889
FAM107B	-1.14413	6.59064	11.6921	0.000627659	0.02903
CCDC170	1.33962	1.99477	11.67	0.000635165	0.0291064
SELP	1.08939	3.52769	11.6742	0.000633723	0.0291064
TNFRSF21	1.12292	5.08263	11.6791	0.000632071	0.0291064
SCUBE2	1.2206	3.00816	11.6555	0.000640128	0.0292664
DLG4	1.04811	3.54564	11.6389	0.000645853	0.0294604
RPL39	-1.22272	4.54093	11.5967	0.000660684	0.0299993
PMP2	1.87111	3.25651	11.568	0.000670958	0.0303273
GAS7	1.06615	5.62865	11.547	0.000678577	0.0305188
IFI6	1.66357	5.61984	11.5502	0.000677433	0.0305188
SCEL	1.63404	2.00017	11.5239	0.000687066	0.0307064
SUSD2	1.52417	2.46692	11.5271	0.000685908	0.0307064
RN7SKP180	-1.45371	1.05894	11.4682	0.000707978	0.0315701
MEOX1	1.35718	2.80423	11.4526	0.000713945	0.0316696
SNORD15B	-1.70011	6.10402	11.4499	0.000714987	0.0316696
BTBD19	1.48455	3.36295	11.4449	0.000716912	0.0316843
BTN2A3P	1.05885	2.20348	11.4351	0.000720683	0.0317803
LRFN5	1.46718	1.71189	11.4155	0.000728357	0.0320477
SLC6A6	1.01007	5.90251	11.396	0.000736013	0.0323131
C21orf91-OT1	2.41461	-0.375325	11.3883	0.000739062	0.0323755
ANPEP	1.78206	4.50899	11.3787	0.000742909	0.032431
MRPL54	-1.00576	4.60736	11.3691	0.000746761	0.032431
RXRG	1.5555	1.08191	11.3762	0.000743907	0.032431
SCGB1D2	3.43393	0.153781	11.3689	0.000746853	0.032431
SLC52A1	1.66988	0.551999	11.3472	0.000755638	0.0326699
RCN1P2	1.77303	1.10642	11.3377	0.000759506	0.0327658
PPM1E	-1.79331	1.2203	11.3254	0.000764535	0.0329114
SLC9B2	1.08757	2.66605	11.3155	0.000768647	0.033017
CGREF1	-1.23424	3.50753	11.2964	0.000776578	0.0331429
LOX	1.43083	3.34696	11.2997	0.00077521	0.0331429
RASSF9	1.18523	3.21047	11.2985	0.000775716	0.0331429
AMACR	-1.58057	3.59467	11.2374	0.000801636	0.0340604
GLYAT	2.50703	0.940044	11.2342	0.000803049	0.0340604
C16orf89	1.34734	4.62074	11.2264	0.000806401	0.0341228
PLXNA4	1.85939	4.47959	11.2165	0.000810731	0.0342332
ATP8B5P	2.0825	0.307533	11.2121	0.000812673	0.0342425
IER5L	1.14969	2.61118	11.205	0.000815763	0.0343
GDF15	1.73086	2.1804	11.1543	0.00083835	0.034657
LAMC3	2.39722	3.90416	11.1508	0.000839937	0.034657
MEX3A	1.85066	1.73252	11.151	0.000839848	0.034657
NRG3	-1.97995	1.33279	11.178	0.000827747	0.034657
RN7SL107P	-3.25156	-0.302527	11.1655	0.000833318	0.034657
TCF7L1	1.20941	2.13488	11.1695	0.000831518	0.034657
ZNF385A	1.34248	1.81763	11.1542	0.000838439	0.034657
STOX1	-1.805	3.08942	11.1281	0.000850319	0.0350127
AL391807.1	1.26189	1.43826	11.1195	0.000854259	0.0351023
DZIP1	1.04708	4.44975	11.0387	0.000892315	0.0364113
HSPB1	1.30765	3.92521	11.0325	0.000895269	0.0364113
KY	1.74169	1.84373	11.0338	0.000894651	0.0364113
LY6E	1.17115	5.68648	11.0251	0.000898858	0.0364826
RGS4	2.119	2.22519	10.9618	0.000930107	0.0376741
GALNT17	1.41275	3.04874	10.9456	0.000938261	0.0379271
PCDH19	1.1033	2.26425	10.9152	0.00095381	0.0383995
ABCC6	-1.55733	5.07868	10.8907	0.000966479	0.0387508
PGBD5	1.35728	2.53189	10.8871	0.000968382	0.0387508
BCAS1	-1.5257	3.52693	10.882	0.000971051	0.0387797
HSPD1P11	-1.05118	3.36037	10.8528	0.000986446	0.0393155
GPR173	1.60007	0.853057	10.8231	0.00100244	0.0395701
RN7SL220P	-1.80791	-0.00622572	10.8266	0.00100052	0.0395701
SLC29A4	1.34968	2.03087	10.7978	0.00101622	0.0400208
CYP4F24P	2.36724	-0.0576022	10.7579	0.00103834	0.0405707
FMN2	1.83302	0.791622	10.7477	0.00104407	0.0406316
LTF	3.00718	12.3007	10.745	0.00104562	0.0406316
OGN	1.68635	4.36428	10.7443	0.00104603	0.0406316
RN7SL736P	-1.64475	1.38456	10.7396	0.00104869	0.0406558
AC131097.2	-1.71222	0.840574	10.7328	0.00105252	0.0406985
SNORD8	-2.1197	2.07874	10.7253	0.00105679	0.0406985
PDZRN4	1.71884	1.33239	10.7115	0.00106471	0.0408784
RAD51B	-1.08526	4.76757	10.6971	0.00107305	0.0410402
AC007336.3	1.96833	-0.0702578	10.6716	0.00108796	0.0414508
KCTD1	1.07272	3.95109	10.6742	0.00108638	0.0414508
LINC00982	1.60913	0.386728	10.6652	0.00109172	0.0414729
AL109976.1	1.89161	1.9842	10.6568	0.00109668	0.0415443
OR7E13P	1.68767	0.0895812	10.6368	0.00110859	0.0418363
P3H2	1.46443	3.37316	10.6378	0.00110802	0.0418363
IER5	1.11707	4.87679	10.6249	0.00111577	0.041912
SULT4A1	1.89415	-0.102603	10.623	0.00111692	0.041912
AP000941.1	1.49493	1.51553	10.6121	0.00112349	0.0420462
SLCO2A1	1.11535	4.60876	10.5691	0.00114993	0.0427473
FAM180A	1.51543	0.42425	10.5646	0.00115273	0.0427715
ISYNA1	1.34428	3.87992	10.55	0.00116187	0.0429504
SPC25	-1.72915	0.380869	10.5513	0.00116109	0.0429504
TFAP2C	2.16336	5.31501	10.5427	0.00116647	0.0430402
SLC30A2	1.69143	0.814661	10.5342	0.00117184	0.0431586
AC124804.1	2.80216	-0.384364	10.5236	0.0011786	0.0432644
CD109	1.22853	4.41211	10.5229	0.00117907	0.0432644
CTXN3	3.29721	-0.123012	10.5192	0.00118139	0.0432699
ID4	1.14222	6.17134	10.5005	0.00119343	0.0434707
SNORA2C	-2.1514	0.845285	10.5005	0.00119342	0.0434707
SNORA38	-1.65194	0.643699	10.4918	0.00119903	0.0435153
MYBL2	-1.59094	1.32948	10.4786	0.00120768	0.0437493
GLP1R	1.9474	2.45279	10.4648	0.00121673	0.043997
HIST1H2AH	-1.21534	2.91929	10.4586	0.00122082	0.0440646
PDIA2	1.91168	0.0515689	10.4464	0.00122889	0.0441956
SMAD6	1.12868	3.0982	10.4472	0.00122836	0.0441956
AGT	2.09181	2.06361	10.432	0.0012385	0.044461
SCARNA3	-1.72077	0.54598	10.4264	0.00124227	0.0445156
SSC4D	1.44709	1.56102	10.4132	0.00125117	0.044754
A2M	1.1274	9.38931	10.3692	0.00128138	0.0455816
LTBP2	1.04685	6.92322	10.3661	0.00128347	0.0455816
TGFB2	1.47367	4.88719	10.3722	0.00127924	0.0455816
ERN2	-1.33971	3.03864	10.3616	0.00128666	0.0456133
KLK7	2.56065	2.06921	10.3418	0.0013005	0.0459402
MMP11	2.12618	2.31117	10.323	0.00131386	0.0463298
SPTSSB	1.65459	4.26824	10.3066	0.00132557	0.0465775
RN7SL33P	-1.99928	0.181848	10.2886	0.00133855	0.0468688
LINC00665	1.23589	2.44301	10.2768	0.00134712	0.0470192
POSTN	2.2091	5.18196	10.2762	0.00134759	0.0470192
ETV5-AS1	1.86776	0.187405	10.2691	0.00135273	0.0471158
RALYL	-2.7815	-0.108775	10.2591	0.00136011	0.0472529
MFGE8	1.47673	6.19143	10.2533	0.00136441	0.0472743
CCDC74A	2.11494	1.16242	10.2486	0.00136789	0.0473124
LINC02331	1.67789	0.339005	10.2241	0.00138614	0.0477096
RADIL	1.42454	0.952576	10.2175	0.00139112	0.0477833
AP001178.3	2.09577	-0.289058	10.2087	0.00139779	0.0478582
HIST1H4D	-1.26553	4.38507	10.1834	0.0014171	0.048425
CHST3	1.33206	5.56273	10.1354	0.00145451	0.0496179
IL1RAPL1	1.76332	-0.027179	10.1197	0.00146693	0.0499242
MST1R	1.43894	1.76151	10.1177	0.00146851	0.0499242
LINC02384	-1.5155	1.58463	10.1055	0.00147828	0.05
RPS2P36	-1.19922	1.83316	10.1094	0.00147513	0.05
NT5E	1.23664	4.61676	10.0947	0.00148699	0.0501243
B3GNT7	1.4804	3.40418	10.0684	0.00150833	0.0507576
AC012078.1	4.0224	0.452172	10.0431	0.00152921	0.0510944
DMRTA1	-1.11356	4.71036	10.0452	0.00152745	0.0510944
ICAM5	1.5261	0.521776	10.0407	0.00153119	0.0510944
MICALL2	1.0379	5.41301	10.0415	0.00153056	0.0510944
AC004233.2	3.23861	0.728123	10.0343	0.0015365	0.0511858
AL118516.1	-1.31498	1.42518	10.0307	0.00153957	0.0512021
AP000851.1	2.65582	1.05838	9.99259	0.00157172	0.0517053
IRX5	1.12581	3.4792	9.99525	0.00156944	0.0517053
LINC01913	-2.06873	0.324845	9.99803	0.00156708	0.0517053
SNORA80D	-1.83285	0.143879	10.0037	0.00156225	0.0517053
STMN2	1.58229	0.898979	9.99386	0.00157063	0.0517053
HIST1H3G	-1.83764	2.02809	9.98676	0.0015767	0.0517449
FGF10	1.15084	4.35184	9.9632	0.00159701	0.0521711
GABRP	4.18419	5.46838	9.96256	0.00159756	0.0521711
TMEM213	1.73297	6.42041	9.96834	0.00159255	0.0521711
ANXA8L1	1.70831	0.310602	9.95084	0.00160776	0.0523914
LINC00173	1.36378	1.28232	9.94877	0.00160957	0.0523914
ADGRD2	4.77044	0.891641	9.9256	0.00162995	0.0528818
CACNB1	1.1975	2.43657	9.92017	0.00163478	0.0529518
CFI	1.44331	5.12692	9.9084	0.00164526	0.0532049
KLK5	2.28997	3.45613	9.89849	0.00165415	0.0533207
PPP4R4	1.27057	1.23258	9.89842	0.00165421	0.0533207
FBXL7	1.18497	2.62629	9.88485	0.00166645	0.0536285
AC105046.1	2.20425	2.18967	9.86376	0.00168566	0.054159
CAPN9	-2.0168	0.796559	9.84218	0.00170555	0.054359
MAB21L1	1.02226	2.33025	9.84939	0.00169888	0.054359
MYOM3	2.52458	0.281184	9.85189	0.00169657	0.054359
TFAP2E	1.60105	0.0535134	9.84507	0.00170288	0.054359
HIST1H2BJ	-1.15982	3.45539	9.80689	0.0017386	0.0550593
AC025280.2	1.91888	-0.0981354	9.80229	0.00174295	0.0551094
ACTBL2	1.47366	0.454473	9.7918	0.00175292	0.0551615
STEAP3	1.17799	5.53416	9.79683	0.00174813	0.0551615
VDR	1.4891	3.17913	9.76156	0.00178198	0.0558705
HIST1H4F	-1.44165	2.75525	9.75623	0.00178716	0.0558854
CALML3-AS1	1.37383	0.984922	9.74375	0.00179933	0.0559693
CCNB1	-1.08237	2.55072	9.73817	0.0018048	0.0559693
MYOCD	2.00969	1.80088	9.73621	0.00180673	0.0559693
NFATC4	1.06757	4.74807	9.74143	0.0018016	0.0559693
KCNJ12	1.28476	0.971666	9.70762	0.00183506	0.0565823
FGF7	1.21794	5.23798	9.69012	0.00185262	0.0567992
GNAO1	1.68655	1.59308	9.68477	0.00185801	0.0567992
SCARNA1	-2.42672	0.835166	9.68878	0.00185396	0.0567992
SCNN1A	1.46733	6.20444	9.68358	0.00185922	0.0567992
SH3PXD2B	1.34828	5.51156	9.66753	0.00187553	0.0571219
C6orf58	-4.43701	8.31459	9.66149	0.00188171	0.0571846
GPR37L1	1.60639	1.41093	9.65599	0.00188735	0.0571846
IQSEC3	1.83323	0.821616	9.6543	0.00188909	0.0571846
SYNC	1.26912	2.98339	9.64586	0.00189778	0.0572733
B3GNT8	1.24185	0.723867	9.63967	0.0019042	0.0573798
USP2	1.48335	1.90964	9.63579	0.00190822	0.0574139
SLC1A7	1.1758	1.44709	9.62813	0.00191619	0.0575668
FAM118A	-1.68436	5.4465	9.62341	0.00192113	0.0576246
MSC-AS1	-1.29112	1.87489	9.61573	0.00192918	0.0576954
ERICH3	-1.59516	1.52191	9.60921	0.00193603	0.0578136
FHL5	1.37899	2.47895	9.60619	0.00193923	0.0578222
GJC1	1.03065	3.18956	9.598	0.0019479	0.0578598
CCDC3	1.36243	3.56097	9.58392	0.00196289	0.0580923
CA10	-1.99842	1.28259	9.56158	0.00198692	0.0582831
MPZL2	1.12014	6.21796	9.56246	0.00198597	0.0582831
SEMA3E	-1.17304	3.23332	9.56223	0.00198622	0.0582831
AC087623.2	2.06143	0.248043	9.54706	0.0020027	0.05863
PRELP	1.20537	3.24735	9.54528	0.00200464	0.05863
EPHA5	-1.62121	1.14836	9.5055	0.00204856	0.0595641
NDUFA4L2	1.04989	2.07611	9.50201	0.00205247	0.0595905
AARD	1.82356	1.96683	9.49896	0.00205589	0.0596027
SKIDA1	1.04282	1.73163	9.49375	0.00206173	0.0596851
MIA	1.96299	0.866126	9.48919	0.00206686	0.0597466
CHODL	1.38794	1.05004	9.4827	0.00207418	0.0597845
SHISA2	1.87654	4.06728	9.48459	0.00207204	0.0597845
CIT	1.08868	2.79677	9.46323	0.00209631	0.060204
GBP6	1.6991	0.0371952	9.46192	0.00209782	0.060204
TMEM40	2.58888	-0.0138415	9.45265	0.00210845	0.0604219
FOXD3	1.84195	0.430592	9.42697	0.00213817	0.0609246
FMO3	1.61347	3.86903	9.42074	0.00214545	0.0609554
SNORA63C	-2.35821	1.27139	9.39237	0.0021789	0.0616416
SYT8	3.20993	5.01477	9.35643	0.00222205	0.062595
VWCE	1.62221	1.95126	9.35214	0.00222725	0.0626163
H19	1.46691	2.73892	9.34484	0.00223615	0.0627256
FMO1	2.04034	3.74761	9.34055	0.00224138	0.0627839
CYP19A1	2.28112	0.3367	9.31661	0.00227086	0.0632397
SNORA80B	-2.12019	0.592997	9.31188	0.00227673	0.0632397
TCEA1P2	-1.40782	0.777002	9.28775	0.00230692	0.0639523
BRDTP1	-2.21818	0.274668	9.2798	0.00231695	0.0640883
AC064875.1	1.64611	0.0607646	9.23643	0.00237246	0.0654418
DGKI	1.20559	3.33272	9.21608	0.00239898	0.0660816
OLFM4	4.90209	7.63687	9.2037	0.00241526	0.066438
PRIMA1	1.95792	2.0843	9.19952	0.00242078	0.0664979
AC016251.2	1.90604	0.0504462	9.18306	0.00244265	0.0669139
AP002761.4	2.03809	1.1153	9.15811	0.00247618	0.067641
BRINP3	-2.04179	0.454904	9.15573	0.0024794	0.067641
ELAVL2	1.52935	0.464626	9.15707	0.00247759	0.067641
TP63	1.99824	5.05389	9.13919	0.00250192	0.0681619
GPRC6A	1.86388	1.56213	9.12879	0.00251618	0.0684567
HSD11B2	1.41386	5.93068	9.11911	0.00252953	0.0685386
RTL5	1.50183	2.50055	9.1192	0.00252941	0.0685386
SRPX2	1.53236	3.5948	9.11633	0.00253337	0.0685492
MRGPRF	1.24017	2.32229	9.11204	0.00253932	0.0685899
TGFB3	1.15599	5.06227	9.11028	0.00254177	0.0685899
RHBDL3	1.7214	0.0578776	9.10533	0.00254866	0.0686827
PPFIA4	1.28309	1.72479	9.09628	0.0025613	0.0689299
KCNK5	1.55197	5.88748	9.08483	0.00257738	0.0690884
PLXNB1	1.20559	6.43014	9.08467	0.00257761	0.0690884
CRTAC1	1.34918	1.65096	9.0743	0.00259226	0.0692943
GRIN2A	-1.32916	2.52986	9.07483	0.00259152	0.0692943
AL009174.1	-1.45244	0.719519	9.06587	0.00260425	0.069428
FAT2	2.19693	6.95941	9.06644	0.00260344	0.069428
LYPD1	2.03761	1.61582	9.05669	0.00261735	0.0696316
ROR1	1.15566	3.12467	9.02146	0.00266828	0.0705528
EPHB3	1.33326	6.16189	9.01106	0.0026835	0.0705945
SLC38A11	1.20242	1.44958	9.01234	0.00268163	0.0705945
CDH1	1.1112	7.67511	9.0059	0.0026911	0.0706076
DCLK3	1.7076	0.177014	8.98464	0.00272259	0.0712459
NCAM2	1.0659	2.78846	8.98602	0.00272053	0.0712459
ABCA4	2.0544	0.0983495	8.95147	0.00277247	0.0712491
AC012409.1	1.74703	0.0657698	8.96738	0.00274843	0.0712491
AL591848.4	1.21002	1.10007	8.96899	0.002746	0.0712491
CDH11	1.11883	5.9762	8.96214	0.00275632	0.0712491
DLX5	1.9572	-0.369488	8.94907	0.00277611	0.0712491
MMP12	1.80482	0.899795	8.94886	0.00277643	0.0712491
TMEM52	-1.30418	2.68536	8.96044	0.00275889	0.0712491
DUSP4	1.13769	5.39416	8.93356	0.00279978	0.0716627
GSN-AS1	1.15278	3.72704	8.92301	0.00281599	0.071815
SNORD3A	-2.7403	7.11484	8.91952	0.00282139	0.0718461
ELAVL4	1.47722	0.266047	8.91152	0.00283378	0.0720693
PLPPR4	1.20564	2.57279	8.89821	0.0028545	0.0724111
CPA4	2.36168	1.16762	8.87458	0.00289169	0.0725311
DACT1	1.09245	3.43377	8.88972	0.00286781	0.0725311
DIO3	1.71017	0.623976	8.87554	0.00289017	0.0725311
RASGRP4	1.08715	1.57593	8.87725	0.00288746	0.0725311
SOSTDC1	1.14324	4.16397	8.87639	0.00288883	0.0725311
SOX9	1.25977	5.93821	8.87435	0.00289205	0.0725311
AL122020.1	-1.32777	0.838271	8.85913	0.00291626	0.0730106
HP	2.28291	2.46907	8.85772	0.00291851	0.0730106
AATBC	1.1033	2.22864	8.85121	0.00292894	0.0731794
GCSAML	1.88931	-0.102851	8.82937	0.0029642	0.0734188
RN7SL277P	-1.65341	0.136603	8.84209	0.00294362	0.0734188
SMIM31	-2.02063	0.983274	8.8323	0.00295945	0.0734188
ABI3BP	1.10884	5.27849	8.80726	0.00300034	0.0736432
EPHX3	2.60166	-0.299432	8.81194	0.00299266	0.0736432
PCOLCE	1.06351	3.7684	8.80561	0.00300305	0.0736432
REM1	1.72326	0.757799	8.81623	0.00298564	0.0736432
SEPT5	1.19915	3.44859	8.81606	0.00298591	0.0736432
SLC26A4	1.71209	1.66081	8.81222	0.0029922	0.0736432
ZNF469	1.01902	3.05045	8.80991	0.00299599	0.0736432
BGN	1.91532	4.56435	8.80288	0.00300755	0.0736628
AC026369.1	2.66816	-0.432162	8.79987	0.00301251	0.0736878
SCARNA21	-1.04137	6.30151	8.79553	0.00301969	0.0736878
TENM2	1.32564	2.04281	8.79598	0.00301895	0.0736878
MARVELD1	1.22354	4.53955	8.78895	0.0030306	0.0738634
NOSTRIN	-1.0738	6.80131	8.74859	0.00309842	0.075148
IGHD	-2.37738	5.09406	8.73267	0.00312559	0.0757146
B4GALNT3	1.90102	3.24029	8.72416	0.00314021	0.0758839
AL135999.3	1.60534	1.33588	8.71713	0.00315235	0.0759925
AC005041.1	1.24266	1.01723	8.70696	0.00316997	0.076325
BRSK1	1.31637	1.73881	8.69846	0.00318479	0.076513
CFHR3	2.07795	1.01674	8.69807	0.00318548	0.076513
C15orf59	1.22891	1.28591	8.69158	0.00319684	0.0766008
ADGRL3	1.03969	3.38925	8.66889	0.00323689	0.0770961
ASPN	1.28832	3.87813	8.66988	0.00323513	0.0770961
BCL2L14	1.37051	1.87845	8.67215	0.00323109	0.0770961
TDRD1	1.29142	1.45218	8.65543	0.00326088	0.0774687
NOTCH1	1.21024	6.75895	8.64506	0.00327949	0.0776459
SHC4	3.21627	4.46281	8.64095	0.00328691	0.0777065
PKP1	1.28448	4.32133	8.6302	0.00330635	0.0779554
PRB2	3.76904	10.4626	8.627	0.00331217	0.0779554
PCAT19	1.07358	2.05808	8.61819	0.00332823	0.078241
DNA2	-1.04892	3.55047	8.61368	0.00333647	0.0782952
HLA-DRB6	1.25591	4.51968	8.58117	0.00339657	0.0793784
OMD	1.18423	3.22593	8.57179	0.00341412	0.0796014
BUB1	-1.25995	1.66056	8.54552	0.00346374	0.0804753
MASP1	1.44796	2.51596	8.52621	0.00350069	0.0811441
C11orf45	1.17221	1.76138	8.49731	0.00355671	0.0813056
CTPS1	-1.29144	6.90823	8.51564	0.00352108	0.0813056
FAM133CP	1.68741	0.618762	8.50122	0.00354909	0.0813056
FAM189A2	1.57872	4.25268	8.50611	0.00353956	0.0813056
PITX2	3.09129	0.181579	8.50005	0.00355136	0.0813056
PSTPIP2	1.19991	3.23997	8.50672	0.00353836	0.0813056
RAMP2-AS1	1.06656	2.37352	8.50705	0.00353773	0.0813056
UNC80	2.21388	1.25664	8.49807	0.00355524	0.0813056
DNM3OS	1.04971	3.54846	8.48886	0.00357327	0.0815904
RFX8	1.5441	0.56455	8.48089	0.00358896	0.0817751
LINC01187	1.64409	0.790725	8.47181	0.00360693	0.0818889
AP3B2	1.35709	1.65506	8.46557	0.00361932	0.0819159
FAM83B	1.76578	4.2785	8.45122	0.00364798	0.0823507
PWP2	-1.90305	0.20437	8.44112	0.00366831	0.0827158
AXIN2	1.01177	2.77512	8.43685	0.00367693	0.0828162
FJX1	1.29575	2.03657	8.43264	0.00368545	0.0829144
UGT2B7	1.54841	0.673342	8.42717	0.00369655	0.08307
COL18A1-AS2	1.75314	0.336146	8.4094	0.00373285	0.0835084
TNNT3	1.11949	2.24242	8.41019	0.00373123	0.0835084
CAPN5	1.31648	2.81931	8.40107	0.00375	0.0837979
ATP1A2	1.25349	4.29761	8.3983	0.00375571	0.0838312
SRPX	1.36007	5.14471	8.39183	0.00376911	0.0839419
AP002360.1	-1.002	2.28435	8.3623	0.00383086	0.0851265
PROM2	1.9047	6.21688	8.36005	0.00383559	0.0851364
POM121L9P	1.74715	-0.0599353	8.34319	0.00387135	0.0858343
CNTN2	1.18818	1.92207	8.3356	0.00388756	0.0859212
FSTL3	1.1321	3.83138	8.3379	0.00388265	0.0859212
HEY2	1.14379	1.29553	8.33529	0.00388823	0.0859212
FIBIN	1.29766	2.80955	8.31262	0.00393706	0.0868295
RAB4B	1.40859	1.31397	8.31134	0.00393982	0.0868295
RN7SKP9	-1.08947	2.29672	8.31014	0.00394243	0.0868295
AD001527.1	1.84912	-0.260412	8.29922	0.00396621	0.0871603
IFI27	1.25664	4.81623	8.30055	0.00396331	0.0871603
RNU1-67P	-1.93205	-0.0491507	8.29582	0.00397364	0.087227
CCDC9B	1.27571	4.62263	8.2866	0.00399387	0.0873819
NALCN	1.53722	2.40462	8.28037	0.0040076	0.0875858
ABCG1	-1.0378	5.12339	8.26594	0.00403957	0.088091
CX3CR1	1.61872	3.74081	8.26759	0.00403591	0.088091
SNHG25	-1.391	0.413076	8.26067	0.00405133	0.088154
MTSS1L	1.0138	3.03613	8.24098	0.0040955	0.0888237
AC020656.2	-1.80516	0.0922086	8.23441	0.00411035	0.0889517
ADAM22	1.16692	4.51616	8.23175	0.00411639	0.0889856
AC007342.9	1.34457	0.458245	8.2255	0.00413058	0.0891954
AC012146.1	-1.40037	0.784456	8.22103	0.00414078	0.0893186
TBL1Y	-2.44902	0.97943	8.20801	0.0041706	0.0898644
C11orf16	1.9472	0.373303	8.19931	0.00419063	0.0899176
IL17RD	1.76384	5.87718	8.19518	0.00420019	0.0899176
JAG2	1.21756	4.87593	8.2032	0.00418166	0.0899176
SNORA49	-1.60995	3.95993	8.19806	0.00419353	0.0899176
TFAP2B	1.31653	3.31051	8.19568	0.00419903	0.0899176
PTH1R	1.14639	1.46692	8.17794	0.0042403	0.0904931
RIN1	1.12259	2.53595	8.17602	0.00424479	0.0904931
SSC5D	1.28853	1.91677	8.17581	0.00424528	0.0904931
TREX2	1.41313	0.725366	8.16528	0.00426998	0.0909222
LMOD3	-1.46757	4.51271	8.16184	0.00427809	0.0909974
HEPH	1.12267	4.82356	8.15801	0.00428713	0.0910923
RN7SL521P	-1.99152	0.998454	8.14811	0.0043106	0.0913958
DNM1P47	1.23311	1.2714	8.14617	0.00431522	0.0913963
ADORA1	1.28861	2.68924	8.1438	0.00432087	0.0914185
IGF2	1.36034	4.18455	8.13819	0.00433424	0.0915068
RN7SL735P	-1.76064	0.687228	8.1328	0.00434715	0.091682
FCER1A	1.87	2.44229	8.12381	0.00436877	0.0920403
FGFR1	1.05563	6.52902	8.11297	0.00439497	0.0922016
SPON1	1.12951	5.30073	8.11733	0.00438441	0.0922016
CLDN10	1.26692	6.34803	8.10828	0.00440634	0.0923428
CX3CL1	1.37425	6.4863	8.09217	0.00444568	0.0930692
LILRA2	1.38753	0.792973	8.07897	0.0044782	0.0934547
SNORD89	-1.41274	2.9776	8.07411	0.00449021	0.0935093
ITGA7	1.06882	5.72307	8.06571	0.00451107	0.0938454
AC073073.2	1.18447	0.771327	8.05597	0.0045354	0.0940471
AOC3	1.21582	5.40139	8.05159	0.00454636	0.0940471
NALT1	1.19249	1.38286	8.05049	0.00454914	0.0940471
LRRC39	-1.29474	1.38479	8.02217	0.00462082	0.0953307
TACSTD2	1.68495	6.80266	8.01816	0.00463106	0.0954431
RAB44	2.00907	-0.301526	8.00046	0.00467655	0.0961811
SCN2B	1.46586	1.6193	7.98099	0.00472711	0.0970204
ELFN1	1.34781	0.613673	7.97595	0.0047403	0.0970907
SYT14	2.17451	0.327825	7.97688	0.00473786	0.0970907
XKR4	1.35498	4.03638	7.95858	0.00478598	0.0979255
C8orf48	1.47179	0.143369	7.95542	0.00479437	0.0979879
AHDC1	1.20185	3.8284	7.93856	0.00483924	0.0983476
OLFML2A	1.26178	4.87607	7.93373	0.00485217	0.0984621
WFDC2	2.26936	6.66806	7.93202	0.00485677	0.0984621
B3GAT2	-1.06601	1.4965	7.92826	0.00486685	0.0984772
KCNS1	1.31155	1.78888	7.92805	0.00486741	0.0984772
FGF1	1.16028	4.48309	7.91853	0.00489311	0.0984865
LRRC10B	1.56517	-0.0467684	7.91991	0.00488938	0.0984865
MSLN	3.41433	1.80093	7.91514	0.00490229	0.0984865
MTRNR2L12	6.6178	4.83706	7.922	0.00488372	0.0984865
OLFML2B	1.17237	3.43629	7.91505	0.00490253	0.0984865
OXGR1	1.40464	1.83129	7.92554	0.00487418	0.0984865
CHRNB2	1.03468	1.60467	7.90811	0.00492138	0.0986116
TGM5	1.91283	1.44225	7.90953	0.00491749	0.0986116
LINC01087	1.99567	0.0866138	7.90509	0.00492958	0.0986313
TTN	-1.24631	2.85388	7.89119	0.00496761	0.0990008
CCL18	-1.62303	0.719814	7.88398	0.00498745	0.0991905
LZTS1	1.61889	2.35999	7.88404	0.00498728	0.0991905
SULT1C4	1.16601	1.47706	7.87777	0.00500462	0.0994325
MEIS3	1.07111	2.12323	7.86718	0.005034	0.0997173
AC005162.3	-1.01281	2.49585	7.85144	0.00507802	0.100363
RNY1	-1.81203	2.61727	7.85013	0.00508171	0.100363
AL357055.3	1.42136	0.655294	7.83399	0.00512727	0.101062
IGLV3-10	-1.76097	4.52713	7.82257	0.00515977	0.101301
CLDN1	1.87306	4.43667	7.8161	0.00517828	0.101564
CLEC11A	1.363	2.23911	7.80011	0.0052243	0.102164
FAM84A	1.3725	5.48961	7.80058	0.00522295	0.102164
TRPV4	1.03809	4.76212	7.79788	0.00523076	0.10219
CYP4X1	1.24499	4.0846	7.78206	0.00527674	0.102685
DKK2	1.40546	1.24905	7.77435	0.00529932	0.103023
AC079465.1	2.18608	1.06625	7.75	0.00537126	0.103208
HIST1H3J	-2.05753	0.914206	7.7413	0.00539719	0.103208
KLK6	1.88328	2.07028	7.74022	0.00540042	0.103208
NOV	1.06812	2.80408	7.76375	0.00533051	0.103208
NR2F1	1.46589	3.87082	7.74036	0.00539999	0.103208
PLCH2	1.33326	5.17128	7.76408	0.00532955	0.103208
PRDM16	1.24456	1.20615	7.74516	0.00538566	0.103208
SORCS1	1.09023	2.66803	7.76132	0.0053377	0.103208
TAS1R3	-1.0453	4.07272	7.7602	0.00534101	0.103208
TFAP2A	1.18084	3.72261	7.74717	0.00537969	0.103208
VSIG2	-1.08159	3.17538	7.74364	0.00539022	0.103208
PLA2G2A	1.99399	2.06668	7.72778	0.00543777	0.103687
MIR3609	-1.3278	5.22757	7.71456	0.00547773	0.103978
MMP7	3.62599	6.99447	7.71409	0.00547915	0.103978
BSN	1.06738	1.91911	7.71154	0.0054869	0.104026
SGCD	1.03698	4.02445	7.7056	0.00550499	0.10417
AGRN	1.1052	6.9041	7.69927	0.00552432	0.104176
GLI2	1.18405	1.3032	7.69865	0.00552623	0.104176
ZBTB7C	1.09087	4.261	7.70308	0.00551266	0.104176
CCL20	-1.54319	1.18983	7.68536	0.00556706	0.104648
CPS1	1.15063	2.8081	7.67139	0.00561033	0.105263
LINC00885	1.86669	1.17338	7.65496	0.00566165	0.105627
SNORA7B	-1.49643	2.53928	7.65542	0.00566022	0.105627
ETV4	1.10148	2.08095	7.65107	0.00567386	0.105708
CAMK2B	1.48063	1.27669	7.63958	0.00571014	0.105977
SNX22	1.31378	4.04911	7.63888	0.00571233	0.105977
TMEM63C	1.4194	0.409167	7.63225	0.00573337	0.106196
KIF12	1.14813	2.32411	7.61271	0.00579584	0.107226
HIST1H2AE	-1.0326	3.78319	7.59339	0.00585828	0.107945
PTGES	1.12083	3.65272	7.59452	0.00585461	0.107945
NANOS1	1.03779	2.00416	7.5902	0.00586863	0.10797
VIP	1.9404	0.550024	7.58791	0.0058761	0.108007
EDNRA	1.18628	4.3526	7.58161	0.00589667	0.108185
ADORA2B	1.1578	1.57377	7.57914	0.00590475	0.108234
FAM135B	1.63185	0.986945	7.55942	0.00596974	0.109023
MARC1	-1.11028	5.68581	7.55385	0.00598821	0.10926
HEPACAM2	1.64223	1.25347	7.55209	0.00599403	0.109266
FAM83F	1.43723	5.80438	7.52977	0.00606876	0.110224
EXPH5	1.02982	6.63425	7.51452	0.00612036	0.110959
FOXQ1	1.57176	4.69678	7.51193	0.00612917	0.110962
HEPHL1	1.84016	0.528734	7.51098	0.00613239	0.110962
C1S	1.0473	8.08837	7.50752	0.0061442	0.110986
FAM227A	1.12964	1.80507	7.50041	0.00616851	0.111324
CYP24A1	2.08057	-0.0788273	7.49785	0.00617726	0.111381
TWIST2	1.30133	1.50952	7.48879	0.00620842	0.111842
AC104083.1	1.00123	3.74301	7.47611	0.0062523	0.112197
CLUL1	1.12723	1.9202	7.47743	0.00624772	0.112197
MORF4L1P3	-1.35248	1.43557	7.47471	0.00625717	0.112197
SCNN1B	1.46621	3.9095	7.47413	0.00625917	0.112197
SOWAHD	-1.3625	0.54293	7.45366	0.00633075	0.112718
TGFB2-AS1	1.45456	0.820297	7.45519	0.00632537	0.112718
AC002366.1	1.5212	0.0461026	7.44752	0.00635241	0.112901
DKK3	1.25521	5.88658	7.44907	0.00634691	0.112901
AL356489.2	1.44943	0.576148	7.44486	0.0063618	0.112933
EVA1A	1.2757	3.96783	7.4438	0.00636554	0.112933
THBS4	1.59022	4.85179	7.4374	0.0063882	0.113033
ACSBG1	1.36165	1.03745	7.42639	0.0064274	0.113524
DNM1P51	1.2902	0.971036	7.41939	0.00645248	0.113866
AC027796.4	1.14953	1.14682	7.4088	0.00649058	0.114335
RN7SL471P	1.79594	1.17891	7.40964	0.00648753	0.114335
NOX4	1.15181	1.83055	7.40488	0.00650472	0.114483
IRX4	2.00116	1.53389	7.39253	0.00654952	0.115068
SPINK5	3.9275	4.3707	7.38836	0.00656474	0.115233
PPP2R2B	1.13387	2.26386	7.38674	0.00657065	0.115235
SNAI2	1.29752	3.76747	7.38441	0.00657915	0.115283
KIT	1.09001	6.42654	7.38005	0.00659515	0.11536
C1orf226	1.21027	3.27427	7.37137	0.00662703	0.115522
OTOGL	1.34322	1.5864	7.34841	0.0067122	0.116509
UBE2CP3	1.65963	0.294282	7.34648	0.00671944	0.116509
AL360270.1	-1.42325	0.304606	7.33931	0.00674629	0.116796
SNORA12	-1.32501	4.03345	7.33893	0.00674771	0.116796
ELN	1.11103	5.90537	7.33393	0.00676648	0.116979
TBX18-AS1	1.33804	0.213063	7.32977	0.00678215	0.117048
IFITM10	1.74397	1.79898	7.32627	0.00679539	0.117111
ABCC6P1	-1.84135	0.66669	7.3167	0.00683167	0.117431
AC124045.1	1.14041	1.1141	7.31926	0.00682194	0.117431
HMGB1P41	-1.21156	1.18941	7.31003	0.00685706	0.117559
BLACAT1	1.5524	0.858886	7.29145	0.00692836	0.118581
MUC5B	-2.02594	8.32373	7.28767	0.00694294	0.118634
PLK2	1.16967	7.15425	7.28602	0.00694932	0.118634
SHISA9	1.47164	1.04259	7.28751	0.00694355	0.118634
LINC00278	-2.69942	1.58144	7.28323	0.00696012	0.118716
CLEC4F	1.47539	1.17276	7.27916	0.00697592	0.118883
MBOAT2	1.11566	5.46064	7.26363	0.00703648	0.11971
GPSM1	1.00685	3.94526	7.25617	0.00706577	0.119901
FHL1	1.44697	7.34803	7.25427	0.00707324	0.119926
SLC35F3	1.23139	1.83075	7.24465	0.00711127	0.120225
RGS22	1.42526	1.63204	7.23273	0.00715865	0.120858
RANBP3L	1.21918	1.7215	7.22943	0.00717182	0.120875
ATP2C2	-1.34066	4.24817	7.22404	0.00719338	0.121136
MPIG6B	1.4769	0.394839	7.20942	0.00725218	0.12192
FCN2	-1.51151	0.684953	7.20688	0.00726247	0.121925
IGSF3	1.31584	5.15611	7.19538	0.00730915	0.122258
MRC2	1.27708	6.20991	7.19744	0.00730075	0.122258
NGFR	1.85475	5.09336	7.19619	0.00730587	0.122258
PCDHB7	1.40666	1.31247	7.19175	0.00732393	0.122299
HIST1H3B	-1.53824	2.7553	7.18324	0.00735878	0.122671
MDGA1	1.10366	2.80875	7.1773	0.00738319	0.122671
NUAK2	-1.05759	3.1126	7.17809	0.00737994	0.122671
RBMS1P1	1.46262	0.152812	7.18023	0.00737114	0.122671
LEPR	1.33176	5.85489	7.17475	0.00739365	0.122742
PROM1	1.38164	7.63602	7.16823	0.00742059	0.122948
NLGN2	1.06659	3.00999	7.1557	0.0074726	0.123537
CDH13	1.0649	3.26379	7.15324	0.00748289	0.123604
PTGIR	1.15748	1.39923	7.14198	0.00753001	0.124176
C1QTNF2	1.10558	0.746958	7.13701	0.0075509	0.124301
PAQR6	1.03255	1.73528	7.13186	0.0075726	0.124426
CALML3	1.38485	4.11341	7.12385	0.00760652	0.124612
FDCSP	1.57507	9.21826	7.10586	0.00768326	0.125352
APOC1	-1.23706	1.65066	7.09453	0.00773194	0.125734
RARRES1	1.55629	5.35811	7.08676	0.00776557	0.126138
AC007336.1	1.18538	1.83513	7.078	0.00780362	0.126589
HDC	2.02444	2.07406	7.07092	0.00783448	0.126986
MYADM	1.0686	5.08538	7.06343	0.00786731	0.127271
TRABD2B	1.68229	2.19766	7.04802	0.0079353	0.127787
MTCO1P12	2.3084	1.876	7.04582	0.00794506	0.127841
TMPRSS11E	1.48065	4.267	7.03786	0.00798042	0.128306
HGD	1.60772	2.82687	7.03639	0.00798699	0.128308
ZFP69B	1.04588	1.06836	7.03134	0.00800954	0.128566
CCL22	1.80314	0.172838	7.0245	0.0080402	0.128867
EEF1A1P11	2.38239	2.57124	7.02104	0.00805573	0.128892
B4GALT1-AS1	-1.19599	0.941748	7.01716	0.00807323	0.129016
PLCD3	1.2733	3.81111	7.00957	0.00810752	0.129113
RASSF6	1.30987	4.27276	7.00791	0.00811502	0.129113
DSC3	2.83156	5.57581	6.98896	0.00820141	0.130175
AC090229.1	-1.19238	1.15992	6.98503	0.00821942	0.130357
CEL	2.1881	1.16114	6.98144	0.00823594	0.130515
AL121772.2	1.49911	-0.111353	6.97831	0.00825035	0.130536
PLA2G2D	-1.98491	0.937176	6.97688	0.00825693	0.130536
TMC7	1.28949	0.461519	6.97719	0.00825553	0.130536
PSCA	2.0532	2.09938	6.96939	0.00829156	0.130884
AC084082.1	-1.43721	0.726431	6.96247	0.0083237	0.131174
NTRK1	1.73247	0.560728	6.95647	0.00835166	0.13126
SOX11	1.93642	0.380057	6.94989	0.00838242	0.131267
Z97200.1	1.22691	2.02921	6.94997	0.00838205	0.131267
PCDHGA2	1.17084	2.20543	6.94812	0.00839075	0.131294
SYT7	1.06742	5.90924	6.94647	0.00839848	0.131312
LETM2	1.23911	2.06381	6.94225	0.00841832	0.131416
ABCA13	2.71024	1.94581	6.93875	0.00843479	0.13157
S100A14	1.04301	4.10116	6.93326	0.00846072	0.131767
FTH1	1.07721	3.77136	6.93008	0.00847581	0.131861
SLC16A7	-1.01415	6.3617	6.92919	0.00848002	0.131861
SLC6A4	1.30845	0.525888	6.89858	0.00862641	0.13372
CCDC8	1.83502	5.03448	6.89161	0.00866013	0.134138
ROR1-AS1	1.39627	0.194172	6.88544	0.00869005	0.134496
ALX4	1.60214	2.52559	6.86673	0.0087815	0.13549
AC007638.2	1.23183	1.24049	6.8616	0.00880679	0.135553
PAPPA	1.24155	3.84273	6.86037	0.00881284	0.135553
NEGR1	1.10645	5.03194	6.8512	0.00885817	0.135661
TBCAP2	1.84171	0.180235	6.84792	0.00887447	0.135661
AC026124.2	-1.08299	0.997985	6.8393	0.00891738	0.136004
CALCB	-1.41148	0.698149	6.83632	0.00893228	0.136127
PRRG3	1.55317	1.37927	6.82362	0.00899603	0.136993
ADGRB1	2.61928	3.29146	6.80998	0.00906499	0.137517
CNTN6	2.04074	0.451917	6.80628	0.00908377	0.137666
COL16A1	1.57159	7.37076	6.80532	0.00908868	0.137666
AC002400.1	-1.10728	1.43296	6.77541	0.00924221	0.139461
CYP1B1-AS1	1.04093	1.61956	6.76914	0.00927474	0.139499
EXOC3L2	1.41031	1.21303	6.77268	0.00925636	0.139499
RN7SL559P	-1.50689	0.564309	6.76816	0.00927983	0.139499
NID2	1.00471	4.62948	6.75606	0.00934297	0.14013
AC023830.3	1.14363	0.972759	6.74849	0.00938272	0.140303
ITGB6	2.36578	3.97321	6.74386	0.0094071	0.140562
CHSY3	1.0397	1.54114	6.73749	0.00944072	0.140959
TMPRSS11D	1.34292	0.781874	6.72885	0.00948656	0.141431
CA4	-1.06428	2.06708	6.72261	0.00951984	0.141674
METTL24	1.3487	0.415455	6.72163	0.00952505	0.141674
GALNT12	-1.01124	2.98663	6.69894	0.00964704	0.143039
BCDIN3D-AS1	-1.17298	1.10369	6.6923	0.00968304	0.143393
FO393415.1	-1.62962	0.541955	6.6751	0.0097769	0.144347
GOLGA7B	1.46629	0.872119	6.67572	0.00977349	0.144347
IGSF9	1.21067	2.61194	6.66256	0.00984595	0.144942
COL20A1	2.47502	0.959208	6.65448	0.00989069	0.14534
COL5A2	1.06515	6.67233	6.65501	0.00988774	0.14534
LY6E-DT	1.0386	0.797696	6.6524	0.00990226	0.14534
AC104232.2	1.18582	0.744403	6.63808	0.00998213	0.145974
SLC4A3	1.19769	3.33353	6.61711	0.0101003	0.14727
AC121764.1	1.64612	0.972319	6.61252	0.0101264	0.147325
AP003969.2	-1.7144	0.153325	6.61489	0.010113	0.147325
NACAD	1.25135	1.40902	6.60259	0.0101831	0.147805
PRRT2	1.08684	1.24071	6.59764	0.0102114	0.147805
EDARADD	1.16975	0.601479	6.59453	0.0102292	0.147848
SNORA54	-1.66744	2.77627	6.59473	0.0102281	0.147848
CADPS	1.84804	2.50771	6.58719	0.0102715	0.148351
CDK15	1.69722	0.509202	6.58514	0.0102834	0.148415
ACVR1C	-1.33973	4.65748	6.58193	0.0103019	0.148467
CCDC74B	1.97279	-0.120253	6.57666	0.0103324	0.148569
EXTL1	1.89189	0.217135	6.57555	0.0103389	0.148569
SFRP5	1.97503	1.07011	6.57021	0.01037	0.148694
DEPDC7	1.11737	2.15186	6.55737	0.0104451	0.149298
PDE3B	-1.19169	7.1566	6.55976	0.010431	0.149298
MNX1	-1.69072	0.158372	6.53803	0.0105592	0.150635
AC005046.1	1.57606	0.0490691	6.5333	0.0105873	0.150832
EDAR	1.85672	1.13872	6.52585	0.0106318	0.151356
AL157996.1	2.03843	2.00377	6.5218	0.010656	0.151485
PI16	1.20819	2.92439	6.5221	0.0106542	0.151485
EPS8L1	1.08662	4.71279	6.49755	0.0108023	0.153126
RN7SKP90	-1.39788	0.980835	6.49182	0.0108372	0.153402
SLC22A18AS	1.20708	0.10794	6.48579	0.010874	0.153629
TSIX	2.95526	1.02836	6.4854	0.0108764	0.153629
AC073592.1	1.16408	1.60877	6.46744	0.0109869	0.154531
AC136424.1	1.14295	1.37587	6.45105	0.0110887	0.155086
PLA2G3	1.34024	0.542431	6.45316	0.0110755	0.155086
PLK3	1.05136	4.44451	6.45194	0.0110831	0.155086
AC021321.1	1.31482	0.0544591	6.44373	0.0111345	0.155337
DNASE2B	-1.53065	5.54807	6.44475	0.011128	0.155337
AJ009632.2	2.03399	1.28869	6.43032	0.0112188	0.15612
RN7SL263P	-1.502	0.110912	6.42803	0.0112333	0.15612
CITED4	1.10209	3.3718	6.41705	0.011303	0.156651
LAMA1	1.9573	5.13245	6.41895	0.0112909	0.156651
RHOV	1.65157	3.71739	6.41722	0.0113019	0.156651
ARHGEF34P	1.09413	1.01493	6.40014	0.0114111	0.157929
AC083837.1	-1.64022	0.747206	6.3905	0.0114733	0.158129
APOBEC3A	1.3926	0.749219	6.39329	0.0114553	0.158129
DNAH11	1.03314	1.66719	6.39133	0.0114679	0.158129
KBTBD12	-1.1928	2.4726	6.38872	0.0114848	0.158178
XDH	2.42211	5.15918	6.36094	0.011666	0.160009
RNU4-1	-2.40782	6.67872	6.34544	0.0117683	0.160703
SPATA9	-1.18686	0.842864	6.34583	0.0117658	0.160703
TRIM29	1.99699	6.61118	6.3446	0.0117739	0.160703
LINC01268	1.08035	1.22518	6.33736	0.0118221	0.160929
PNPLA3	1.49498	0.289232	6.33777	0.0118193	0.160929
SNX31	1.35432	0.364333	6.33741	0.0118217	0.160929
RBP7	-1.21934	2.51524	6.33402	0.0118443	0.161095
ZDHHC23	1.01341	5.14587	6.33193	0.0118583	0.161095
ANXA1	1.11854	8.97576	6.31823	0.0119503	0.162076
WISP1	1.07166	0.980185	6.3175	0.0119552	0.162076
RNU4-2	-2.61106	8.98677	6.30459	0.0120426	0.162739
AADAT	1.19512	1.36129	6.29947	0.0120774	0.162764
AC109347.2	-1.4172	0.081169	6.29704	0.012094	0.162764
AP001803.2	-1.38	2.2894	6.29734	0.0120919	0.162764
TMPRSS4	2.18532	2.16744	6.29674	0.012096	0.162764
E2F7	1.5662	0.36324	6.29434	0.0121124	0.162874
GLT8D2	1.02438	3.79929	6.28377	0.0121849	0.163739
GPR27	1.36233	1.33438	6.25935	0.012354	0.165675
MUC4	1.94288	3.48562	6.25131	0.0124102	0.165981
HIST1H2AB	-1.23745	1.11721	6.23947	0.0124934	0.166422
AC012615.1	-1.01492	0.857483	6.21721	0.0126514	0.166525
CDK1	-1.0203	2.0017	6.21565	0.0126626	0.166525
CYP4F3	1.2654	1.4752	6.21859	0.0126416	0.166525
ESM1	1.58635	3.54905	6.23064	0.0125558	0.166525
KL	-1.01279	2.43842	6.22103	0.0126242	0.166525
NLGN1	1.05699	1.46526	6.22613	0.0125878	0.166525
PRSS22	1.26335	4.10089	6.22944	0.0125643	0.166525
TOGARAM2	1.69961	0.944884	6.22893	0.012568	0.166525
TRPA1	-1.19105	1.02273	6.21901	0.0126386	0.166525
HIST1H3C	-1.52173	1.89375	6.20698	0.0127248	0.167043
AJUBA	1.1036	4.23907	6.20124	0.0127661	0.167096
AL136084.3	1.35881	0.256822	6.19965	0.0127775	0.167096
AL157832.1	-1.31693	0.435223	6.19942	0.0127792	0.167096
SLCO5A1	-1.16381	2.02267	6.20151	0.0127642	0.167096
ATP6V1B1	1.45714	6.13348	6.1901	0.0128467	0.167868
CFAP300	1.39873	0.469186	6.1869	0.0128699	0.168061
EMILIN1	1.00743	4.9178	6.17518	0.0129555	0.168514
SLC5A7	1.3533	1.07113	6.16917	0.0129995	0.168977
CACNA1C-AS4	1.37726	0.157229	6.16744	0.0130123	0.169032
ARSI	1.68393	-0.00288478	6.16342	0.0130419	0.169196
ATP6V1C2	1.19418	5.95221	6.15515	0.013103	0.169657
AC092111.1	1.29422	0.27467	6.14992	0.0131418	0.169951
INSRR	1.38344	0.410912	6.1151	0.0134032	0.172533
LINC00511	1.33224	2.84562	6.11043	0.0134387	0.172811
LINC02145	-1.32782	0.00778414	6.10301	0.0134951	0.173268
AC011379.1	1.50429	1.45579	6.09744	0.0135378	0.173479
FN1	1.28746	8.27985	6.09853	0.0135294	0.173479
SRL	1.07318	1.32149	6.09265	0.0135745	0.173726
AL592301.1	1.07908	1.7051	6.08274	0.0136509	0.174071
DBX2	1.5712	0.173269	6.08454	0.013637	0.174071
MGAM2	1.77589	7.13158	6.08106	0.0136639	0.174071
ZNF536	1.16164	1.21031	6.07961	0.0136751	0.174071
IGLV3-9	-2.10645	4.29935	6.07592	0.0137037	0.174147
AC004241.5	1.09183	0.687109	6.05389	0.0138757	0.17542
AP003108.4	1.16611	0.39289	6.05354	0.0138784	0.17542
CHI3L2	1.22505	7.70225	6.05695	0.0138517	0.17542
KLHL30	1.69535	0.710104	6.0567	0.0138536	0.17542
PKIB	1.22353	1.77201	6.04894	0.0139146	0.175481
PRAM1	1.02293	1.0037	6.04676	0.0139319	0.17557
ITGA2	1.50376	6.36079	6.03967	0.0139879	0.175848
DSCC1	-1.0992	3.22579	6.02356	0.0141161	0.176678
LINC01139	1.72987	1.31247	6.02029	0.0141423	0.176788
BX322234.1	1.21474	0.162155	6.01747	0.0141649	0.176954
ALDH1L1-AS2	-1.15167	1.12252	6.01199	0.014209	0.177394
ITGA10	1.30473	3.31769	6.00713	0.0142482	0.177549
AL049555.1	1.36583	3.05212	5.9985	0.0143181	0.178078
COL23A1	1.40193	2.23164	5.99746	0.0143265	0.178078
EGR2	1.51161	4.48454	5.9799	0.0144698	0.179636
CCL28	1.06974	9.33091	5.97506	0.0145096	0.180017
LINC01127	1.47197	-0.0850072	5.96854	0.0145633	0.180458
SOX9-AS1	1.17573	5.01251	5.96202	0.0146173	0.180788
LINC02562	1.64602	0.518396	5.9581	0.0146498	0.180967
CHADL	1.00146	3.47557	5.94732	0.0147396	0.181625
HIST1H2BI	-1.19603	2.46775	5.94444	0.0147638	0.181664
SNORA71D	-1.74448	1.33485	5.94561	0.014754	0.181664
TENM4	1.13324	3.30551	5.94326	0.0147737	0.181664
PHEX	1.15117	1.51937	5.93175	0.0148705	0.182091
AP003108.5	1.25166	1.17843	5.89464	0.015187	0.184734
NOMO3	-1.1843	1.89545	5.89465	0.0151869	0.184734
CASKIN1	1.18563	0.747509	5.88224	0.0152943	0.184947
FAM155A	1.43683	0.561032	5.88306	0.0152873	0.184947
LINC00862	-1.33165	1.27448	5.88699	0.0152532	0.184947
RIMS4	1.56749	2.06974	5.88549	0.0152661	0.184947
SNORD104	-1.24482	0.653254	5.88531	0.0152677	0.184947
TMEM132C	1.00344	4.06851	5.8772	0.0153382	0.185325
PAX9	1.1025	6.72119	5.86819	0.0154169	0.185825
SNORA26	-1.68601	1.55429	5.86823	0.0154166	0.185825
NGF	1.48059	1.20746	5.86586	0.0154374	0.185846
ARHGEF15	1.00549	2.85848	5.8615	0.0154756	0.185966
BICC1	1.09793	5.45353	5.86046	0.0154847	0.185966
SNAP91	-1.57154	0.611652	5.86089	0.015481	0.185966
AC016251.1	1.19917	0.775771	5.8515	0.0155638	0.186375
P2RY2	1.36051	1.39187	5.84032	0.015663	0.186978
KRT15	2.24485	5.84354	5.83913	0.0156736	0.186993
TMEM108	1.15957	0.981866	5.82691	0.0157828	0.187845
NCMAP	1.20777	5.16505	5.8207	0.0158386	0.188284
ST6GALNAC5	1.43341	2.15693	5.81357	0.015903	0.188936
LAMB3	1.84244	6.43855	5.80426	0.0159874	0.189485
AC093724.1	1.14288	0.518182	5.79344	0.0160861	0.190542
ZNF728	1.20475	0.882649	5.79017	0.016116	0.19067
SULT1C2	-1.05918	2.59744	5.7846	0.0161671	0.19082
DSP	1.04777	8.87057	5.77678	0.0162393	0.191062
KIFC1	-1.13265	0.845987	5.77696	0.0162376	0.191062
MMP9	-1.98199	3.90731	5.77316	0.0162727	0.191062
NECTIN1	1.52392	3.98329	5.77302	0.0162741	0.191062
PTGFRN	1.01773	6.79359	5.77641	0.0162426	0.191062
TSKU	1.00386	3.8378	5.7793	0.016216	0.191062
AC079313.1	1.5705	-0.10287	5.75726	0.0164207	0.192555
FAM180B	1.20203	0.414098	5.75492	0.0164425	0.192562
HIST1H2BO	-1.75733	1.14178	5.74585	0.0165277	0.192562
OCA2	-1.27022	1.05772	5.75337	0.0164571	0.192562
PCDHAC2	1.01824	1.55247	5.74716	0.0165153	0.192562
ST6GALNAC1	-1.03428	4.07827	5.75245	0.0164657	0.192562
LHFPL1	1.21639	1.61232	5.73293	0.0166497	0.193756
B4GALNT4	1.48481	2.42427	5.72828	0.0166938	0.194043
COL4A6	1.41614	3.79523	5.7129	0.0168407	0.195294
AC008013.1	1.24388	0.114391	5.70894	0.0168787	0.195519
STX17-AS1	-1.07664	1.09032	5.70883	0.0168798	0.195519
THEM5	-1.12572	0.460953	5.70531	0.0169137	0.19573
AC110619.1	1.12122	1.50445	5.6972	0.016992	0.195873
CYP1B1	1.15218	4.16352	5.69933	0.0169714	0.195873
GLYATL1	-1.16831	1.59849	5.69647	0.016999	0.195873
KRT19	1.86275	8.49869	5.69994	0.0169655	0.195873
PRR16	1.23903	0.131938	5.69455	0.0170177	0.195894
AL606517.2	1.64691	-0.499023	5.66	0.0173561	0.198572
EMBP1	-1.41168	0.498712	5.66144	0.0173418	0.198572
KIF5A	1.27495	1.21977	5.65041	0.0174513	0.199351
AC025539.1	1.16654	0.968623	5.64051	0.0175501	0.199552
ADAMTS3	1.38292	2.93454	5.64094	0.0175458	0.199552
HIST1H1B	-1.31139	3.46688	5.64045	0.0175507	0.199552
IRF6	1.1692	6.57531	5.64663	0.017489	0.199552
AC091178.1	1.19731	0.128462	5.63349	0.0176205	0.19994
ATP6V0A4	1.53833	7.19133	5.63024	0.0176532	0.19994
C2orf27A	1.06084	1.34665	5.63181	0.0176374	0.19994
KIAA1549L	1.77288	1.66716	5.62929	0.0176628	0.19994
COL4A5	1.2134	5.96468	5.60622	0.0178968	0.201775
MAMSTR	1.08139	0.95113	5.59961	0.0179645	0.202151
SMIM10L2A	1.24621	3.39699	5.599	0.0179708	0.202151
SNAP25	1.46	-0.0621867	5.58528	0.0181121	0.203214
AC005264.1	1.97672	-0.409063	5.5802	0.0181647	0.203412
HSPB6	1.27147	1.19293	5.57029	0.0182678	0.204336
AKR1C3	1.03478	3.97567	5.56817	0.0182899	0.204399
DDX25	1.58292	0.180767	5.56778	0.018294	0.204399
CDH8	1.46412	1.77507	5.54914	0.0184898	0.205893
AMPD1	1.02388	2.8593	5.54409	0.0185432	0.206372
PKDCC	-1.14615	6.03096	5.5346	0.0186441	0.206931
SUSD4	1.60303	4.26354	5.53349	0.0186559	0.206931
SERPING1	1.02391	5.04471	5.53024	0.0186906	0.207201
BHLHE22	1.11658	1.30267	5.51534	0.0188504	0.207875
FERMT1	1.39029	3.07982	5.51483	0.0188559	0.207875
PLCXD3	1.41846	2.78314	5.52017	0.0187985	0.207875
PLXDC1	1.00343	3.8955	5.51962	0.0188043	0.207875
CA12	1.22031	5.09771	5.50315	0.0189823	0.208921
FABP7	2.98076	2.86776	5.50157	0.0189994	0.208994
LRRC37A6P	1.38595	0.286935	5.50023	0.019014	0.209038
ADGRA1	1.23891	1.09321	5.48872	0.0191395	0.209954
SPINK6	1.64803	0.153661	5.48017	0.0192334	0.210452
FENDRR	1.18935	0.64599	5.47573	0.0192823	0.210707
CP	1.35129	5.53403	5.4527	0.0195381	0.212556
CTNND2	-1.65151	0.553315	5.45051	0.0195626	0.212556
DOK5	1.25343	1.44473	5.4457	0.0196165	0.212556
RPL10P9	-2.23631	1.46586	5.44969	0.0195718	0.212556
TMC2	1.54798	-0.0152163	5.44401	0.0196355	0.212556
AC114730.3	-1.36696	0.210151	5.43579	0.0197281	0.212678
CASC10	1.03809	0.547494	5.4361	0.0197247	0.212678
HIST1H2BL	-1.4035	1.2523	5.43302	0.0197594	0.212678
ADGRE1	1.40636	0.546724	5.42488	0.0198518	0.213029
CACNA1E	2.34295	0.278273	5.42444	0.0198568	0.213029
HIST1H4L	-1.61159	1.52549	5.4264	0.0198346	0.213029
MUC20	1.00171	2.51915	5.40486	0.0200807	0.214713
AL133342.1	1.4101	-0.304669	5.39865	0.0201523	0.215316
FAM181B	1.06631	1.80305	5.39508	0.0201936	0.215456
ISL2	-1.28765	0.516673	5.3746	0.020432	0.216841
HIST1H3F	-1.28048	2.59164	5.36672	0.0205246	0.217583
IGHV4-31	-1.93758	3.77559	5.36489	0.0205461	0.217583
AC145098.2	1.08586	0.850858	5.361	0.020592	0.217837
RNU5E-1	-1.56856	1.1069	5.35849	0.0206216	0.218034
AC144521.1	-1.15519	0.38653	5.33422	0.0209107	0.219461
AL157394.1	1.12853	0.788312	5.33266	0.0209295	0.219461
B3GNT3	1.22481	4.08648	5.33856	0.0208587	0.219461
BEND6	1.19572	0.565554	5.33156	0.0209426	0.219461
DGKB	1.82056	1.23778	5.32619	0.0210073	0.219461
HFM1	-1.39404	2.12043	5.32512	0.0210202	0.219461
KCNE4	1.51523	2.72574	5.32671	0.0210009	0.219461
LINC00865	1.00526	1.52224	5.32195	0.0210584	0.219461
PRMT5-AS1	1.25717	-0.0740574	5.33278	0.020928	0.219461
ROR2	1.10282	2.15944	5.32799	0.0209856	0.219461
WNT7B	1.77968	-0.282393	5.32136	0.0210656	0.219461
XKR9	-1.06452	1.42145	5.32361	0.0210384	0.219461
SGK2	1.35024	2.39421	5.3158	0.0211329	0.219932
THY1	1.06765	3.77079	5.31592	0.0211315	0.219932
NRCAM	1.78981	4.03723	5.30896	0.021216	0.220452
DEFB1	1.39086	6.20014	5.30672	0.0212434	0.220505
MGAT4C	1.27293	1.19037	5.30573	0.0212554	0.220515
SCN3B	1.17183	1.00305	5.30419	0.0212741	0.220595
CLCA2	1.50786	1.6391	5.29312	0.0214099	0.221755
BMX	1.06513	1.77475	5.28704	0.0214847	0.221968
OXTR	1.13621	0.241733	5.28186	0.0215487	0.221975
SPRY4-AS1	1.35899	0.536912	5.28236	0.0215426	0.221975
SSTR2	-1.24448	2.43867	5.28177	0.0215498	0.221975
EEF1DP1	-1.34216	0.462535	5.27338	0.0216539	0.222559
IFI44L	1.1991	5.54261	5.26406	0.0217702	0.223293
KRT5	1.92884	7.58319	5.25888	0.021835	0.223612
BOC	1.05584	5.89011	5.25154	0.0219273	0.224096
RND2	1.03338	0.882883	5.24736	0.02198	0.224502
SEMA6D	1.19086	3.88634	5.2428	0.0220377	0.224647
AC003986.2	1.32319	-0.165605	5.23458	0.0221422	0.225261
SHISAL1	1.21966	0.537677	5.23469	0.0221407	0.225261
GPC1	1.09799	5.24764	5.22709	0.0222378	0.225876
AQP4	1.02318	2.01509	5.20579	0.0225118	0.22796
AC091868.2	-1.04511	0.552118	5.19825	0.0226096	0.228718
DLX6-AS1	1.15778	1.49431	5.1942	0.0226624	0.22902
EDN3	1.1418	6.20009	5.18795	0.022744	0.229377
HAP1	2.23393	2.32397	5.18807	0.0227424	0.229377
AC080038.1	1.16835	0.228699	5.18372	0.0227995	0.229588
CA3	1.75268	5.37116	5.18422	0.0227929	0.229588
AC140134.1	1.30709	-0.112488	5.18277	0.0228119	0.229597
ABCB5	1.56178	0.405675	5.17784	0.0228767	0.230016
AC092669.1	1.82326	0.986715	5.17043	0.0229745	0.230533
ANXA8	1.91493	0.588559	5.14944	0.0232538	0.232048
LILRA1	1.04328	0.551714	5.1373	0.023417	0.232743
PLA2G4F	1.28944	2.75539	5.13272	0.0234789	0.232892
ZFPM2-AS1	1.00578	0.755649	5.13177	0.0234918	0.232904
SNORA71A	-1.45155	2.1287	5.12967	0.0235202	0.23307
LAMC2	1.17794	4.94016	5.12787	0.0235447	0.233195
ADAMTS15	1.31826	2.9181	5.10288	0.0238861	0.235055
TBX2-AS1	1.0423	0.343924	5.0947	0.0239991	0.235236
GSDMC	2.65911	0.688954	5.08824	0.0240887	0.235765
AC106886.5	1.09273	0.828779	5.0853	0.0241295	0.235933
MT-ND5	1.19739	7.69102	5.08077	0.0241926	0.236434
ADH1A	1.22573	1.47115	5.06855	0.0243638	0.236836
FURIN	-1.18346	8.41301	5.07135	0.0243244	0.236836
MT-ND6	1.40842	5.92997	5.06342	0.024436	0.236881
SMPX	1.32605	0.755938	5.03964	0.0247736	0.239057
AC018563.1	1.57551	0.73775	5.03072	0.0249016	0.239669
AC002546.1	1.47093	0.806186	5.02049	0.0250491	0.240549
SSUH2	1.28572	0.772798	5.02186	0.0250293	0.240549
GPR26	1.82969	0.178255	5.01776	0.0250885	0.240731
DUX4L50	1.08294	0.948855	5.00163	0.0253235	0.241444
CXADR	1.07798	5.94392	5.00022	0.0253441	0.241516
BNIPL	1.22418	3.93886	4.99225	0.025461	0.241608
CCR5	1.27111	2.94021	4.99555	0.0254125	0.241608
KLF15	-1.25567	5.1958	4.99211	0.0254631	0.241608
PRR29	1.02245	0.802927	4.99697	0.0253917	0.241608
CAPNS2	1.37464	0.185225	4.98967	0.025499	0.241834
SEZ6L2	1.03864	5.03701	4.97976	0.0256455	0.242815
CSMD1	1.45758	1.40985	4.96996	0.0257912	0.243167
ACSM6	1.27074	0.915468	4.96628	0.0258461	0.2435
EGLN3	-1.01909	3.24519	4.959	0.0259552	0.243989
AC008737.1	1.14926	0.205733	4.95164	0.0260659	0.244182
PGF	1.27206	3.75294	4.95255	0.0260523	0.244182
CXCL9	-1.85628	3.75843	4.94829	0.0261165	0.244426
RIPOR2	-1.06839	4.63402	4.93743	0.0262811	0.245389
AL049838.1	1.33613	0.0555437	4.93646	0.0262959	0.245412
VCAN	1.15471	7.32962	4.92582	0.0264583	0.246696
VTCN1	2.08462	3.59866	4.91474	0.0266284	0.247614
LAMP5	1.27286	1.02403	4.91287	0.0266573	0.247739
CMTM5	1.55017	0.586928	4.90097	0.0268417	0.248871
PCDHB16	1.10344	2.04041	4.89817	0.0268852	0.249158
GLI3	1.17266	3.7436	4.88002	0.0271693	0.250739
MMRN1	1.19859	4.40502	4.87599	0.0272328	0.251092
AC026362.2	1.12057	1.30506	4.8699	0.0273291	0.251281
COL7A1	1.72731	6.60041	4.86719	0.027372	0.25156
C1GALT1P2	-2.19183	0.0694314	4.85189	0.0276158	0.252863
ANGPT4	1.64893	0.381169	4.83996	0.0278075	0.25322
HAS3	1.21936	2.27798	4.83035	0.0279629	0.253592
CD300C	1.08351	0.353469	4.8251	0.0280483	0.25385
IRX1	1.26854	3.94573	4.82467	0.0280553	0.25385
PAK5	1.71572	1.06249	4.81706	0.0281794	0.254228
AP002387.2	-1.02076	0.385515	4.81089	0.0282804	0.254603
MSTN	1.27773	1.00546	4.80862	0.0283177	0.254603
EHF	1.13327	9.47217	4.79764	0.0284988	0.255885
DOC2A	1.01504	0.782334	4.78509	0.0287072	0.256832
FBXW12	1.69254	0.590398	4.78506	0.0287076	0.256832
CBWD3	-1.21397	-0.0691733	4.78236	0.0287526	0.257053
WDR72	1.39288	6.79585	4.78203	0.0287582	0.257053
CLDN10-AS1	1.23264	2.76623	4.7613	0.0291065	0.258993
CD300LB	1.10032	0.977643	4.75628	0.0291916	0.259409
RN7SL778P	-1.42342	0.11442	4.75484	0.029216	0.259409
RN7SL502P	-1.21277	0.0513351	4.74378	0.0294045	0.260372
KCNA5	1.07443	0.453498	4.73155	0.0296142	0.261183
PCDHB2	1.17971	1.70952	4.73111	0.0296218	0.261183
GALNT16	1.24671	5.60919	4.7224	0.0297722	0.261648
CILP	1.30065	4.48535	4.71321	0.0299317	0.26247
AC026124.1	1.11943	2.38353	4.69489	0.0302525	0.264394
FGFR3	1.1357	2.06206	4.6874	0.0303846	0.264923
SDC1	1.21559	6.29071	4.6863	0.030404	0.264976
IGHV3-30	-1.32482	5.26544	4.67016	0.0306911	0.266893
FBXO2	1.27783	4.13587	4.66799	0.0307298	0.266996
RFLNA	1.62228	2.18149	4.65981	0.0308767	0.268038
CPA3	2.13511	3.54094	4.659	0.0308912	0.268048
AC125807.2	1.19216	1.05867	4.65654	0.0309354	0.268314
TBC1D27P	-1.334	1.9303	4.65273	0.0310042	0.268559
MRO	1.02547	1.01792	4.65008	0.0310522	0.268623
DNM1P35	1.2201	-0.0580663	4.64489	0.0311461	0.269085
DCX	2.2658	2.90197	4.63953	0.0312435	0.269522
RN7SKP48	-1.01185	1.50393	4.63972	0.0312402	0.269522
TNFRSF10A-AS1	1.0657	0.106744	4.63544	0.0313181	0.269634
RPS3AP37	-1.106	0.444009	4.62977	0.0314217	0.270059
C14orf180	1.40148	2.89923	4.62148	0.031574	0.270666
IL13RA2	1.25758	0.58407	4.61964	0.0316079	0.270722
LINC01671	1.33293	-0.39763	4.6141	0.0317102	0.271182
NIM1K	1.00782	0.868736	4.60991	0.0317877	0.271445
DLGAP1	-1.05606	2.70225	4.59703	0.0320273	0.272438
SORCS2	1.12862	2.58828	4.59832	0.0320032	0.272438
TRARG1	1.56011	4.26753	4.59861	0.031998	0.272438
SCN2A	1.14715	2.29666	4.59453	0.032074	0.272719
TSHZ3	1.13735	2.77787	4.59262	0.03211	0.272907
MIR646HG	1.21309	0.850735	4.58345	0.0322821	0.273573
ADAMDEC1	-1.66178	1.99647	4.57956	0.0323555	0.273617
ADH4	1.09445	0.730884	4.57924	0.0323617	0.273617
SNAI1	1.33359	0.547187	4.57721	0.0323999	0.273617
TP73	1.15288	2.73485	4.57888	0.0323684	0.273617
AC007040.2	1.08369	1.8287	4.5725	0.0324891	0.273871
ANKRD55	-1.60241	1.31191	4.57161	0.032506	0.273871
ART3	1.19845	0.914914	4.57218	0.0324952	0.273871
FNDC1	1.20289	1.12675	4.57403	0.0324602	0.273871
TSPAN8	-1.39143	5.30845	4.57044	0.0325282	0.273886
MXRA5	1.29953	6.35622	4.56732	0.0325876	0.273923
RGS13	-1.11887	1.60824	4.56846	0.0325658	0.273923
COL17A1	2.14963	7.39763	4.56523	0.0326272	0.273989
AC020907.4	-1.01786	0.403539	4.55865	0.0327529	0.274413
AC100803.3	1.05597	0.267209	4.55848	0.0327562	0.274413
PCDHB18P	1.00755	0.933742	4.55488	0.0328251	0.274497
RN7SL481P	-1.07697	0.793317	4.54867	0.0329443	0.274946
AC007216.4	1.02585	0.717937	4.54662	0.0329839	0.275161
YY1P1	1.23659	-0.242599	4.51834	0.0335333	0.277807
CIART	1.34085	2.43174	4.509	0.0337169	0.278725
LANCL3	1.14615	0.534341	4.50887	0.0337194	0.278725
LINC00924	1.18156	0.00950593	4.50342	0.0338271	0.279151
MIR155HG	-1.06144	1.63887	4.48383	0.0342169	0.281317
POTEKP	1.56188	0.359091	4.47269	0.0344408	0.282682
MROH9	1.43499	1.04308	4.47117	0.0344713	0.282708
C2orf40	1.12794	1.66466	4.46802	0.0345349	0.282773
NRXN2	1.01631	1.82486	4.46676	0.0345604	0.282773
AGR2	-1.30804	5.92805	4.46527	0.0345907	0.28287
C1orf116	1.43618	5.23577	4.46296	0.0346374	0.282962
KCND1	1.14362	0.523089	4.46261	0.0346446	0.282962
ST8SIA6-AS1	1.07373	2.03809	4.46112	0.0346747	0.283092
BTBD11	1.04487	4.54191	4.44073	0.0350911	0.285035
PCDH10	1.26547	2.09582	4.43989	0.0351086	0.285035
PDE4C	1.16574	0.646094	4.43896	0.0351277	0.285035
FGD5P1	1.41062	-0.0819526	4.4358	0.0351927	0.285044
CDH3	1.56893	4.88752	4.4309	0.0352938	0.285219
AC097713.1	1.97787	0.0332312	4.42367	0.0354437	0.286081
PKD1L2	1.58262	2.08866	4.41699	0.0355828	0.286878
CMA1	1.41814	0.545822	4.40926	0.0357442	0.287806
AC243960.1	-1.11391	1.71879	4.40493	0.0358353	0.288422
AC138207.5	1.18287	0.428421	4.40241	0.0358882	0.288498
AP000808.1	-1.4739	3.96375	4.4036	0.0358631	0.288498
KCNJ11	-1.31125	0.24255	4.40274	0.0358812	0.288498
AP002800.1	1.21217	1.32862	4.39999	0.0359391	0.288791
LINC01876	1.44009	2.28924	4.39231	0.0361013	0.28963
RUNDC3A	1.05792	0.302119	4.38772	0.0361986	0.289822
TNFRSF9	-1.47821	1.98169	4.38147	0.0363317	0.290478
COLCA1	1.24613	7.00851	4.36893	0.0366001	0.291723
GSTA1	1.76993	1.96335	4.36836	0.0366121	0.291723
GRAMD2A	1.64588	3.45389	4.36252	0.036738	0.292258
PRB1	2.61048	12.3015	4.34469	0.0371245	0.294743
COL9A2	1.36635	5.42269	4.33431	0.0373515	0.295719
AC009126.1	1.02966	0.234019	4.33027	0.0374403	0.295951
FAM183A	1.21348	0.252986	4.32565	0.0375421	0.296403
NPR3	1.54314	4.66766	4.3213	0.0376382	0.296613
TINCR	-1.16537	0.664353	4.32106	0.0376434	0.296613
TMEM105	1.86958	-0.0259743	4.31689	0.0377359	0.296872
IL1RL1	1.77376	2.08029	4.31544	0.0377681	0.297008
AC018629.1	1.58403	2.04981	4.30376	0.0380283	0.297834
COL6A3	1.02227	8.66535	4.30177	0.0380727	0.297834
GRIK2	1.11514	2.51975	4.30207	0.0380659	0.297834
TFCP2L1	1.6062	9.37113	4.3027	0.038052	0.297834
TMEM178A	1.01171	1.20533	4.30341	0.0380361	0.297834
CCDC89	1.07003	0.0264866	4.29692	0.0381816	0.29802
LINC00702	1.19425	1.37043	4.29414	0.0382439	0.298066
CPHL1P	-1.93822	0.198002	4.27439	0.0386908	0.299598
EPCAM	1.00175	6.24582	4.27219	0.038741	0.299598
MIR205HG	2.29935	6.2443	4.27319	0.0387182	0.299598
NCAPG	-1.02477	1.53131	4.2737	0.0387065	0.299598
C3orf36	1.71235	0.146038	4.26765	0.0388446	0.300133
ADGRF1	1.43181	2.03176	4.26642	0.0388727	0.300233
LINC00968	1.39986	0.187896	4.25577	0.0391172	0.301132
LINC00960	-1.53178	1.36925	4.24471	0.0393728	0.301719
PLEKHG4B	1.03906	2.75212	4.24256	0.0394226	0.301901
AC107959.2	1.11542	-0.118844	4.23928	0.039499	0.302206
INSC	1.32483	1.02213	4.23459	0.0396083	0.302507
SLC5A5	1.3086	6.90937	4.23473	0.0396049	0.302507
IDO1	-1.30762	1.7029	4.23266	0.0396533	0.302619
LINC01943	1.5846	-0.236928	4.22507	0.0398309	0.303703
AC004263.1	1.03858	0.227309	4.2205	0.0399385	0.304095
IL4I1	-1.09111	1.07088	4.21642	0.0400346	0.304361
SULT2B1	-1.21776	0.226321	4.21572	0.040051	0.304369
AL354977.2	-1.09197	0.138132	4.20292	0.0403545	0.304653
AL512329.2	-1.25621	0.182976	4.20618	0.0402769	0.304653
EIF2S3B	1.67146	0.385084	4.20684	0.0402613	0.304653
AL162431.2	1.08245	0.175557	4.1934	0.0405815	0.30583
CAPN6	1.70353	4.47892	4.19112	0.0406363	0.306011
GRHL2	1.0511	6.09937	4.18963	0.040672	0.306164
ADAMTS8	1.09492	1.01921	4.17859	0.0409378	0.307815
AC011337.1	1.04661	0.698593	4.17298	0.0410735	0.308568
ZNF114	-1.11891	0.327606	4.17189	0.0410999	0.308568
AC004160.1	1.20309	1.71603	4.16357	0.0413023	0.309831
SLIT2-IT1	1.01885	0.46924	4.1586	0.0414237	0.309852
ENPP3	1.01453	5.31245	4.15561	0.0414969	0.310119
EEF1A2	-1.293	2.67797	4.15143	0.0415993	0.310674
AL356274.2	1.11033	-0.0321523	4.1463	0.0417256	0.310907
APOD	1.02725	7.25399	4.14737	0.0416993	0.310907
ATP10B	1.18701	2.89865	4.14247	0.0418201	0.310923
GDAP1L1	-1.13121	0.659368	4.1411	0.0418539	0.311058
IGHV1-45	1.2959	0.915112	4.13976	0.041887	0.311152
GPX2	1.61396	4.14933	4.1351	0.0420027	0.311448
PTPRQ	1.36687	1.60817	4.1333	0.0420473	0.311448
FCRL6	1.05635	1.32818	4.12653	0.0422159	0.311999
FBXO32	1.17977	7.75077	4.12012	0.0423761	0.312487
REEP2	1.12107	1.25587	4.116	0.0424795	0.312785
C9orf41-AS1	-1.11002	0.0705484	4.10917	0.0426513	0.313585
LINC02511	1.46661	-0.433801	4.1048	0.0427616	0.314281
GLDN	1.0802	2.85487	4.09144	0.0431008	0.31584
BIRC5	-1.12975	0.891131	4.08262	0.0433265	0.316251
IQCA1	1.38627	2.25839	4.08242	0.0433316	0.316251
ZNF385B	1.28317	0.484885	4.06813	0.0436995	0.317078
GPR83	1.45946	-0.151242	4.06188	0.0438615	0.317553
AC015914.1	-1.21101	0.0486871	4.05906	0.0439349	0.317733
ALOX12P2	1.08738	2.87098	4.05502	0.0440402	0.318267
CCNA2	-1.02347	1.83621	4.05299	0.0440931	0.318406
LRRC71	1.18378	-0.0902506	4.05245	0.0441074	0.318406
PTPRZ1	1.88215	4.28367	4.04839	0.0442136	0.318825
PLCE1-AS2	1.37865	0.370601	4.04588	0.0442794	0.319184
AL139246.3	-1.23606	-0.156661	4.04521	0.0442969	0.319194
IGHA2	1.32573	9.91613	4.0424	0.0443706	0.319436
SPATA21	1.08059	0.228968	4.04149	0.0443947	0.319436
ISM1-AS1	1.37942	0.191003	4.03871	0.0444679	0.319731
TNFSF15	1.19882	5.71823	4.03561	0.0445494	0.320202
MIR583HG	-1.00469	0.209329	4.03344	0.0446068	0.320383
RASSF10	1.12543	2.92603	4.00748	0.0452988	0.322673
AC093908.1	1.00724	2.68553	4.00375	0.0453991	0.322786
MMP16	1.12963	3.71094	4.00351	0.0454056	0.322786
SLC5A4	1.31241	0.378396	4.00466	0.0453747	0.322786
AMTN	1.22151	1.02012	3.99271	0.0456974	0.323804
AC103591.3	-1.38607	0.295338	3.98268	0.0459704	0.325138
NKAIN2	1.00735	0.170472	3.97703	0.0461248	0.325641
PDK4	-1.5206	7.83996	3.97638	0.0461426	0.325651
SERPINB5	1.97222	4.60981	3.97355	0.0462203	0.325822
AL450306.1	1.03331	1.42723	3.94883	0.046904	0.328576
KCNE1	1.27947	0.473481	3.94201	0.0470944	0.329098
STK32A	1.08692	2.51748	3.92769	0.047497	0.329595
CTSV	1.90094	2.28701	3.92459	0.0475847	0.329974
CRISPLD1	1.6216	5.83765	3.92061	0.0476974	0.330266
ISM1	1.27888	3.48013	3.91401	0.0478852	0.330835
SLC7A14	1.13847	0.909199	3.90549	0.0481286	0.331779
SPP1	-1.38219	4.18207	3.90475	0.0481498	0.33181
AL162408.1	1.2162	0.220057	3.90206	0.0482269	0.332226
RIPK4	1.15027	4.40881	3.89475	0.0484374	0.333099
AL513211.1	1.02871	-0.0166924	3.88615	0.048686	0.333586
RDH10-AS1	1.05569	3.04966	3.88853	0.048617	0.333586
SIRPG	-1.30544	0.312009	3.87272	0.0490769	0.335056
CDKN1A	1.28205	6.34063	3.86697	0.0492454	0.335525
XIST	3.13457	5.70632	3.86638	0.0492625	0.335525
LINC02028	-1.06105	0.582724	3.86426	0.0493249	0.33572
AP000851.2	1.64206	0.71214	3.86114	0.0494168	0.33623
AC108477.1	-1.09918	0.882418	3.85034	0.049736	0.337399
DLGAP2	1.39235	0.177481	3.84722	0.0498286	0.337463
LINC02463	-1.1845	0.611319	3.84472	0.0499028	0.337574

## Sheet: PG DEGs only
Gene	logFC	logCPM	LR	PValue	FDR
GATD3A	-8.9185	-0.250279	20.1371	7.20857e-06	0.00227562
MTRNR2L1	-7.53847	7.59233	5.36782	0.0205116	0.282563
PRB1	-5.09265	12.3015	4.87023	0.0273239	0.32045
BRDTP1	-5.05362	0.274668	23.3671	1.33847e-06	0.000700513
AL162464.2	-4.95995	0.507259	16.2688	5.49625e-05	0.00935243
AL512361.1	-4.89004	0.755248	38.4677	5.56666e-10	2.2142e-06
ZFY-AS1	-4.82548	1.42907	18.7815	1.46584e-05	0.00383587
AL359649.1	-4.51078	0.148495	26.0248	3.37064e-07	0.000291457
PRB2	-4.44571	10.4626	4.70499	0.0300752	0.332298
RN7SL107P	-4.36548	-0.302527	13.8889	0.000193944	0.0200894
ABCC6P1	-4.3539	0.66669	15.6617	7.57408e-05	0.0112413
AL359854.1	-4.2961	0.907648	20.3538	6.43667e-06	0.0021963
RN7SL38P	-4.09745	0.190292	21.6765	3.22715e-06	0.00139525
RN7SKP79	-4.07804	0.265847	25.4178	4.61635e-07	0.000348961
RN7SL521P	-4.01874	0.998454	26.9535	2.08409e-07	0.000197373
RN7SL665P	-3.85219	2.01833	30.6352	3.11395e-08	5.63001e-05
RN7SL546P	-3.79244	0.523808	28.6135	8.83637e-08	0.000117159
CACNA2D3-AS1	-3.78375	0.01775	16.2433	5.57052e-05	0.00938869
AJ009632.2	-3.77888	1.28869	13.9422	0.000188516	0.0198279
RN7SL564P	-3.77289	0.57501	25.3678	4.7375e-07	0.000348961
RN7SL322P	-3.66783	0.202647	22.2731	2.36493e-06	0.00109381
RN7SL87P	-3.60769	0.664112	19.3509	1.08769e-05	0.00304674
RN7SL664P	-3.60351	0.823918	25.7722	3.84182e-07	0.000305624
AL162464.1	-3.60044	-0.00973543	7.98	0.00472969	0.136721
RP1	-3.587	0.558962	12.454	0.000417091	0.0320274
RN7SL8P	-3.56667	0.0460023	17.9845	2.22711e-05	0.00509238
RN7SL454P	-3.53689	1.6771	13.4581	0.000243945	0.0234375
LINC02347	-3.5047	1.58773	23.9308	9.98587e-07	0.000551664
RN7SL300P	-3.47661	0.316885	20.9016	4.83499e-06	0.00174833
RN7SL166P	-3.47526	1.44837	23.5535	1.21486e-06	0.000653005
AL358335.1	-3.43501	0.502245	14.9928	0.000107923	0.0139189
RNU4-2	-3.40717	8.98677	6.64741	0.00992999	0.194953
RN7SL408P	-3.38554	-0.171448	12.1292	0.000496391	0.0351581
CACNA2D3	-3.28735	3.3989	35.1932	2.98569e-09	7.42242e-06
RNU4-1	-3.28423	6.67872	7.70373	0.00551069	0.145856
RN7SL836P	-3.26708	0.764112	19.1557	1.20477e-05	0.00323789
AL138828.1	-3.26661	5.39975	36.9988	1.18204e-09	3.91806e-06
RN7SL118P	-3.2502	0.877029	21.0718	4.42382e-06	0.00162928
AC092851.1	-3.23821	0.496231	15.6397	7.66289e-05	0.0112889
AC051619.7	-3.22415	0.919482	14.5997	0.000132933	0.0160228
FAM153A	-3.19202	0.132347	8.56884	0.00341965	0.114303
C1orf87	-3.17984	0.670445	7.64192	0.00570273	0.147811
RN7SL116P	-3.16847	0.594239	27.233	1.80354e-07	0.000179344
SNORA20	-3.16031	1.61366	15.2055	9.64228e-05	0.0132252
RN7SL752P	-3.15173	1.06027	15.4315	8.55486e-05	0.0122402
SNORD3A	-3.11841	7.11484	9.27255	0.00232614	0.0912246
RN7SL597P	-3.08781	0.422882	16.3389	5.29647e-05	0.00932179
AFF2	-3.07513	2.6737	12.9313	0.000323137	0.0283315
RN7SL827P	-3.0632	0.841262	16.2668	5.50198e-05	0.00935243
RN7SL33P	-3.05613	0.181848	13.9844	0.000184338	0.0197103
RN7SL838P	-3.04618	1.50385	26.7401	2.3274e-07	0.000210397
INHBA-AS1	-3.04286	0.435224	14.3572	0.000151197	0.0175488
SNORA63C	-3.01205	1.27139	8.18856	0.00421555	0.129182
ATE1-AS1	-2.98741	-0.234771	8.80834	0.00299857	0.10555
RN7SL296P	-2.98401	1.93815	19.4018	1.05908e-05	0.00300899
CNTN5	-2.97999	4.90319	9.91386	0.00164039	0.0738168
MUC3A	-2.96295	2.02187	4.28475	0.0384558	0.370727
GLRA3	-2.95694	-0.109981	7.6606	0.00564398	0.147113
ENSG00000280156	-2.94973	1.54493	7.52697	0.00607821	0.153405
RN7SKP230	-2.91067	0.44285	14.441	0.000144617	0.0171199
PTCH2	-2.90018	5.21339	29.1393	6.73565e-08	0.000101088
IDO2	-2.87688	-0.0496918	11.409	0.000730899	0.0441828
ACKR4	-2.86325	2.20049	12.6747	0.000370644	0.0303349
CALCB	-2.86037	0.698149	17.3129	3.17026e-05	0.00634825
AC126544.1	-2.84048	0.518113	4.77843	0.0288184	0.326542
BCAN	-2.82416	0.628819	10.6111	0.0011241	0.0573236
C17orf77	-2.82403	1.91233	7.72174	0.00545599	0.145377
LINC01209	-2.78486	1.17314	9.3149	0.00227298	0.0912246
SNORA80D	-2.77017	0.143879	14.7906	0.000120135	0.0145686
RN7SL711P	-2.75199	3.10212	8.38049	0.00379271	0.121857
RN7SL507P	-2.73631	1.3048	15.8242	6.95089e-05	0.0108339
RN7SL767P	-2.7051	3.48696	25.2509	5.03353e-07	0.000357524
RBM20	-2.69295	4.58899	11.194	0.000820606	0.0477199
CDCA4P4	-2.69084	1.57579	16.3568	5.24677e-05	0.00932179
SNORD9	-2.68687	0.00990281	11.9643	0.000542292	0.0365214
WNT5A	-2.64284	7.31283	47.3254	6.01269e-12	5.97902e-08
SEMA6A-AS1	-2.64225	3.56705	12.5002	0.000406899	0.0316672
TMEM52B	-2.63485	1.23455	13.4215	0.000248756	0.0237849
LRP2	-2.63027	5.00436	6.73135	0.00947329	0.189733
GRIN2C	-2.62851	4.22358	24.3734	7.93565e-07	0.0004932
ADGRG2	-2.60301	5.02168	31.4068	2.0925e-08	4.16156e-05
TLL2	-2.58256	1.5649	17.9203	2.30356e-05	0.00520606
PWP2	-2.57291	0.20437	8.84252	0.00294293	0.105268
AP001803.2	-2.57028	2.2894	11.0529	0.000885503	0.0495072
AL356805.1	-2.56271	0.32007	15.8147	6.98566e-05	0.0108339
ADRB1	-2.5591	4.11586	18.1243	2.06945e-05	0.00493804
SNORA80B	-2.55634	0.592997	7.53197	0.00606135	0.153184
SNORA71D	-2.55597	1.33485	9.54592	0.00200394	0.084081
AMACR	-2.55153	3.59467	16.6938	4.39245e-05	0.0080144
ABCC6	-2.54398	5.07868	18.2727	1.91428e-05	0.00464284
SSTR2	-2.52014	2.43867	12.2664	0.000461184	0.0339705
NMUR1	-2.51787	1.34636	10.993	0.000914544	0.0503835
KBTBD12	-2.51581	2.4726	14.9831	0.000108479	0.0139189
LYPD6B	-2.50646	2.99584	12.2761	0.000458804	0.0339208
AC009977.1	-2.4996	0.52247	4.67096	0.0306768	0.335398
FO393415.1	-2.49819	0.541955	7.78594	0.00526543	0.143844
RN7SL359P	-2.49585	2.46495	12.0063	0.000530219	0.0359897
SCML2	-2.46737	3.93037	36.2273	1.75594e-09	4.98887e-06
SLC6A7	-2.4576	0.264278	12.1212	0.000498521	0.0351581
LMOD3	-2.43897	4.51271	8.30794	0.00394722	0.124107
ONECUT2	-2.42109	-0.0561727	6.04599	0.0139379	0.233331
SNORD94	-2.41881	3.56046	7.79358	0.00524321	0.14383
AL512329.2	-2.41715	0.182976	8.30375	0.00395634	0.124107
RN7SL555P	-2.40798	1.81602	11.96	0.00054356	0.0365214
RN7SL60P	-2.40419	0.389799	11.7478	0.00060915	0.0387054
SNORA22C	-2.40253	2.22796	11.5678	0.000671049	0.0415758
RN7SKP90	-2.37618	0.980835	12.163	0.000487471	0.0348436
AC078955.1	-2.34897	0.191647	10.882	0.000971033	0.0527648
SLC13A5	-2.34774	7.12029	3.85028	0.0497376	0.415274
SNORA2C	-2.34712	0.845285	7.19464	0.00731217	0.169275
ABCC1	-2.32474	6.13528	18.0239	2.18149e-05	0.00509238
ALPK2	-2.31745	1.48516	6.0501	0.0139055	0.232984
RN7SL587P	-2.31285	0.483797	9.80202	0.00174321	0.0764731
MEI4	-2.30921	0.525575	9.1587	0.00247539	0.0939896
LIPJ	-2.29828	0.405977	11.4888	0.000700181	0.0428583
AC006213.6	-2.2917	0.195805	12.0161	0.000527418	0.0359897
LINC02389	-2.27467	1.73014	11.1153	0.000856177	0.0489011
DPH6-DT	-2.25867	1.91854	9.91369	0.00164054	0.0738168
LINC02160	-2.22505	3.27794	5.04832	0.0246499	0.30374
ACSM4	-2.21349	-0.42106	6.02656	0.0140922	0.234792
EIF3C	-2.20832	0.505872	7.74287	0.00539252	0.145124
MT-TM	-2.20504	0.200733	4.20267	0.0403604	0.379926
TNR	-2.19728	1.14258	5.3207	0.0210736	0.284225
DAB1	-2.17634	1.43309	6.27726	0.0122297	0.21604
IGFN1	-2.17338	0.53093	4.18728	0.0407283	0.379927
FAM151A	-2.17278	0.557668	12.5804	0.000389804	0.0310097
DEPDC1B	-2.16282	1.38782	9.06503	0.00260544	0.0972177
AC020656.2	-2.16136	0.0922086	6.35864	0.0116811	0.21043
RN7SL128P	-2.14503	5.12088	11.4886	0.000700252	0.0428583
MARK3P1	-2.14451	0.191279	10.232	0.00138022	0.0671143
RN7SL381P	-2.13625	2.8597	12.1025	0.000503551	0.0353874
FBXO24	-2.13522	0.449408	12.3183	0.00044855	0.0335367
NXPE1	-2.13333	2.16661	14.9976	0.000107648	0.0139189
RN7SL364P	-2.13112	0.182545	7.41305	0.00647523	0.158595
AC104791.2	-2.12861	1.43599	12.5193	0.00040277	0.0316672
AL354822.1	-2.11835	0.870427	3.93884	0.0471832	0.405523
SNORA80A	-2.11593	1.49289	8.81181	0.00299287	0.105536
CCL20	-2.11559	1.18983	7.12374	0.00760699	0.1729
LINC01208	-2.10462	1.65206	4.68158	0.0304877	0.334014
LYPD1	-2.10372	1.61582	7.64476	0.00569376	0.147811
HMGB1P41	-2.0953	1.18941	12.0537	0.000516903	0.035695
EEF1DP1	-2.09133	0.462535	7.41912	0.00645345	0.158455
CCDC168	-2.08669	0.521469	4.44551	0.0349932	0.3572
LINC01121	-2.08388	-0.185877	7.91685	0.00489765	0.138294
RNU1-11P	-2.07522	0.133628	8.38265	0.0037882	0.121857
SLC12A1	-2.07397	0.30183	6.87587	0.0087367	0.1829
BCDIN3D-AS1	-2.0717	1.10369	11.1111	0.00085813	0.0489011
RN7SL660P	-2.06988	0.30568	9.5867	0.00195991	0.0827575
SNORD8	-2.06815	2.07874	6.76277	0.00930792	0.188035
RBBP4P2	-2.06756	0.337613	7.36687	0.00664365	0.160351
ASCL2	-2.06748	2.59671	11.0514	0.00088619	0.0495072
SPC25	-2.06549	0.380869	8.41894	0.00371333	0.120671
OR2A1-AS1	-2.06237	0.921173	7.76775	0.00531874	0.144662
SNORA14B	-2.05875	2.05466	7.33351	0.00676806	0.161977
RN7SL105P	-2.05867	1.09255	12.8347	0.000340244	0.0291672
LMCD1-AS1	-2.04791	1.46554	13.6499	0.000220257	0.0220124
ALOX15P1	-2.0386	1.05826	7.63075	0.00573814	0.147811
FRMPD1	-2.0351	4.18124	7.73076	0.00542878	0.145313
CYP4F8	-2.03416	0.242252	4.18908	0.0406852	0.379927
KCNH2	-2.031	1.71344	15.1914	9.71426e-05	0.0132327
OR5G3	-2.03033	1.2125	5.37847	0.0203867	0.28213
AC024451.1	-2.02904	0.218129	9.71691	0.00182581	0.0786223
ENSG00000279184	-2.02114	1.52484	5.9619	0.0146183	0.239283
LRRC39	-2.01321	1.38479	10.9773	0.000922341	0.0505331
LRRTM1	-2.00255	2.63927	10.1054	0.00147838	0.0704436
RN7SL277P	-1.9968	0.136603	8.81694	0.00298447	0.105426
AC104791.1	-1.99247	0.323301	7.37998	0.00659541	0.159574
AL031123.3	-1.98774	0.154212	7.18258	0.00736148	0.169647
TSPAN8	-1.98078	5.30845	6.86164	0.00880657	0.183489
RN7SL481P	-1.97946	0.793317	10.7272	0.0010557	0.0553979
SCUBE1	-1.97833	2.35505	10.5458	0.00116454	0.0588294
KLHL14	-1.97249	1.38227	5.76116	0.0163843	0.252401
RPL12P20	-1.96794	1.46016	13.6698	0.000217927	0.0218895
ERICH3	-1.95598	1.52191	7.69212	0.00554624	0.145856
RN7SL4P	-1.94615	5.40501	12.3416	0.000442963	0.0333695
AC108477.1	-1.94573	0.882418	6.24731	0.0124382	0.21887
AC008833.1	-1.94535	0.342951	7.69422	0.0055398	0.145856
LINC01695	-1.94436	0.528741	10.1055	0.00147829	0.0704436
RN7SL308P	-1.93915	0.23974	7.58103	0.00589859	0.150206
RN7SL151P	-1.93671	2.99395	11.1157	0.000855987	0.0489011
IL1B	-1.93421	3.57895	6.97313	0.00827426	0.17687
AC007368.1	-1.93395	2.92694	7.87177	0.00502124	0.140372
C12orf40	-1.9292	0.489105	9.3559	0.00222269	0.089665
TCIM	-1.92524	7.255	17.33	3.14184e-05	0.00634825
CDH17	-1.92201	-0.406985	3.97824	0.0460918	0.401873
AC090192.1	-1.92198	0.504277	7.23589	0.00714604	0.167201
SALRNA2	-1.91639	0.184105	7.01454	0.00808505	0.176028
SCARNA1	-1.91385	0.835166	4.39478	0.0360491	0.36204
TCHH	-1.91291	0.992404	4.59122	0.0321361	0.34196
SNORA71A	-1.91152	2.1287	6.30022	0.0120723	0.214946
PRR5-ARHGAP8	-1.91131	0.245827	5.21461	0.0223979	0.291311
NTM-AS1	-1.90976	1.40351	4.67998	0.0305161	0.334014
STXBP5L	-1.90434	-0.155849	6.32111	0.0119309	0.213191
SLC37A2	-1.89943	7.06074	6.56842	0.0103804	0.199272
RN7SL210P	-1.89839	1.03367	7.21167	0.00724312	0.168481
AP002360.3	-1.89681	-0.0909123	4.56698	0.032594	0.34462
NOMO3	-1.89552	1.89545	10.7536	0.00104075	0.0553435
PIPSL	-1.88002	0.087758	5.586	0.0181046	0.267308
AC124242.1	-1.87947	0.10598	6.97305	0.00827462	0.17687
FAM171B	-1.87737	7.37093	24.4718	7.54064e-07	0.000483769
DNAH8	-1.87592	0.471249	4.14437	0.0417732	0.384445
GDAP1L1	-1.87287	0.659368	7.24458	0.00711154	0.166786
ACSS3	-1.8679	6.20613	19.2299	1.15885e-05	0.00317076
SLC2A1-AS1	-1.86682	0.0230333	5.63982	0.017557	0.261014
AP001172.1	-1.86117	1.12019	10.6325	0.00111117	0.0571708
DNAJB7	-1.85892	0.148494	7.28801	0.00694162	0.16462
SIAH3	-1.8532	0.92468	7.15392	0.00748001	0.170991
SMARCE1P1	-1.85159	0.604422	10.6754	0.00108568	0.0565033
AL355877.1	-1.84775	-0.0717357	5.97732	0.014491	0.238179
DND1P1	-1.84524	0.369362	6.72942	0.00948356	0.189747
CTPS1	-1.84406	6.90823	7.98089	0.00472737	0.136721
RN7SL40P	-1.84322	0.604559	8.26653	0.00403825	0.125685
MORF4L1P3	-1.842	1.43557	7.04413	0.00795252	0.175149
CDKL3	-1.83774	0.0788942	7.63519	0.00572403	0.147811
AC020907.1	-1.83735	-0.106488	4.13169	0.0420873	0.385414
TCEA1P2	-1.8305	0.777002	10.0695	0.00150748	0.0706541
ARHGEF38-IT1	-1.82823	0.30569	5.18128	0.0228315	0.293139
AC034234.1	-1.81767	0.621901	6.24942	0.0124234	0.218845
LINC00907	-1.81719	0.127261	6.6323	0.0100146	0.196033
U2AF1L5	-1.81244	0.0445015	4.52993	0.0333069	0.347903
AL137067.1	-1.81217	0.323316	5.88933	0.0152329	0.245099
AC104779.1	-1.80951	-0.0768313	4.73944	0.0294787	0.329128
CFAP73	-1.79581	0.973353	6.42197	0.0112717	0.208264
CYYR1-AS1	-1.7953	1.46211	7.16205	0.00744619	0.170807
HTR4	-1.79364	-0.11625	4.55493	0.0328241	0.345563
SEMA6A	-1.78743	5.99635	6.77946	0.00922128	0.186869
LINC01625	-1.78292	0.505966	5.13589	0.023436	0.296122
STOX1	-1.78281	3.08942	3.93219	0.0473703	0.406067
AF064858.1	-1.78031	-0.155394	6.80807	0.00907469	0.185914
HFM1	-1.78026	2.12043	4.28007	0.0385618	0.371568
RN7SL2	-1.77874	12.9821	11.3457	0.000756245	0.0447625
IGHD	-1.77842	5.09406	4.19553	0.0405308	0.379926
AL390783.1	-1.77682	1.23878	6.93431	0.00845577	0.179284
AC009090.3	-1.77199	0.0655812	6.99141	0.0081902	0.17687
SLC22A10	-1.77176	0.499922	4.85502	0.0275658	0.321228
CACNB2	-1.76913	4.4883	20.4308	6.18261e-06	0.00219571
KCNJ10	-1.75571	0.768906	5.54868	0.0184946	0.270258
CCNO	-1.75328	1.50959	9.10949	0.00254287	0.0957815
AC005062.1	-1.75216	0.0331105	5.42007	0.0199065	0.278716
FSD2	-1.7516	1.09155	6.96931	0.00829193	0.17687
LRRC74A	-1.7504	1.10467	8.67605	0.00322418	0.110556
CRB1	-1.74941	0.457403	4.96221	0.025907	0.311388
AL445647.1	-1.74247	2.02453	6.97073	0.00828539	0.17687
AC091868.2	-1.73461	0.552118	8.35	0.00385688	0.122729
AL110505.1	-1.72653	1.66348	5.71129	0.0168562	0.255905
SNORA23	-1.71891	3.79784	5.47941	0.0192418	0.27531
RGS13	-1.71803	1.60824	6.60989	0.0101414	0.197158
AC037487.1	-1.71549	0.910393	8.72876	0.00313229	0.109045
TMPO-AS1	-1.71305	0.232358	6.13395	0.013261	0.226199
CALML5	-1.70823	7.72967	4.80228	0.0284221	0.325422
AC021231.1	-1.70726	0.447278	6.06759	0.0137685	0.231273
SLFNL1-AS1	-1.70669	3.14587	9.68809	0.00185467	0.0794948
KCNJ15	-1.70542	5.60631	17.8793	2.3537e-05	0.0052563
SNORA26	-1.703	1.55429	3.88894	0.048605	0.410167
SNORA74B	-1.69495	4.44759	5.75428	0.0164485	0.252804
AKAP3	-1.68707	1.39417	9.86046	0.00168869	0.0748841
FUT9	-1.68238	0.22357	4.57034	0.03253	0.344617
AC020907.4	-1.68147	0.403539	7.89654	0.00495294	0.13913
NTNG1	-1.67203	1.22933	4.95533	0.0260104	0.311388
PDLIM1P4	-1.6711	1.40663	12.0786	0.000510051	0.0355926
CNR1	-1.66931	3.46385	10.0666	0.00150985	0.0706541
RN7SL452P	-1.66919	3.03794	8.61523	0.00333363	0.112372
VWA5B1	-1.66848	2.54104	5.85382	0.0155433	0.246342
SNORA63D	-1.66622	2.73591	8.1399	0.00433016	0.129964
PIK3C2G	-1.66313	5.63797	9.39647	0.00217404	0.0884198
CAMK2B	-1.66202	1.27669	8.46065	0.00362913	0.118742
AC008691.1	-1.66079	0.210798	4.34946	0.0370206	0.365707
RP1L1	-1.65964	0.459156	5.1077	0.0238199	0.298935
LINC01968	-1.65525	0.848273	4.82232	0.0280936	0.323711
GRIN2B	-1.65375	1.96897	3.88512	0.0487157	0.41023
CLVS1	-1.65268	0.995648	4.90597	0.026764	0.316458
C1QTNF3	-1.64774	6.47637	4.00387	0.0453959	0.39932
LINC01213	-1.64742	0.0355303	4.7851	0.028707	0.3259
AC007161.2	-1.64531	0.995499	10.0344	0.00153647	0.0707414
AC002400.1	-1.639	1.43296	7.94677	0.00481734	0.137665
RN7SL81P	-1.63822	0.145611	5.86418	0.0154521	0.246242
SNORA79B	-1.63621	3.77341	5.30233	0.0212969	0.284837
SCN9A	-1.63603	3.81432	10.6143	0.00112216	0.0573236
CHGB	-1.63168	1.02055	5.40843	0.0200398	0.279489
DLGAP1	-1.63094	2.70225	5.13634	0.0234299	0.296122
ACPP	-1.63071	3.83552	16.1237	5.93375e-05	0.00980099
SH3TC2-DT	-1.62715	0.143274	5.22225	0.0222997	0.291311
PPP1R36	-1.61747	2.56527	5.19655	0.0226318	0.291958
LINC02363	-1.61619	0.548795	6.76182	0.00931287	0.188035
RNF150	-1.61363	7.51703	13.2141	0.00027785	0.0257018
MLIP	-1.61276	1.12842	7.15657	0.00746901	0.170936
FCN2	-1.61125	0.684953	5.08338	0.0241562	0.300402
RN7SL674P	-1.61085	5.64273	6.17599	0.0129495	0.22428
ESCO2	-1.61028	0.743242	6.74417	0.00940545	0.189328
AC011120.1	-1.60952	0.377657	6.17491	0.0129574	0.22428
INHBA	-1.60699	4.25345	4.97645	0.0256947	0.309707
LINC02344	-1.60627	0.787565	7.40559	0.00650217	0.158733
SCARNA3	-1.60205	0.54598	5.21563	0.0223847	0.291311
RN7SL748P	-1.59669	0.697415	6.17699	0.0129422	0.22428
GBA3	-1.59655	-0.0177433	3.98303	0.0459608	0.401083
SNORA7B	-1.59315	2.53928	5.38542	0.0203057	0.281421
RN7SL801P	-1.59197	0.563352	7.9711	0.00475299	0.136996
SNORA11	-1.58571	0.0437346	4.33943	0.0372394	0.366078
TMC3-AS1	-1.58484	0.515258	6.58306	0.0102954	0.198213
EYA1	-1.58418	2.20458	5.52429	0.0187542	0.271656
GTF2IP7	-1.58251	1.16325	6.44789	0.0111084	0.207416
AL157791.1	-1.57996	0.0204762	5.21308	0.0224176	0.291311
FAM222A-AS1	-1.57928	0.429018	5.46533	0.0193974	0.276443
BLM	-1.57784	6.96846	5.71315	0.0168383	0.255829
OAZ3	-1.5737	1.40484	7.80559	0.00520848	0.143471
SLC25A34	-1.57136	3.15742	6.58545	0.0102816	0.198213
AL354794.2	-1.57105	0.28273	5.3587	0.0206191	0.282563
OR10AD1	-1.56943	0.494714	5.48246	0.0192082	0.275027
AC022400.6	-1.56802	0.618466	7.10939	0.00766811	0.173582
CRTC3-AS1	-1.56705	0.839391	7.42312	0.00643911	0.158455
AC092608.1	-1.56577	0.561169	6.58333	0.0102938	0.198213
AC245060.5	-1.56144	0.470312	5.03743	0.0248053	0.304786
AP000866.6	-1.55822	1.31506	9.98315	0.00157979	0.0715693
EFCAB5	-1.55776	0.246199	4.24703	0.039319	0.375559
RN7SL535P	-1.55432	0.131754	6.16177	0.013054	0.225439
FAM186A	-1.54992	1.25696	6.89241	0.00865625	0.181999
AC017071.1	-1.54494	1.73771	8.894	0.00286109	0.104155
BANF1P1	-1.54193	0.580307	4.40681	0.0357958	0.360849
TNIP3	-1.54163	0.190394	3.90805	0.0480554	0.40826
AL450384.2	-1.5372	1.9908	13.9699	0.000185761	0.0197562
RN7SL396P	-1.5361	2.56048	7.66672	0.00562487	0.146809
AC007370.2	-1.53437	0.237161	4.79335	0.0285698	0.32573
HGD	-1.53344	2.82687	4.83805	0.0278383	0.322061
QPRT	-1.5329	3.58559	8.4638	0.00362284	0.118742
AC018553.1	-1.53252	0.838502	6.59266	0.01024	0.198106
KIAA1958	-1.53196	4.45352	19.1157	1.23026e-05	0.00326232
ABHD11-AS1	-1.53115	0.639679	3.93373	0.0473269	0.406056
AP002754.1	-1.5307	0.828464	4.31805	0.0377102	0.367818
HELLPAR	-1.53007	3.50864	4.20261	0.0403618	0.379926
AC048382.5	-1.52715	0.486353	4.85468	0.0275712	0.321228
HHATL	-1.52404	2.02092	6.64831	0.00992497	0.194953
AL513365.2	-1.52234	0.566207	7.40063	0.00652011	0.158912
TSHR	-1.52223	3.71698	7.76581	0.00532443	0.144662
CDKN3	-1.5216	0.415682	5.66107	0.0173455	0.25918
GPRC5D-AS1	-1.5164	2.6956	9.98664	0.0015768	0.0715693
SPATA9	-1.51494	0.842864	5.38964	0.0202567	0.280938
FHDC1	-1.51304	3.61669	11.0365	0.000893373	0.0497687
RUNX1T1	-1.51113	4.40829	8.36531	0.00382452	0.122458
SACS-AS1	-1.50933	0.388129	4.79807	0.0284916	0.32573
GABRB3	-1.5047	1.57532	4.06979	0.0436568	0.392162
AC103810.1	-1.50406	-0.0345653	5.0275	0.0249479	0.304786
KIAA1024	-1.50259	4.50751	5.73394	0.0166402	0.254373
AC069281.2	-1.50188	1.36895	4.0661	0.0437521	0.39284
KL	-1.50036	2.43842	8.05452	0.00453904	0.133539
RRS1-AS1	-1.49961	0.839726	8.16474	0.00427125	0.129654
PBOV1	-1.49864	2.12569	7.77141	0.00530796	0.144609
GPT	-1.49713	4.68344	10.0397	0.00153202	0.0707414
AL512353.1	-1.49584	0.270392	6.02608	0.014096	0.234792
AC022400.2	-1.4947	0.0268458	4.30425	0.0380172	0.368834
RN7SL200P	-1.49154	2.44802	4.53102	0.0332857	0.347898
AC104964.4	-1.49016	1.51337	9.40709	0.00216148	0.0884198
MED28P3	-1.48962	0.516305	6.44324	0.0111375	0.207416
RN7SL230P	-1.47951	1.0602	5.30511	0.0212629	0.284766
AGMO	-1.46984	1.17004	4.03536	0.0445563	0.395243
AL133216.2	-1.46068	0.352064	6.0367	0.0140115	0.233971
CECR2	-1.45579	3.18432	6.98814	0.00820514	0.17687
NDUFB4P2	-1.44886	0.331444	4.65533	0.0309573	0.336436
AC104958.1	-1.44819	2.01617	6.85888	0.00882017	0.183489
SMCO4	-1.44471	5.63124	6.63731	0.00998644	0.195868
TMEM132B	-1.4446	5.12811	9.25395	0.00234989	0.091457
AL008727.1	-1.44076	0.179804	4.83613	0.0278694	0.322061
GPR156	-1.43922	1.34317	5.96618	0.0145828	0.238899
AL022322.2	-1.43672	1.82187	8.17481	0.00424762	0.129654
FHAD1	-1.43652	0.797728	3.97245	0.0462503	0.402374
PRKAG3	-1.43601	0.00379736	5.08007	0.0242025	0.300649
GTF3C2-AS1	-1.43553	0.895171	8.70469	0.00317393	0.109779
SOAT1	-1.42981	7.20714	11.9744	0.000539356	0.0364854
RN7SL263P	-1.4283	0.110912	4.1809	0.0408821	0.380648
AC012146.1	-1.42685	0.784456	5.88003	0.0153135	0.245214
TTLL7-IT1	-1.42553	1.04514	5.85122	0.0155663	0.246342
RN7SL736P	-1.42488	1.38456	5.57517	0.0182169	0.267972
AC022540.1	-1.42293	0.0276624	3.88574	0.0486978	0.41023
GPR61	-1.42025	0.109618	4.14804	0.0416827	0.384145
AL021328.1	-1.41854	0.431143	4.80867	0.0283169	0.324967
AC009119.2	-1.41633	0.407779	3.84829	0.0497967	0.415283
AC092641.1	-1.4156	0.52718	5.86759	0.0154221	0.245962
TTC23L	-1.41513	1.27383	8.87195	0.00289586	0.104335
TTN	-1.41249	2.85388	4.67316	0.0306375	0.335159
ZNF827	-1.41218	6.34843	12.0124	0.000528485	0.0359897
AC095057.3	-1.41203	1.29453	8.86615	0.00290507	0.104336
CCDC163	-1.41102	1.89351	7.43793	0.00638634	0.157778
AC007613.1	-1.40724	0.20178	5.51606	0.0188427	0.271947
C3orf67	-1.40615	1.92365	7.04552	0.00794636	0.175149
AC073529.1	-1.40499	0.596459	7.04747	0.00793774	0.175149
SNORA47	-1.40242	2.41011	7.71145	0.00548718	0.145856
AP000897.2	-1.40081	0.509383	4.68222	0.0304764	0.334014
NOSTRIN	-1.39908	6.80131	6.46078	0.0110281	0.206983
AC092868.2	-1.39719	-0.0776368	4.56893	0.0325569	0.344617
WNT5A-AS1	-1.3954	1.16858	6.80366	0.00909711	0.185946
AC025171.4	-1.39539	0.154637	4.15723	0.0414572	0.383339
ABHD17C	-1.39294	4.42566	10.8199	0.00100414	0.0538562
GRIN2A	-1.39268	2.52986	5.51142	0.0188927	0.271985
SLC9A3	-1.39172	2.04399	6.96813	0.00829743	0.17687
KIF19	-1.39075	1.98451	7.75091	0.00536856	0.145068
AC008379.1	-1.38649	0.606139	5.44597	0.0196135	0.276821
ALAS1	-1.38317	5.82129	13.543	0.000233157	0.0226197
LINC01814	-1.38252	1.84669	7.062	0.00787359	0.174961
SNORD17	-1.38098	7.12292	4.42994	0.0353137	0.358455
LINC01482	-1.37712	4.08309	4.35884	0.0368173	0.364891
TAS1R3	-1.37392	4.07272	8.53594	0.00348201	0.115803
AL359922.3	-1.37241	1.30825	4.71074	0.0299748	0.331926
ERC2	-1.37153	1.61389	7.39022	0.00655793	0.159248
AC022034.2	-1.36731	4.11744	8.21171	0.0041621	0.127995
AC044840.1	-1.36245	0.219873	4.31024	0.0378836	0.368732
PRDM6	-1.36193	0.766461	5.32977	0.0209642	0.284044
CNTN3	-1.35977	2.29171	6.44378	0.0111342	0.207416
SLC38A5	-1.35844	3.27905	10.0888	0.00149177	0.0706387
GATM	-1.35717	6.42897	10.4549	0.00122322	0.061433
AGMAT	-1.3567	3.23813	8.63287	0.00330151	0.111478
LINGO4	-1.35637	1.34628	5.47478	0.0192928	0.275841
ZSWIM9	-1.35623	1.21	6.65408	0.00989291	0.194953
AKR7L	-1.35347	0.302639	4.65811	0.0309073	0.336176
TEC	-1.3522	3.89099	13.6204	0.000223742	0.0221173
ZBED2	-1.35184	1.00006	6.56523	0.010399	0.199437
FAM204BP	-1.34956	0.460892	6.01529	0.0141824	0.235084
AC016683.1	-1.3489	0.441904	4.47028	0.0344893	0.353811
FBXL16	-1.34657	2.50687	5.27607	0.0216205	0.287042
RPS2P36	-1.34475	1.83316	7.05179	0.0079186	0.175101
DACH1	-1.34256	3.00131	10.3767	0.00127612	0.0633072
HDAC9	-1.33947	6.35283	8.04423	0.00456489	0.133608
GALM	-1.33872	4.45805	6.73255	0.00946692	0.189733
AL049835.1	-1.33645	0.199646	3.84877	0.0497825	0.415283
ANO5	-1.33557	4.9815	6.59288	0.0102387	0.198106
THEM5	-1.33536	0.460953	5.31579	0.0211331	0.284225
BTBD9-AS1	-1.33478	0.184485	3.94823	0.0469207	0.404315
DNAJC12	-1.33402	2.30209	8.9407	0.00278886	0.102713
RN7SKP48	-1.3338	1.50393	4.75605	0.0291954	0.32836
VN1R1	-1.32827	0.583205	4.17874	0.040934	0.380953
CLSPN	-1.32788	0.678143	4.43815	0.0351444	0.357798
CCDC15	-1.32545	3.22985	3.88796	0.0486335	0.410167
DEUP1	-1.32538	1.08435	4.12004	0.042378	0.38555
CSNK1A1P1	-1.32506	1.04127	5.824	0.0158089	0.247905
IL12RB2	-1.32505	2.70852	4.03607	0.0445375	0.395243
DDX10P1	-1.32173	0.808574	5.09785	0.0239555	0.299039
LACTB2-AS1	-1.32007	0.736555	4.05913	0.0439331	0.393135
RPL21P8	-1.31978	0.728634	4.64816	0.0310868	0.337134
HIST1H4C	-1.31929	5.38726	12.7411	0.000357703	0.0299233
FOXCUT	-1.31763	1.75531	7.03464	0.00799481	0.175153
FOXP2	-1.31474	4.74198	18.2744	1.91262e-05	0.00464284
AL513412.1	-1.31268	0.195065	4.4796	0.0343018	0.353783
PPFIA2	-1.31045	1.68295	5.69229	0.0170396	0.25712
FAM221B	-1.30826	0.621747	4.13367	0.042038	0.385414
RN7SL3	-1.30779	5.7919	5.71445	0.0168258	0.255829
KIZ-AS1	-1.30743	1.32208	7.76154	0.00533704	0.144806
AL136164.4	-1.30438	3.21719	7.78787	0.00525982	0.143844
HNF4G	-1.30053	1.06547	4.6849	0.0304289	0.334014
PANX2	-1.29811	0.874268	5.46969	0.0193491	0.276248
ARHGAP29	-1.29789	7.40113	8.64031	0.00328806	0.111334
AC015871.4	-1.28858	0.562123	4.74238	0.0294284	0.329128
AL161719.1	-1.2882	0.724828	4.12707	0.0422023	0.385414
AP002986.1	-1.2871	0.389348	4.23077	0.0396973	0.376802
ZNF467	-1.28671	2.11167	7.45399	0.00632958	0.156961
AL671986.1	-1.28341	0.337945	4.22473	0.039839	0.377493
TMEM154	-1.28168	4.62068	5.81953	0.0158492	0.248196
AC132938.5	-1.27987	0.790602	4.78396	0.028726	0.3259
PDE3A	-1.27849	5.87948	4.22464	0.039841	0.377493
RASA4CP	-1.27793	0.999139	6.01357	0.0141963	0.235084
AC109454.2	-1.27711	0.235729	4.19286	0.0405945	0.379926
AC104699.1	-1.27575	0.466863	4.13578	0.0419857	0.385414
GRIK1	-1.26944	1.86826	4.0943	0.0430281	0.389122
AC108860.2	-1.26797	1.20202	4.66311	0.0308174	0.336176
FAM221A	-1.2673	4.08112	15.7125	7.37342e-05	0.0111056
CA3-AS1	-1.26656	0.970385	4.32108	0.037643	0.367342
RN7SKP180	-1.26649	1.05894	5.89139	0.0152151	0.245099
AP002004.1	-1.26404	3.62151	4.79274	0.02858	0.32573
TSSC2	-1.26394	0.859815	5.03571	0.0248299	0.304786
AC067852.4	-1.26212	0.539568	4.41843	0.0355528	0.359834
PLCB1-IT1	-1.25774	1.97971	5.89274	0.0152035	0.245099
AL132857.2	-1.25483	2.82126	8.9583	0.00276211	0.102106
ABCC2	-1.25439	1.44628	6.43428	0.0111939	0.207948
AC026124.2	-1.25403	0.997985	5.69459	0.0170173	0.257103
PXDNL	-1.2536	1.33709	5.31696	0.0211189	0.284225
KRT8P46	-1.25317	1.84943	9.27281	0.00232581	0.0912246
AC016597.1	-1.25037	0.224181	3.96259	0.0465221	0.402976
STPG2	-1.24974	0.839413	5.03257	0.0248749	0.304786
RAP1GAP	-1.24836	6.20149	7.08836	0.00775864	0.174198
LINC01948	-1.24422	1.97303	5.26806	0.0217202	0.287981
GAS2	-1.24264	2.3547	5.17412	0.0229258	0.293592
DACT2	-1.24253	2.31662	4.86138	0.0274643	0.320923
CHEK1	-1.24118	2.83716	10.0257	0.00154373	0.0707414
AC106820.2	-1.24052	0.282499	3.92605	0.0475435	0.406861
ENDOU	-1.23922	0.869853	4.24224	0.0394301	0.375567
AL449283.1	-1.23905	1.44273	6.28125	0.0122022	0.21604
AC104211.1	-1.23742	1.42868	5.41589	0.0199543	0.278884
CEP41	-1.23703	5.63695	5.65682	0.0173876	0.259418
STXBP6	-1.23488	4.51978	4.07637	0.0434871	0.391344
LYSMD4	-1.23206	4.95039	9.15098	0.00248585	0.0939896
SPATA32	-1.23171	0.590518	3.88287	0.0487811	0.41023
ANKS1B	-1.22935	4.69596	8.83096	0.00296163	0.105426
GPRC5D	-1.22652	1.06964	5.13659	0.0234266	0.296122
AL603750.1	-1.22506	0.945428	4.4992	0.0339107	0.351423
SMC1B	-1.22485	0.791842	5.12502	0.0235833	0.29721
SNORD15B	-1.22451	6.10402	4.03874	0.044467	0.395243
RPL10P16	-1.2242	0.548863	4.71372	0.0299228	0.331719
AL080317.1	-1.22239	1.20491	5.20407	0.0225341	0.29139
AC026348.1	-1.22231	0.686692	4.12799	0.0421795	0.385414
SPATA25	-1.2126	0.902906	5.25634	0.021867	0.288389
SLITRK5	-1.21203	6.22504	6.85318	0.00884835	0.183691
AP003733.4	-1.21175	0.417809	3.95168	0.0468246	0.404315
MYCBP2-AS1	-1.20829	0.632438	4.34438	0.0371313	0.365762
KCNC3	-1.20811	1.22115	5.24446	0.0220167	0.288993
AC079880.1	-1.20479	0.249194	4.47957	0.0343024	0.353783
KCNK12	-1.20449	1.14362	6.50729	0.0107433	0.203489
AC104964.3	-1.20346	2.18029	8.05556	0.00453642	0.133539
DMRTA1	-1.20211	4.71036	5.68799	0.0170814	0.257508
KIF21A	-1.20115	6.74151	8.35983	0.00383605	0.122458
FBXO10	-1.20055	3.07283	8.40336	0.00374527	0.121115
AC025857.2	-1.19954	0.512933	4.32783	0.037494	0.366788
PRKACB	-1.1978	8.12667	7.05129	0.00792082	0.175101
AC023090.2	-1.19532	1.27747	5.42796	0.0198168	0.277995
DCDC1	-1.19032	1.45185	5.90839	0.015069	0.244646
SGO1-AS1	-1.18999	0.730352	4.19798	0.0404721	0.379926
MAN1A1	-1.18938	8.2537	6.26809	0.0122931	0.216935
USP46-AS1	-1.18914	2.28827	8.01974	0.00462703	0.134733
FUT8	-1.18885	7.52235	5.87784	0.0153326	0.245321
GLUD1P3	-1.18719	0.940019	4.75811	0.0291606	0.32836
FAM47E	-1.18617	3.27178	6.18379	0.0128926	0.224134
TMEM241	-1.18265	4.34234	17.284	3.21885e-05	0.00634825
HSPD1P11	-1.18228	3.36037	8.06028	0.00452461	0.133539
SRCIN1	-1.18155	4.19922	7.05751	0.00789337	0.175009
ZNF33BP1	-1.1795	1.5363	4.73683	0.0295235	0.329128
AC009120.1	-1.17781	1.10239	5.85082	0.0155698	0.246342
AL512306.2	-1.17695	0.994613	5.02601	0.0249693	0.304786
BOLA3	-1.17491	2.92425	8.0731	0.00449272	0.133381
TMEM52	-1.17353	2.68536	4.25808	0.0390641	0.373855
FRG1BP	-1.17259	1.00226	4.00837	0.045275	0.398692
MAST4-AS1	-1.17044	1.17301	4.70221	0.0301238	0.332389
GPR146	-1.16783	1.24104	4.08775	0.0431951	0.389952
EEF1A1P25	-1.16595	0.624507	4.25734	0.0390811	0.373855
MROH7	-1.16461	2.12223	4.30825	0.0379279	0.368732
FAM107B	-1.16377	6.59064	6.23847	0.0125004	0.219231
OLMALINC	-1.16263	1.74763	6.59682	0.0102161	0.198106
Z73965.1	-1.16252	0.79046	4.64964	0.03106	0.337134
ALKBH6	-1.15703	1.3354	5.266	0.0217459	0.28813
DPY19L2P3	-1.15668	0.824434	4.21864	0.0399823	0.378111
POU5F1B	-1.15316	1.88778	4.5679	0.0325765	0.344617
FUT6	-1.15139	4.04589	5.09973	0.0239295	0.298939
TLR6	-1.15044	4.6996	7.4649	0.00629134	0.156339
ANKRD37	-1.14908	3.41048	8.81863	0.0029817	0.105426
SLC36A1	-1.14896	4.16759	9.18304	0.00244269	0.093784
FTCDNL1	-1.14708	2.04162	7.1189	0.00762754	0.173169
NKAPL	-1.14697	0.797625	3.91834	0.047762	0.407503
AC104332.1	-1.14426	1.05724	5.73493	0.0166307	0.254373
LINC01238	-1.1429	2.1935	6.22757	0.0125776	0.220196
ZNF101P2	-1.14258	0.80132	3.87286	0.0490728	0.411798
ADHFE1	-1.14218	3.75045	7.72028	0.00546041	0.145377
AC026725.1	-1.14062	0.598367	4.1929	0.0405935	0.379926
AL079303.1	-1.14045	2.87604	8.60984	0.00334352	0.112514
TTC7B	-1.13833	4.88257	6.527	0.0106249	0.202015
CA8	-1.13636	4.35372	5.192	0.022691	0.292091
SMIM1	-1.13461	2.68219	6.34619	0.0117634	0.210956
TTC21B-AS1	-1.13416	0.873156	4.86628	0.0273865	0.320772
CABP4	-1.13371	1.11179	5.19082	0.0227065	0.292091
AP003500.2	-1.13218	1.52861	4.63348	0.0313539	0.337468
SLC2A13	-1.12838	5.28206	12.6106	0.000383575	0.0308848
INPP5D	-1.12613	6.44468	11.0725	0.000876155	0.0494442
PCDHGA8	-1.12278	2.1927	5.05299	0.0245834	0.303109
AL080317.2	-1.12244	1.77057	7.26967	0.00701289	0.165644
GREM2	-1.12197	3.66062	4.27807	0.0386072	0.371789
AC090739.1	-1.12161	2.66852	4.38244	0.036311	0.36283
ERVE-1	-1.11841	3.21462	4.19339	0.040582	0.379926
HCRTR1	-1.11813	0.590592	4.12684	0.042208	0.385414
AL360270.2	-1.11688	0.938827	4.39688	0.0360047	0.36183
AC011379.2	-1.11571	3.15344	4.63134	0.0313931	0.337484
AL117336.3	-1.10802	1.50654	5.21447	0.0223997	0.291311
PLTP	-1.10452	6.59835	4.75537	0.029207	0.32836
THRB-IT1	-1.10301	1.45206	4.57877	0.0323705	0.343535
AP000962.2	-1.10055	1.90307	5.24369	0.0220266	0.288993
AC007601.1	-1.09352	0.684236	3.95225	0.0468088	0.404315
GNA14	-1.09348	3.76481	6.80776	0.00907626	0.185914
SLC13A3	-1.08723	3.1586	8.45672	0.00363697	0.118772
SLC43A1	-1.08499	4.37435	4.86465	0.0274123	0.320772
AC005162.3	-1.0811	2.49585	4.38363	0.0362857	0.36283
AC007686.3	-1.08033	1.29611	5.41816	0.0199283	0.278716
SYPL2	-1.07615	1.11623	4.5072	0.0337524	0.350928
RAD51	-1.07178	0.660821	4.33093	0.0374258	0.366662
TBX3	-1.06506	5.3323	4.24338	0.0394038	0.375559
AC138393.1	-1.06464	2.50127	4.81536	0.0282071	0.324442
AL031282.2	-1.06297	1.65722	6.36763	0.0116221	0.210128
CNKSR2	-1.06237	3.21793	4.2029	0.0403548	0.379926
ZC3H8	-1.06222	4.30286	6.62593	0.0100505	0.196317
THRB	-1.06086	4.96106	12.8349	0.000340218	0.0291672
BAALC-AS1	-1.0603	1.89093	5.82298	0.0158182	0.247905
GRAMD1C	-1.05974	5.66999	9.4661	0.00209304	0.0863617
NUDT4	-1.05906	6.10025	7.44188	0.00637234	0.157628
DIAPH2-AS1	-1.05464	1.12733	5.17586	0.0229028	0.293519
HEATR4	-1.05367	1.46192	5.14086	0.0233691	0.296122
RRAGD	-1.05032	7.93244	9.28262	0.00231338	0.0912246
EIF2B3	-1.04979	5.37566	11.9005	0.000561199	0.0372038
PGR	-1.04676	4.94643	6.01363	0.0141958	0.235084
CD300E	-1.04657	1.42071	4.0257	0.0448121	0.396981
AC016405.1	-1.04561	1.95312	4.42933	0.0353264	0.358455
STXBP5-AS1	-1.04522	1.50419	4.20367	0.0403365	0.379926
TBC1D30	-1.04113	5.11616	4.76725	0.0290061	0.327769
MKRN2OS	-1.04066	2.30658	6.27763	0.0122271	0.21604
AC079414.3	-1.03991	1.00468	3.90659	0.048097	0.40826
ANGPTL1	-1.03826	6.35902	7.38257	0.00658589	0.159574
FES	-1.03759	6.86753	5.10097	0.0239124	0.298935
STOX2	-1.03728	5.89924	11.9157	0.000556625	0.0371482
INTS6L	-1.03424	6.15052	7.49591	0.00618393	0.15509
CNGA1	-1.03348	2.25082	4.64385	0.031165	0.337134
CKMT2	-1.03295	4.42971	5.09589	0.0239826	0.299039
GTF2IRD2	-1.03177	1.47851	5.13957	0.0233864	0.296122
TMEM99	-1.03093	3.85681	7.06421	0.0078639	0.174941
SH2D4A	-1.03056	4.98653	11.3952	0.000736342	0.0443632
ANKRD20A5P	-1.02894	1.52441	3.92617	0.0475401	0.406861
KHK	-1.0264	2.06496	5.16338	0.0230679	0.294464
C18orf21	-1.02187	3.38382	7.28508	0.00695297	0.16462
FYB2	-1.02174	2.93167	4.47242	0.0344462	0.353811
DHDDS	-1.02116	6.25201	5.93405	0.0148511	0.241898
ANO7L1	-1.01921	1.97372	4.03818	0.0444816	0.395243
AP001033.2	-1.01776	1.66285	4.01202	0.045177	0.398473
LINC01770	-1.0142	1.86781	3.99182	0.0457218	0.400371
AC084824.1	-1.00758	1.96218	5.82989	0.0157561	0.247323
GDPD1	-1.00672	2.17981	5.84111	0.0156559	0.246657
AC001226.2	-1.00637	2.52959	7.37245	0.00662306	0.160048
TLK2P2	-1.00595	1.86796	4.71665	0.0298719	0.331525
PLCB4	-1.00411	7.85256	10.3799	0.00127398	0.0633072
AL161785.1	-1.00406	1.8041	4.87738	0.0272108	0.319651
MAPT	-1.00354	4.6677	5.40915	0.0200314	0.279489
PHBP12	-1.00302	1.50522	4.55231	0.0328743	0.345563
PART1	-1.00243	5.58093	5.36179	0.0205827	0.282563
ALOX12	-1.00242	1.55337	4.68063	0.0305045	0.334014
AC092798.1	-1.00119	0.741489	4.0725	0.0435867	0.391709
FAS	1.0016	4.36749	4.76552	0.0290353	0.327912
CA11	1.0044	1.99613	5.99304	0.0143625	0.237389
C1QTNF7	1.00502	3.01099	4.88329	0.0271178	0.319313
CACNA2D1	1.00574	4.61968	9.43144	0.00213297	0.0876457
REEP6	1.00579	2.39346	4.46865	0.0345223	0.353811
TIMP2	1.00718	5.97041	5.94659	0.0147458	0.240578
ADCY3	1.00737	4.65868	7.94313	0.00482702	0.137665
GFOD1	1.00753	4.33797	10.6713	0.00108813	0.0565033
TCF7L1	1.00798	2.13488	5.57594	0.0182089	0.267972
SMAP2	1.0095	5.08709	4.01402	0.0451234	0.398471
AEN	1.0095	4.66343	5.51881	0.018813	0.271716
PLXDC1	1.0096	3.8955	4.41121	0.0357035	0.360259
GIMAP8	1.01073	4.42117	4.29462	0.0382332	0.369296
RIN1	1.01104	2.53595	5.45192	0.0195468	0.276492
RHBDL2	1.01181	1.95323	5.02845	0.0249342	0.304786
GPSM1	1.01194	3.94526	5.85793	0.015507	0.246342
LINC00665	1.01249	2.44301	4.99185	0.0254669	0.308543
KCTD1	1.01253	3.95109	6.83946	0.00891659	0.184722
FGF7	1.01254	5.23798	4.50969	0.0337034	0.350928
ATP8B2	1.01274	5.51237	8.06039	0.00452434	0.133539
CORO2A	1.01371	2.90261	6.37296	0.0115872	0.210128
CARD19	1.01378	3.75949	7.09093	0.00774749	0.174198
MYOT	1.01442	2.27455	6.20064	0.0127704	0.222983
LRP1	1.01489	9.12183	7.95116	0.00480565	0.137665
EFS	1.01508	4.10868	4.96036	0.0259348	0.311388
PLEKHG1	1.01535	4.46104	8.27901	0.00401059	0.125216
SLC15A3	1.01551	3.77233	4.85361	0.0275883	0.321239
NAT14	1.01565	1.58083	4.81344	0.0282386	0.324442
FGR	1.01605	3.45349	3.9214	0.0476751	0.407239
AL513327.1	1.01706	2.56218	4.15965	0.0413979	0.383339
BAX	1.01739	3.43609	7.48385	0.0062255	0.155739
SAMHD1	1.01795	6.76292	8.66438	0.0032449	0.110884
MDM2	1.01896	7.15505	7.41882	0.0064545	0.158455
S100A10	1.01913	4.11965	9.23066	0.00237995	0.0924463
NRP2	1.01933	4.51769	4.2068	0.0402622	0.379926
SLC1A7	1.01962	1.44709	4.40571	0.0358189	0.360874
EHD2	1.02007	4.52748	7.08795	0.00776041	0.174198
RAPGEF4	1.02036	3.48718	9.52484	0.00202709	0.0846949
AEBP1	1.02065	6.01306	6.40926	0.0113527	0.20912
TEK	1.02196	4.39782	6.67336	0.00978645	0.194051
GLT8D2	1.02203	3.79929	4.56947	0.0325467	0.344617
AC068580.3	1.02232	2.58934	5.09688	0.0239689	0.299039
TACC1	1.02325	7.37352	12.8204	0.000342862	0.0292654
ARHGEF25	1.02326	3.84364	5.78016	0.016208	0.250657
MX1	1.0254	6.10407	4.06111	0.0438817	0.393135
DPYSL2	1.02629	7.06629	15.6189	7.74782e-05	0.01133
AHDC1	1.02677	3.8284	4.13093	0.0421063	0.385414
KIT	1.02802	6.42654	5.11738	0.0236873	0.297972
MXRA7	1.03284	5.15641	16.8101	4.13122e-05	0.00767867
S100A14	1.03482	4.10116	5.17118	0.0229646	0.293711
CLUL1	1.03487	1.9202	4.56813	0.0325721	0.344617
HEYL	1.03597	1.8362	4.61859	0.0316273	0.338902
DOCK11	1.03808	5.8281	5.95759	0.0146541	0.239671
MAPK10	1.03917	3.721	6.18249	0.0129021	0.224134
AC114490.1	1.03968	1.56792	4.9969	0.0253928	0.308122
IGFBP4	1.03974	6.27057	4.93766	0.0262776	0.313502
RCN3	1.04044	3.36474	8.21883	0.0041458	0.127995
SOCS2	1.04141	4.17953	4.95455	0.026022	0.311388
SMIM3	1.04156	4.50302	4.8025	0.0284185	0.325422
MMP14	1.04374	6.75865	8.43535	0.00367995	0.119979
ADAP1	1.04495	1.83385	4.94661	0.0261419	0.312258
KCTD17	1.04631	1.97201	5.47037	0.0193415	0.276248
SYT11	1.04682	3.75093	9.16354	0.00246885	0.0939896
PCSK5	1.04729	4.34753	9.38876	0.0021832	0.0884309
LETM2	1.04951	2.06381	4.18909	0.040685	0.379927
GPC6	1.05338	4.73324	4.19156	0.0406256	0.379927
KDELC1	1.05443	1.71442	3.92415	0.0475972	0.40714
LRRC32	1.05521	3.91744	5.32015	0.0210802	0.284225
PDLIM4	1.05649	4.61239	4.44081	0.0350897	0.357695
DEPP1	1.05758	5.75677	4.42934	0.0353262	0.358455
GNRHR	1.05804	1.33776	3.95039	0.0468606	0.404315
SMO	1.05828	4.45474	10.4833	0.00120458	0.0606498
MSRB3	1.06036	5.42325	8.29651	0.00397214	0.124211
C11orf45	1.06059	1.76138	4.75268	0.0292527	0.328502
CCL28	1.06101	9.33091	4.38681	0.036218	0.36283
LRRC4C	1.06107	1.74723	4.53622	0.0331848	0.347723
ZBTB7C	1.06169	4.261	5.25791	0.0218472	0.28832
CCND2	1.06281	7.19139	8.89145	0.0028651	0.104155
RBMS3	1.06346	6.54392	7.815	0.00518144	0.143471
TIAM1	1.06421	4.2098	5.28843	0.0214676	0.28635
KCTD12	1.06466	7.12566	8.06894	0.00450303	0.133467
PHLDB1	1.06497	6.52768	8.5726	0.0034126	0.114259
PARD6G	1.06497	3.01191	8.04515	0.00456257	0.133608
FSTL1	1.0668	8.17852	9.48274	0.00207414	0.086118
MIR100HG	1.06701	4.50734	6.43804	0.0111702	0.207814
BST2	1.06721	4.03369	5.24353	0.0220285	0.288993
SYT12	1.06869	2.5244	4.20557	0.0402913	0.379926
HDGFL3	1.06924	5.28637	12.618	0.000382055	0.0308848
ALPL	1.06998	2.78173	4.73534	0.0295491	0.329132
ADCY5	1.07141	4.31104	8.74338	0.00310727	0.108607
NEGR1	1.07241	5.03194	5.12662	0.0235616	0.29721
CRYM	1.07296	3.8324	3.90587	0.0481178	0.408262
ZNF436-AS1	1.07331	2.85926	5.80273	0.0160014	0.249251
CHST7	1.07331	2.01414	4.84179	0.027778	0.322061
DZIP1L	1.07347	3.11985	5.5292	0.0187017	0.27163
ANTXR1	1.07519	5.58714	7.39839	0.00652824	0.158915
MFAP2	1.07522	1.38197	4.05669	0.0439967	0.393135
CRISPLD2	1.07564	5.81453	4.15842	0.041428	0.383339
SOX4	1.0761	5.85389	5.35535	0.0206588	0.282574
LRFN4	1.07611	2.80547	7.69407	0.00554026	0.145856
EMP3	1.07772	3.34749	4.54124	0.0330877	0.347072
NAGS	1.08005	1.30334	5.30817	0.0212257	0.284766
GAS7	1.08159	5.62865	8.88093	0.00288165	0.104335
PLCH2	1.08219	5.17128	4.27519	0.0386726	0.371915
MERTK	1.08476	4.70199	12.3883	0.000432034	0.0330473
LIN7A	1.08507	3.24309	6.89941	0.00862244	0.181848
ADAMTS2	1.08601	3.58703	5.65264	0.0174292	0.259649
ARHGAP22	1.08724	2.87998	6.72552	0.0095043	0.189971
CD109	1.0874	4.41211	5.34914	0.0207324	0.282803
HS6ST1	1.08799	4.07392	10.7773	0.00102751	0.0548539
CMTM3	1.08888	3.51476	7.64884	0.00568089	0.147688
SOCS2-AS1	1.09034	0.737625	3.85885	0.0494843	0.414202
MTHFD1L	1.09049	2.88801	7.90565	0.00492807	0.138627
MT1F	1.0905	1.41671	4.56079	0.032712	0.344953
MCC	1.09186	6.27022	9.79626	0.00174867	0.0764731
SDC3	1.09196	5.61252	4.21078	0.0401678	0.379685
SPECC1	1.09198	5.49477	12.6949	0.000366649	0.0302569
PNMA8A	1.09207	3.74517	4.73487	0.029557	0.329132
OLFML2B	1.09246	3.43629	4.58873	0.0321829	0.342275
SEMA3C	1.09295	7.29886	4.08831	0.0431809	0.389952
ADAM33	1.09337	4.51028	6.40867	0.0113564	0.20912
DNAJB1	1.09563	6.35177	4.34993	0.0370105	0.365707
CCND1	1.09771	7.04857	5.79726	0.0160512	0.249251
CXCL12	1.09797	7.29825	7.62306	0.00576266	0.147869
IGSF3	1.10001	5.15611	4.63242	0.0313733	0.337468
PMP22	1.10086	5.11224	14.0388	0.000179075	0.019251
NLN	1.10283	3.64613	9.88359	0.00166759	0.0748645
JAG1	1.10327	6.24046	14.2406	0.00016086	0.0181088
HSPA12A	1.10332	3.84731	11.3527	0.0007534	0.0447272
S100A6	1.10413	7.76172	9.34486	0.00223611	0.0900239
CXorf36	1.1047	3.64465	8.41302	0.00372543	0.120693
HYAL2	1.1085	4.75703	10.6205	0.00111838	0.0573236
SLC39A2	1.1085	1.26076	4.10638	0.0427217	0.387614
SMOC2	1.10869	4.88709	6.78403	0.00919772	0.186657
GRASP	1.10875	3.9956	6.15711	0.0130885	0.225464
AL162742.1	1.10883	0.687916	5.10203	0.0238978	0.298935
RARRES2	1.10957	4.53679	6.14041	0.0132127	0.226191
CIT	1.10971	2.79677	6.82527	0.00898768	0.185422
SLC1A3	1.10977	4.34848	3.99433	0.0456535	0.400333
ABCB1	1.11138	3.37419	8.8227	0.00297506	0.105426
DACT3	1.11242	1.28366	6.10173	0.013505	0.228584
CLMP	1.11242	5.5677	6.9947	0.00817516	0.17687
LAMB1	1.11281	7.47373	7.75516	0.00535594	0.144924
PNMA8B	1.11331	2.28572	5.45488	0.0195138	0.276443
CSPG4	1.11372	5.38128	6.18223	0.0129039	0.224134
C1orf216	1.11422	3.23413	9.77453	0.00176946	0.0770044
WTIP	1.11496	4.66505	10.2819	0.00134341	0.0659695
HSPH1	1.11629	6.04204	4.48522	0.0341892	0.353224
SCPEP1	1.11728	7.15256	12.2944	0.000454317	0.0337144
RADIL	1.1183	0.952576	4.2404	0.0394728	0.375794
GCNT1	1.11967	4.8725	8.68485	0.00320865	0.110214
AC005041.1	1.11971	1.01723	4.70058	0.0301524	0.332412
KCNS3	1.12216	3.11714	3.8837	0.0487569	0.41023
GOLM1	1.12289	5.76067	9.27543	0.00232248	0.0912246
C1R	1.12443	6.91504	6.11297	0.0134193	0.227717
RASSF6	1.12693	4.27276	3.88782	0.0486375	0.410167
NTN4	1.12693	5.89714	5.87015	0.0153997	0.245827
PTH1R	1.12912	1.46692	5.51075	0.0189	0.271985
FZD1	1.1314	5.18557	11.0008	0.000910707	0.0503115
ELFN1	1.13237	0.613673	3.88057	0.0488479	0.410257
GPC1	1.13273	5.24764	4.98631	0.0255486	0.308881
FRMD5	1.1332	2.59929	6.44645	0.0111174	0.207416
NID1	1.13347	5.43467	15.3484	8.93975e-05	0.0126095
FAP	1.13377	3.31533	4.74145	0.0294443	0.329128
CAPN5	1.13463	2.81931	4.84146	0.0277834	0.322061
GUCY1A1	1.13505	5.56631	8.16384	0.00427338	0.129654
MARVELD1	1.1353	4.53955	5.2068	0.0224987	0.291311
GMPR	1.13669	1.92754	4.9232	0.0264985	0.315068
TNFSF8	1.13759	2.08592	6.14001	0.0132157	0.226191
LOXL1	1.13791	2.90396	6.51294	0.0107092	0.20323
DCUN1D3	1.13847	4.70659	6.80205	0.00910532	0.185946
WISP1	1.1396	0.980185	4.3464	0.0370873	0.365707
CXCL14	1.13975	6.70667	5.52787	0.0187159	0.27163
RELN	1.14138	4.33614	6.86052	0.00881207	0.183489
SYNM	1.14155	6.43678	5.44496	0.0196249	0.276821
TFPI	1.14166	5.46637	8.02799	0.004606	0.134317
ISG15	1.14189	3.53519	4.31084	0.0378702	0.368732
GNG2	1.14456	4.67323	13.0009	0.000311348	0.0276432
IGHV3-72	1.14684	4.43277	4.48525	0.0341885	0.353224
CHRD	1.14849	3.09455	6.51713	0.010684	0.202946
NLGN4X	1.14858	2.19499	7.03252	0.00800427	0.175153
MCTP1	1.14893	4.39944	8.87803	0.00288622	0.104335
P3H2	1.14905	3.37316	5.30636	0.0212477	0.284766
PRSS23	1.14923	6.77384	9.51292	0.0020403	0.0850681
CTSK	1.15031	5.47441	6.48647	0.0108699	0.205166
ITGA3	1.1512	5.7332	8.64768	0.00327479	0.111334
PYCARD	1.15123	2.86844	8.15903	0.00428474	0.129654
TMEM132C	1.15161	4.06851	4.73739	0.0295138	0.329128
A2M	1.1529	9.38931	8.05508	0.00453761	0.133539
SIGLEC1	1.15325	4.09575	4.19602	0.0405189	0.379926
JAG2	1.15583	4.87593	6.13011	0.0132899	0.226292
TRIM55	1.15632	0.752238	4.35447	0.036912	0.365278
CAV2	1.15645	6.08955	10.0575	0.00151731	0.0707414
NME5	1.15684	2.12522	8.04131	0.00457224	0.133608
UCHL1	1.15767	1.78947	5.12384	0.0235994	0.29721
SCN7A	1.1581	6.47821	7.6382	0.00571449	0.147811
ARHGEF39	1.15818	1.63367	6.58903	0.0102609	0.198125
SHOX2	1.15828	1.75977	4.17594	0.0410019	0.381057
ADAMTSL2	1.15941	3.27063	5.88612	0.0152607	0.245099
AC104083.1	1.16039	3.74301	6.13365	0.0132633	0.226199
NANOS1	1.16045	2.00416	7.26116	0.00704618	0.166026
SUSD2	1.16121	2.46692	4.58767	0.0322027	0.342286
ARHGEF6	1.16241	6.27772	5.31678	0.021121	0.284225
APOE	1.16264	6.87171	4.50566	0.0337828	0.350928
PDE2A	1.16487	3.73643	4.7053	0.0300698	0.332298
PLA2G16	1.16889	5.27055	5.53485	0.0186413	0.27163
C1orf54	1.16951	2.32709	7.4756	0.00625406	0.155866
EDARADD	1.17093	0.601479	4.55289	0.0328632	0.345563
PXDC1	1.17109	4.64228	8.34323	0.00387126	0.12299
SCN3A	1.17173	2.76452	9.4666	0.00209246	0.0863617
C14orf132	1.17292	3.48992	7.6884	0.00555769	0.145856
PID1	1.17413	3.65522	11.4909	0.000699379	0.0428583
MAP3K6	1.17428	5.28912	5.37001	0.0204858	0.282563
C1QC	1.17476	5.27813	5.36314	0.0205667	0.282563
TDRD1	1.17493	1.45218	5.20432	0.0225309	0.29139
NAP1L3	1.17574	2.20421	5.45802	0.0194787	0.276443
TENM4	1.17596	3.30551	5.26341	0.0217783	0.28832
DYNC1I1	1.17611	2.01996	6.14877	0.0131503	0.226191
ZFAND5	1.17727	7.40226	9.08981	0.00257037	0.0964521
SYN2	1.17763	1.76392	4.37362	0.0364994	0.364225
QSOX1	1.17813	6.38605	7.32602	0.00679634	0.162459
AC012181.2	1.17906	1.75289	6.83318	0.00894798	0.185038
CCR10	1.18029	0.691069	4.64428	0.0311573	0.337134
RPL23AP32	1.18031	0.85986	5.17567	0.0229053	0.293519
CCDC170	1.18099	1.99477	6.13779	0.0132323	0.226199
RPL39L	1.18165	1.87478	7.33769	0.00675235	0.161872
BDKRB2	1.18199	2.67941	5.1234	0.0236053	0.29721
GCLM	1.18238	3.58262	11.3704	0.000746241	0.0445683
NLGN1	1.1832	1.46526	5.45403	0.0195233	0.276443
MDGA1	1.18469	2.80875	5.61678	0.0177893	0.263632
LFNG	1.18478	4.49588	9.02854	0.00265797	0.0988069
FOLR2	1.18482	3.70798	4.86022	0.0274828	0.32095
L1CAM	1.18497	3.39919	6.46032	0.011031	0.206983
LSP1	1.18521	5.74532	9.74063	0.0018024	0.0779783
SLC25A18	1.18575	1.33455	4.45842	0.0347296	0.355116
SSPN	1.18586	5.06388	16.0444	6.18738e-05	0.0100044
SESN2	1.18858	3.2344	10.9123	0.000955267	0.0520503
TCEAL7	1.18938	1.82376	4.71234	0.0299468	0.331801
CAPG	1.19074	4.97756	9.15264	0.0024836	0.0939896
IRX1	1.19091	3.94573	3.87177	0.0491046	0.411891
FGFR1	1.19118	6.52902	8.15696	0.00428963	0.129654
AC025165.1	1.19309	1.35956	4.05121	0.0441396	0.393558
CSDC2	1.19528	0.547957	3.88136	0.0488251	0.410238
DLG4	1.19815	3.54564	10.85	0.000987936	0.0533243
COL15A1	1.19914	7.90039	6.08375	0.0136431	0.229749
SH3RF3-AS1	1.19962	0.442351	3.90743	0.0480731	0.40826
ISLR	1.20023	4.8832	8.76967	0.00306281	0.107431
PYGL	1.20035	5.09275	13.5128	0.000236937	0.0228748
HES4	1.20084	2.24467	6.44448	0.0111298	0.207416
PLPP1	1.20089	4.63476	10.0799	0.00149897	0.0706432
ROR1	1.20118	3.12467	7.07184	0.00783047	0.174854
PRCD	1.20146	2.02813	6.27779	0.012226	0.21604
RHOJ	1.20157	3.24709	8.86533	0.00290637	0.104336
NRP1	1.20182	7.16097	12.6026	0.000385206	0.0308911
ADAM22	1.20279	4.51616	6.64946	0.0099186	0.194953
SLC47A1	1.20408	1.96854	8.82124	0.00297744	0.105426
GPM6B	1.20629	5.72978	13.3446	0.00025917	0.0244283
VASH2	1.20654	2.29972	5.68277	0.0171323	0.25765
TMEM213	1.20659	6.42041	3.9187	0.0477519	0.407503
BHLHE22	1.21267	1.30267	3.96935	0.0463355	0.402378
GGT5	1.21488	3.90082	6.42398	0.0112589	0.208264
SPRY4	1.21586	3.73671	7.86596	0.00503742	0.140511
TMPRSS11D	1.21606	0.781874	3.91606	0.0478268	0.407854
ROCR	1.21768	3.34661	4.85708	0.0275329	0.321157
EPHA3	1.21772	3.999	7.75651	0.00535194	0.144924
ASPA	1.21774	3.52808	10.0727	0.00150478	0.0706541
ZNF812P	1.21933	2.12534	4.30005	0.0381113	0.369193
SLC35F1	1.2195	2.25797	6.39763	0.0114273	0.209279
NPR1	1.2204	4.35038	5.35146	0.0207049	0.282803
ICAM5	1.22061	0.521776	4.90128	0.0268368	0.31713
GPR34	1.22081	4.39381	4.92809	0.0264235	0.314488
STARD8	1.22146	3.67387	12.0553	0.000516455	0.035695
TMEM231	1.22256	1.89711	10.0822	0.00149708	0.0706432
RGS6	1.22297	1.51204	4.8464	0.0277038	0.321642
MS4A6A	1.22306	5.5885	4.36351	0.0367166	0.364891
ADGRA2	1.22336	5.04434	14.3839	0.00014907	0.0174394
MEOX1	1.22437	2.80423	5.42761	0.0198208	0.277995
TMEM119	1.22437	3.79942	5.95577	0.0146692	0.239721
LAMC1	1.2244	7.81465	22.0775	2.61858e-06	0.0011836
TUBA1A	1.22534	5.28466	11.0595	0.000882353	0.0495072
PMS2P4	1.22622	0.580707	5.04547	0.0246904	0.304051
CADM3	1.22674	2.20793	5.87079	0.0153942	0.245827
CDH13	1.23442	3.26379	5.18979	0.02272	0.292091
PRICKLE2	1.23458	5.02632	12.4969	0.000407623	0.0316672
PAQR6	1.23515	1.73528	7.02265	0.00804852	0.175707
KIAA1755	1.23586	3.82431	5.31548	0.0211368	0.284225
PLS3	1.23788	7.03866	12.6602	0.000373514	0.0304445
MASP1	1.23825	2.51596	5.24421	0.0220199	0.288993
STMN3	1.23851	3.56413	10.3005	0.00132994	0.0654698
DRAXIN	1.23905	1.79582	5.7036	0.0169301	0.256832
ENSG00000236269	1.23912	0.982703	6.36824	0.0116181	0.210128
VWF	1.2393	7.84836	12.1603	0.000488183	0.0348436
COL4A5	1.24011	5.96468	5.27844	0.0215911	0.287042
GJB3	1.24051	0.286625	3.9754	0.0461696	0.401873
EEPD1	1.24092	3.99863	8.93605	0.00279597	0.102784
LGALS1	1.24178	6.63915	15.2816	9.26158e-05	0.0128807
IGHV5-51	1.24331	5.09324	4.20325	0.0403467	0.379926
ENC1	1.2446	5.11089	6.65636	0.00988023	0.194953
BMX	1.24481	1.77475	4.61438	0.031705	0.339553
PFKFB4	1.2451	2.16559	7.13727	0.00754981	0.171797
SLC4A3	1.24543	3.33353	6.17183	0.0129801	0.224476
FEZ1	1.2473	3.15497	10.1873	0.0014141	0.068594
CMKLR1	1.24787	4.1384	10.7115	0.00106472	0.0557243
AC016026.1	1.24799	0.0675727	4.05803	0.0439618	0.393135
CDH24	1.24881	1.98537	8.38406	0.00378525	0.121857
MSC	1.24927	1.67721	5.6497	0.0174584	0.259889
LAMC1-AS1	1.25029	0.217221	3.8685	0.0492006	0.412174
AC110079.1	1.25509	1.00665	5.25241	0.0219164	0.288596
DOC2A	1.25598	0.782334	4.23355	0.0396324	0.376693
AP005061.1	1.256	0.292985	5.0057	0.0252639	0.306745
B4GALNT4	1.25654	2.42427	3.9981	0.0455516	0.399969
PRSS12	1.2574	4.0612	11.1241	0.000852147	0.0489011
LRRN4CL	1.26424	2.67105	7.43065	0.00641221	0.158221
GNAO1	1.26446	1.59308	4.35875	0.0368194	0.364891
COL4A2	1.26577	8.19828	12.0264	0.000524511	0.0359706
PHLDA1	1.26595	8.69177	8.31862	0.00392407	0.123876
NALCN	1.26768	2.40462	5.05519	0.0245524	0.303102
TREX2	1.26778	0.725366	4.78646	0.0286844	0.3259
FJX1	1.26859	2.03657	6.54557	0.0105145	0.200674
BBC3	1.2715	2.59932	9.39992	0.00216995	0.0884198
OLFML2A	1.27161	4.87607	5.84681	0.0156053	0.246512
ADORA2B	1.27208	1.57377	6.73392	0.00945964	0.189733
PRNP	1.27253	7.00116	9.25787	0.00234485	0.0914401
PTCHD4	1.27274	3.16045	6.35575	0.0117001	0.210581
MGST1	1.27355	4.98521	6.43255	0.0112047	0.207948
GJA1	1.27429	5.77341	7.22725	0.00718052	0.167574
FSCN1	1.27478	4.25715	14.045	0.000178489	0.019251
SCRG1	1.27538	2.8329	4.59552	0.0320556	0.341285
SPTSSB	1.27642	4.26824	4.62577	0.0314951	0.338216
PGM5	1.27783	4.25511	9.46991	0.00208869	0.0863617
PRICKLE2-AS3	1.27827	1.3287	5.23865	0.0220904	0.289416
RDH5	1.27845	2.43488	4.32168	0.0376298	0.367342
PMEPA1	1.2796	4.4735	9.82713	0.00171957	0.0758288
PTPN13	1.28075	5.69575	16.3013	5.40265e-05	0.00934329
AL139241.1	1.28083	1.4704	6.3814	0.0115322	0.209742
PALM	1.28191	3.48527	14.3392	0.000152652	0.0175488
ECSCR	1.28261	0.864713	5.16412	0.0230582	0.294464
CHSY3	1.28516	1.54114	7.28555	0.00695115	0.16462
GPX3	1.28525	5.67977	5.86998	0.0154013	0.245827
LINC01266	1.2854	1.2346	4.68986	0.0303412	0.333753
IGKV6-21	1.28569	2.46114	3.93725	0.047228	0.405557
ASB9	1.28633	1.02601	5.72901	0.0166869	0.254523
SLA	1.28704	4.72638	5.6533	0.0174226	0.259649
SFN	1.28747	3.24796	4.07278	0.0435796	0.391709
NAP1L2	1.2893	2.86918	9.75114	0.00179212	0.0778201
LINC00710	1.28933	1.54775	5.83537	0.0157071	0.246749
RAMP2-AS1	1.28948	2.37352	7.81055	0.00519421	0.143471
SPHK1	1.28972	4.45264	5.4308	0.0197846	0.277995
PXDN	1.29008	5.35007	17.8041	2.44851e-05	0.0052563
IFIT3	1.29128	4.35645	5.93239	0.0148651	0.241928
GSTM5	1.29594	2.27163	7.93985	0.00483578	0.137665
MYCT1	1.29623	3.46326	6.15964	0.0130697	0.225439
BTN2A3P	1.29817	2.20348	10.1354	0.00145447	0.0698706
IGKV1-27	1.30108	4.56247	3.97529	0.0461725	0.401873
ITGA7	1.30136	5.72307	7.51535	0.00611752	0.154007
GAS6-DT	1.30441	1.08223	6.36119	0.0116644	0.210318
ENPP3	1.30531	5.31245	5.45487	0.0195138	0.276443
MXRA5	1.30647	6.35622	3.97034	0.0463086	0.402378
LY6E	1.30754	5.68648	9.65617	0.00188717	0.0803683
MMP16	1.30951	3.71094	4.74902	0.0293149	0.328854
SVEP1	1.30987	7.05855	12.8959	0.000329309	0.0284752
ADORA3	1.31014	1.25662	4.04521	0.0442968	0.394702
RBBP8	1.31173	5.94313	4.79519	0.0285392	0.32573
CACNB1	1.31254	2.43657	8.54698	0.00346097	0.115296
AMPD1	1.31276	2.8593	6.20282	0.0127547	0.222905
SFRP1	1.31332	9.14005	12.1257	0.000497305	0.0351581
NDUFA4L2	1.31404	2.07611	9.52689	0.00202483	0.0846949
RNASE7	1.31469	0.879204	4.62198	0.0315649	0.338551
HSPB7	1.31472	3.82222	7.85068	0.00508016	0.141504
FREM1	1.31586	4.47078	7.01349	0.0080898	0.176028
EMILIN1	1.31664	4.9178	8.41268	0.00372614	0.120693
FGF1	1.31744	4.48309	7.68795	0.00555908	0.145856
STON2	1.31786	4.54145	10.6416	0.00110573	0.0571708
TMEM176B	1.31788	4.37985	9.8277	0.00171904	0.0758288
PAK6	1.32115	0.803654	4.30081	0.0380942	0.369193
TGM2	1.32217	4.42754	5.14869	0.023264	0.295353
GALNT7	1.32273	5.53638	13.7561	0.000208139	0.0214002
RBMS1P1	1.32516	0.152812	4.70403	0.030092	0.332298
MATN2	1.32616	6.96798	10.4397	0.00123337	0.0617868
CYGB	1.32644	3.30145	11.7683	0.000602494	0.0385286
CNTFR	1.32783	2.48762	4.26788	0.0388394	0.372682
LYPD5	1.32848	1.25281	5.72595	0.0167159	0.254748
COLEC11	1.32978	1.06913	6.61859	0.0100919	0.19658
FGF10	1.32992	4.35184	9.55102	0.00199838	0.084025
ADAMTSL1	1.33033	4.37827	6.77836	0.00922695	0.186869
CFAP300	1.33076	0.469186	4.56173	0.032694	0.344953
RAMP3	1.33182	4.10788	9.99448	0.0015701	0.0714558
IRX6	1.33293	1.39519	6.08157	0.0136599	0.229838
TTYH1	1.33309	2.84508	7.62857	0.00574508	0.147811
CA12	1.33379	5.09771	4.95508	0.0260142	0.311388
SDK2	1.33398	3.51852	4.35423	0.0369172	0.365278
HRH1	1.33399	2.58271	7.6994	0.00552391	0.145856
IRAK3	1.33405	5.13091	15.8628	6.81054e-05	0.0108339
COL16A1	1.33557	7.37076	4.78606	0.0286911	0.3259
NNMT	1.33599	5.38727	4.08189	0.0433452	0.390244
HSPB1	1.33665	3.92521	8.07687	0.00448338	0.133381
SERPINF1	1.33953	6.12999	14.9071	0.00011294	0.0141267
ST3GAL4	1.34002	3.86628	9.96541	0.00159509	0.0720979
LINC00987	1.34232	1.51839	7.09026	0.00775039	0.174198
SLC44A4	1.34238	3.40607	5.78438	0.0161692	0.250252
KCNK5	1.34259	5.88748	6.34207	0.0117907	0.211086
SCN4B	1.34292	3.58445	11.719	0.000618659	0.0391844
GRIK3	1.34405	3.24681	7.07636	0.00781077	0.174854
CDO1	1.34412	4.49456	5.06353	0.0244345	0.302397
PLCD3	1.34536	3.81111	6.66545	0.00982999	0.194526
OLFM2	1.34554	2.29087	6.32552	0.0119013	0.212853
CAV1	1.34603	6.7566	10.143	0.00144847	0.0698706
GFRA2	1.34616	2.41321	4.53159	0.0332747	0.347898
NOTCH1	1.34786	6.75895	8.43208	0.00368658	0.119998
SRPX	1.35077	5.14471	6.85636	0.00883261	0.183556
RND3	1.35114	6.27012	6.86579	0.00878612	0.183489
IL17RE	1.35204	3.46298	10.728	0.00105527	0.0553979
PKIB	1.35264	1.77201	5.26175	0.0217991	0.28832
PTGES	1.35605	3.65272	8.53052	0.0034924	0.115955
B4GALNT3	1.35649	3.24029	4.50522	0.0337915	0.350928
CFI	1.35744	5.12692	6.99923	0.00815446	0.176662
SLCO4A1	1.35818	2.71966	4.0833	0.0433091	0.390244
RGS22	1.35849	1.63204	4.71557	0.0298906	0.331547
LOXL4	1.36014	5.17113	10.7477	0.00104411	0.0553739
JSRP1	1.36068	1.87108	5.91711	0.0149945	0.243637
DHCR24	1.3609	6.04691	9.67499	0.00186793	0.0797197
TSC22D3	1.36129	7.85454	4.3625	0.0367384	0.364891
SPARCL1	1.3632	8.76521	13.15	0.000287516	0.0262299
EPS8L1	1.36365	4.71279	8.82706	0.00296796	0.105426
LAMA2	1.36479	7.47238	13.0455	0.000304013	0.0273584
DIO3OS	1.36492	2.84928	6.03869	0.0139957	0.233905
PKP1	1.36497	4.32133	7.47925	0.00624142	0.155746
COLCA2	1.366	1.58641	5.83692	0.0156933	0.246725
TIMP3	1.3665	8.76908	25.845	3.69964e-07	0.000305624
AC107959.2	1.36882	-0.118844	4.53086	0.0332889	0.347898
SCN2A	1.36902	2.29666	5.65927	0.0173633	0.259251
CIB2	1.36908	1.57651	7.51659	0.00611334	0.154007
PAPLN	1.37071	4.93362	7.68189	0.00557778	0.146154
CD209	1.37145	3.2464	4.09514	0.0430066	0.389122
CCDC9B	1.37183	4.62263	7.92382	0.00487881	0.138022
CFB	1.37197	2.84516	6.47173	0.0109604	0.206616
HSD17B2	1.37245	3.73629	4.10219	0.0428277	0.388045
CASQ2	1.37275	2.90618	10.6752	0.00108579	0.0565033
DKK2	1.37446	1.24905	5.79416	0.0160795	0.249251
ANK1	1.37517	1.35455	4.79002	0.0286251	0.3259
AC073592.1	1.37672	1.60877	7.26536	0.00702972	0.165845
AC106886.5	1.3771	0.828779	5.61911	0.0177657	0.263478
PI16	1.37799	2.92439	4.87002	0.0273272	0.32045
TRIM22	1.37919	7.26939	15.2312	9.51169e-05	0.0131367
NUDT11	1.37962	0.565388	3.84567	0.0498745	0.41537
RN7SL141P	1.37997	0.579316	5.03882	0.0247854	0.304786
PAPSS2	1.38004	4.14319	16.2114	5.66519e-05	0.00946801
GRIP2	1.38005	2.40858	7.99466	0.00469156	0.136014
GLI1	1.38311	1.66582	6.7958	0.00913727	0.185946
ELOVL2	1.38325	1.55953	5.15338	0.0232012	0.295218
TMTC1	1.38507	5.95401	20.3483	6.45503e-06	0.0021963
SCARA5	1.38666	5.58385	10.2569	0.00136173	0.0665405
CLEC3B	1.38688	2.90397	7.13731	0.00754963	0.171797
STOM	1.38688	6.86091	19.4471	1.03426e-05	0.00298105
HUNK	1.38863	1.17182	6.27699	0.0122316	0.21604
AC036108.3	1.38892	2.11928	3.8665	0.0492591	0.41249
ITGA10	1.39009	3.31769	4.96326	0.0258913	0.311388
TNFRSF10A	1.39059	3.66902	13.1059	0.00029436	0.0266102
PLP1	1.39158	4.04795	11.85	0.000576618	0.0377188
CFH	1.39212	7.95099	9.87097	0.00167907	0.0748841
DCN	1.39266	9.09182	13.3345	0.000260572	0.0244446
UPP1	1.3938	3.17445	7.32118	0.00681466	0.162701
TRO	1.39523	3.21371	8.83889	0.00294879	0.105288
DOC2B	1.39543	2.92234	5.53155	0.0186765	0.27163
FGF2	1.39557	5.33626	6.66545	0.00982999	0.194526
ENSG00000261295	1.39692	0.471577	4.4371	0.0351659	0.357798
MRC2	1.39713	6.20991	7.34904	0.00670988	0.161362
C1QTNF12	1.3977	-0.135982	4.77763	0.0288318	0.326542
AC011365.1	1.39811	0.699696	4.2432	0.0394079	0.375559
AJUBA	1.39827	4.23907	7.0298	0.00801643	0.175199
F3	1.40128	6.07693	9.26799	0.00233193	0.0912246
NSG1	1.40147	2.33565	5.5071	0.0189394	0.272355
REEP2	1.40316	1.25587	5.37376	0.0204419	0.282522
MCAM	1.4039	6.87992	11.8124	0.000588361	0.0381151
AC005005.3	1.40472	1.40467	5.79578	0.0160647	0.249251
PLAC9	1.405	3.29715	6.96837	0.00829628	0.17687
SCD5	1.40533	4.59393	11.9271	0.000553243	0.0370468
MFAP4	1.40565	4.46093	14.821	0.000118214	0.0144236
MISP	1.40647	0.68045	4.65791	0.0309107	0.336176
TRIM36	1.40659	1.27757	6.8089	0.00907044	0.185914
CALML3	1.40847	4.11341	6.3886	0.0114856	0.209613
ZMAT3	1.40988	6.04196	11.7828	0.000597806	0.0383915
SLC12A2	1.40996	9.87065	15.0496	0.000104724	0.013793
KLK10	1.41137	1.12637	4.11057	0.0426161	0.387008
CYBRD1	1.41145	7.69513	21.25	4.0311e-06	0.00154174
ATOH8	1.41247	3.02945	8.21593	0.00415242	0.127995
AL592301.1	1.4127	1.7051	8.14933	0.00430772	0.129806
HMGCLL1	1.41276	2.49565	7.49213	0.00619691	0.155219
CX3CL1	1.41447	6.4863	6.69165	0.00968656	0.193032
AC084859.1	1.41512	0.446615	4.47939	0.034306	0.353783
CYP2S1	1.41561	0.496549	6.73913	0.00943206	0.18948
GPR153	1.41595	2.78104	21.3243	3.87785e-06	0.00154174
AP001636.1	1.42068	0.456937	5.42373	0.0198648	0.278416
AC110619.1	1.42137	1.50445	6.44311	0.0111384	0.207416
PRR29	1.42251	0.802927	6.38051	0.011538	0.209742
AC011389.2	1.42503	0.172861	4.05903	0.0439358	0.393135
AP001363.1	1.42609	0.992165	6.78475	0.00919401	0.186657
CYTL1	1.4262	0.878064	6.67435	0.00978102	0.194051
CD163	1.42706	5.36306	4.89144	0.0269902	0.318376
MRGPRF	1.4279	2.32229	7.78717	0.00526185	0.143844
APBA2	1.43039	1.92275	4.33756	0.0372804	0.366109
ADAM23	1.43254	2.45016	8.59214	0.00337618	0.113421
CACNA1C-AS4	1.43255	0.157229	4.34666	0.0370816	0.365707
ZDHHC23	1.43355	5.14587	9.7394	0.0018036	0.0779783
AC007569.1	1.43516	1.02434	7.25915	0.00705408	0.166026
FHL5	1.4382	2.47895	5.33666	0.0208815	0.283622
OSR1	1.4397	5.33068	3.9078	0.0480624	0.40826
COL4A1	1.44013	8.2415	12.3471	0.000441662	0.0333695
PCDHB2	1.44149	1.70952	5.45917	0.0194659	0.276443
AL136084.3	1.44184	0.256822	4.86422	0.0274192	0.320772
KCNJ5	1.44298	2.8514	8.3835	0.00378643	0.121857
FMO3	1.44299	3.86903	5.68368	0.0171235	0.25765
HCAR2	1.44319	2.75005	5.04351	0.0247183	0.304206
PRIMA1	1.4436	2.0843	4.34293	0.0371629	0.365762
PLA2G4C	1.4445	3.72904	7.05972	0.00788361	0.174988
EPHB3	1.44506	6.16189	8.48094	0.00358887	0.118171
SEPT5	1.4454	3.44859	8.80287	0.00300757	0.105679
AL162431.2	1.44584	0.175557	4.95208	0.0260593	0.311646
DDR2	1.4465	6.61489	27.3008	1.74142e-07	0.000179344
AKR1C1	1.4472	4.46867	4.98651	0.0255457	0.308881
COL5A2	1.44753	6.67233	10.5902	0.00113691	0.0578281
DOK1	1.44927	2.91208	13.1414	0.000288845	0.0262308
IGHV3-15	1.44932	6.16813	6.19665	0.0127992	0.223291
NBL1	1.44954	3.55497	12.5575	0.000394617	0.0312675
PRR15L	1.45094	5.49441	6.24118	0.0124813	0.219089
PLXNB1	1.45125	6.43014	11.1226	0.000852824	0.0489011
WISP2	1.45128	3.95567	5.15147	0.0232267	0.295325
FSTL3	1.45193	3.83138	10.2368	0.00137665	0.0671048
FP565260.1	1.45581	1.17771	7.54595	0.00601451	0.152572
COL18A1	1.45651	6.92618	12.2148	0.000474116	0.0345393
IGF2	1.45771	4.18455	5.0282	0.0249379	0.304786
STK32A	1.45851	2.51748	5.51973	0.0188031	0.271716
C1S	1.46	8.08837	10.819	0.00100466	0.0538562
SYNC	1.46095	2.98339	10.0192	0.00154914	0.0707467
ARRDC2	1.46327	5.55502	7.42808	0.00642137	0.15825
ALDH4A1	1.46366	2.39581	18.4601	1.73494e-05	0.00442366
RAMP1	1.46576	0.751515	5.8904	0.0152237	0.245099
CAVIN1	1.46851	7.71639	29.9755	4.37535e-08	7.25141e-05
SPON1	1.47012	5.30073	10.3299	0.00130895	0.0645967
CAVIN2	1.47076	5.28078	8.65334	0.00326462	0.111334
IGHV3-75	1.47077	0.635523	4.20192	0.0403783	0.379926
LOXL3	1.4709	2.6106	14.2059	0.000163852	0.0182049
NLRP3	1.47133	3.75989	6.34189	0.0117919	0.211086
PROM2	1.47479	6.21688	5.27616	0.0216194	0.287042
ITGA5	1.4767	5.58603	11.5878	0.000663863	0.0413884
RIMS4	1.47821	2.06974	4.81726	0.0281761	0.324286
FAM83E	1.47875	3.45302	7.87029	0.00502537	0.140372
SDS	1.47982	1.02582	3.86998	0.049157	0.412156
FCRL6	1.48187	1.32818	5.03392	0.0248556	0.304786
C7	1.48277	8.38223	4.97957	0.0256483	0.309707
COL4A6	1.48285	3.79523	6.0841	0.0136404	0.229749
GYG2	1.4837	4.06523	5.07653	0.0242519	0.301075
SNAI2	1.48843	3.76747	6.84396	0.00889415	0.184449
LAMA3	1.48855	6.93295	10.0551	0.00151926	0.0707414
TMEM200C	1.4888	3.96326	9.2882	0.00230635	0.0912246
ELAVL2	1.48926	0.464626	4.35773	0.0368413	0.364891
OMD	1.49007	3.22593	8.30528	0.00395301	0.124107
AC114488.2	1.4903	0.531133	4.9215	0.0265245	0.315126
SLIT3	1.491	6.27287	12.6304	0.000379519	0.0308077
GPC3	1.49116	4.7841	15.8035	7.02722e-05	0.0108339
PTK7	1.49164	6.36758	10.8716	0.000976483	0.0529163
F5	1.49183	2.60338	4.64059	0.0312244	0.337134
COL7A1	1.49478	6.60041	4.15224	0.0415795	0.383822
RXRG	1.49489	1.08191	7.73084	0.00542854	0.145313
ATP6V0A4	1.49543	7.19133	3.99526	0.0456285	0.400291
AC011595.1	1.49593	0.272616	5.30555	0.0212576	0.284766
GADD45A	1.49686	3.52201	7.15989	0.00745518	0.170816
B3GNT3	1.497	4.08648	6.24381	0.0124628	0.218957
GPR87	1.50073	3.24687	5.79682	0.0160552	0.249251
LINC02580	1.50129	1.17764	6.40491	0.0113805	0.209183
PLA2G4A	1.50215	3.97367	19.5285	9.91123e-06	0.00294201
C1orf226	1.509	3.27427	9.29478	0.00229808	0.0912246
VTRNA1-3	1.51219	0.41258	6.93663	0.00844479	0.179284
CITED4	1.51432	3.3718	9.15288	0.00248328	0.0939896
ESPN	1.51496	2.15599	6.4286	0.0112297	0.207948
PHLDA3	1.5151	4.58757	24.9621	5.84675e-07	0.000400966
DKK3	1.51515	5.88658	8.89846	0.00285411	0.104152
KLRK1	1.51564	0.817879	4.5378	0.0331542	0.347586
GSN	1.5157	6.55521	41.8905	9.65297e-11	6.39927e-07
KCNG1	1.51672	0.467559	6.14467	0.0131809	0.226191
TMEM176A	1.51702	3.01622	17.2276	3.31591e-05	0.00640261
SLC4A11	1.51766	5.45945	6.81527	0.00903816	0.185914
PHOSPHO1	1.5177	1.74635	8.46741	0.00361565	0.118742
ADAMTS15	1.51827	2.9181	5.42928	0.0198019	0.277995
VSNL1	1.52031	2.8348	5.0067	0.0252494	0.306745
CYP26B1	1.52288	2.88224	6.93619	0.00844686	0.179284
AKR1C2	1.52483	4.10013	3.85269	0.0496664	0.414875
RTL5	1.5273	2.50055	7.79666	0.00523429	0.14383
BHMT2	1.5275	2.85186	11.6575	0.000639433	0.0401984
TSKU	1.52753	3.8378	7.67504	0.00559899	0.146517
AOC3	1.52892	5.40139	7.62531	0.00575547	0.147869
IER5	1.53163	4.87679	14.5054	0.000139757	0.0166436
IGHV3-23	1.53264	7.12958	5.36147	0.0205864	0.282563
IGHV3-41	1.53269	0.563883	6.40708	0.0113666	0.20912
SLC9B2	1.53291	2.66605	15.8159	6.98151e-05	0.0108339
EGFLAM	1.53322	3.76084	14.2891	0.000156773	0.0178166
LHX8	1.53332	0.816188	5.40437	0.0200863	0.27955
EDIL3	1.53413	4.33627	9.36614	0.00221031	0.0893467
C2orf27A	1.53418	1.34665	7.03224	0.00800553	0.175153
MEIS3	1.5372	2.12323	11.8675	0.000571223	0.037692
TMEM158	1.53837	0.0591334	5.20996	0.0224579	0.291311
ENSG00000267194	1.53926	2.5101	18.3849	1.80485e-05	0.00448685
ALDH1A3	1.54	6.5123	5.49794	0.0190389	0.27339
AKAP12	1.54635	6.67362	21.3247	3.87713e-06	0.00154174
AC079313.1	1.54771	-0.10287	5.12829	0.0235389	0.29721
AC007336.3	1.54849	-0.0702578	4.34631	0.0370892	0.365707
PMP2	1.54939	3.25651	6.34704	0.0117577	0.210956
FAM189A2	1.55089	4.25268	8.00435	0.0046665	0.135485
CHI3L2	1.55152	7.70225	6.97314	0.00827424	0.17687
C1QTNF2	1.5516	0.746958	7.5386	0.00603908	0.153
BCHE	1.5518	2.32237	7.74346	0.00539073	0.145124
MDK	1.55286	4.10572	14.9402	0.000110974	0.0139686
RXFP4	1.55699	0.206552	5.34988	0.0207237	0.282803
ACKR1	1.56091	3.78472	5.19784	0.0226149	0.291958
ST6GALNAC2	1.56118	3.74826	9.8602	0.00168893	0.0748841
IGHA2	1.56186	9.91613	5.18425	0.0227925	0.292827
AC016397.2	1.56221	-0.0967313	5.02993	0.0249128	0.304786
C2orf54	1.56255	0.312846	6.36892	0.0116136	0.210128
FBN2	1.56269	2.15068	4.44344	0.0350355	0.357326
AC008737.1	1.56329	0.205733	6.49191	0.0108367	0.204866
CCDC3	1.56425	3.56097	5.62943	0.0176614	0.262323
IGKV2-24	1.56477	4.50186	5.88228	0.015294	0.245099
GRAMD2A	1.56758	3.45389	4.62174	0.0315693	0.338551
TSPAN11	1.56908	3.89197	10.9864	0.000917821	0.0504244
GALNT17	1.56928	3.04874	10.1003	0.00148243	0.0704436
FKBP10	1.57258	4.6194	15.7059	7.39918e-05	0.0111056
MAP2K6	1.57423	3.93925	22.648	1.94561e-06	0.000943765
LAMC3	1.5751	3.90416	4.9882	0.0255207	0.308881
MYOZ1	1.58014	0.0625159	5.88501	0.0152703	0.245099
RENBP	1.58073	2.28776	7.92393	0.00487852	0.138022
CENPW	1.58106	1.85824	9.18439	0.00244088	0.093784
TIPARP	1.5812	6.0508	5.80114	0.0160157	0.249251
SPON2	1.58597	4.01306	12.3551	0.000439777	0.0333695
ITIH5	1.58853	6.26516	15.4318	8.55346e-05	0.0122402
AKR1C3	1.58904	3.97567	8.64714	0.00327575	0.111334
ADGRB2	1.58972	1.77228	10.9285	0.000946969	0.0517399
OLFML3	1.58994	4.63952	17.7816	2.47764e-05	0.0052563
ARSI	1.59012	-0.00288478	4.08377	0.043297	0.390244
IGFBP7	1.59088	7.25813	19.4587	1.02796e-05	0.00298105
LINC00885	1.59109	1.17338	4.31363	0.0378081	0.368592
ASPN	1.59313	3.87813	8.94996	0.00277476	0.102383
IGHV3-19	1.59545	0.895761	7.06766	0.00784879	0.174854
TRGC2	1.59592	0.868169	4.16926	0.0411638	0.382019
A4GALT	1.59789	3.83254	11.4362	0.000720263	0.0436725
APOD	1.5987	7.25399	6.59826	0.0102078	0.198106
OPCML	1.59872	0.547257	4.91523	0.0266209	0.315808
IGHV3-33	1.60032	4.42068	5.10491	0.0238582	0.298935
MIR34AHG	1.60037	4.19999	14.3495	0.000151817	0.0175488
ECM2	1.60125	5.19033	16.5715	4.68492e-05	0.00847034
C15orf59	1.60197	1.28591	10.5487	0.00116271	0.0588294
TNFRSF21	1.60364	5.08263	17.7765	2.48437e-05	0.0052563
COL23A1	1.60479	2.23164	6.98348	0.00822653	0.17687
TGM5	1.6063	1.44225	4.8211	0.0281133	0.323751
LTBP2	1.60924	6.92322	17.2924	3.20469e-05	0.00634825
RHOV	1.61036	3.71739	5.67937	0.0171655	0.25765
ADH1C	1.61095	3.52411	7.72135	0.00545716	0.145377
EFCAB1	1.61158	1.29738	4.35796	0.0368364	0.364891
F2R	1.61355	4.39857	14.9649	0.000109528	0.0139634
NIM1K	1.61382	0.868736	7.93884	0.00483848	0.137665
SGCA	1.61792	0.357205	5.88481	0.015272	0.245099
COL12A1	1.62116	6.12454	14.0425	0.000178721	0.019251
SCN2B	1.62358	1.6193	7.19576	0.0073076	0.169275
ERMN	1.62407	2.63611	4.29757	0.0381668	0.369193
IGLV7-43	1.62531	3.74227	5.37739	0.0203994	0.28213
RANBP3L	1.6267	1.7215	7.73077	0.00542877	0.145313
TP53AIP1	1.62851	1.79486	5.81546	0.0158859	0.248436
IGHV1-24	1.62903	3.50816	6.89225	0.00865702	0.181999
ITGA2	1.63182	6.36079	6.59358	0.0102347	0.198106
XG	1.63217	0.403389	5.76954	0.0163063	0.25159
POMC	1.6332	-0.101818	5.22872	0.0222169	0.290691
NOV	1.63324	2.80408	11.3771	0.000743554	0.0445416
MFGE8	1.63646	6.19143	11.2437	0.000798923	0.0467323
C1orf116	1.63676	5.23577	5.32784	0.0209874	0.284044
AC093724.1	1.63716	0.518182	7.35148	0.00670076	0.161337
GPNMB	1.63767	6.34543	13.2315	0.000275287	0.0255837
C16orf45	1.64039	3.65904	9.67619	0.00186671	0.0797197
MATN4	1.64162	0.902101	5.30261	0.0212935	0.284837
LAMC2	1.64209	4.94016	9.60006	0.00194571	0.0823326
NTRK3	1.64781	5.40938	5.36458	0.0205498	0.282563
CPE	1.64998	7.17063	22.3554	2.26574e-06	0.00107288
SPRY4-AS1	1.65108	0.536912	5.61109	0.0178472	0.264293
SLC35F3	1.65247	1.83075	9.07388	0.00259286	0.09693
MRPS31P2	1.65664	-0.08824	6.01055	0.0142206	0.23529
RGS7BP	1.65681	1.28127	4.91243	0.0266641	0.31584
GDF10	1.65728	2.29264	14.1343	0.000170207	0.0186728
ABCG2	1.66623	4.56843	6.91784	0.00853398	0.180557
IGHV3-7	1.67161	6.48581	8.64262	0.00328388	0.111334
TNNT3	1.67196	2.24242	12.2992	0.000453142	0.0337144
AP003119.3	1.67315	0.541999	5.05836	0.0245074	0.302735
EPHA7	1.67439	5.53476	12.3346	0.000444636	0.0333695
FOXA1	1.67443	2.96786	7.24554	0.00710773	0.166786
IGHV1-58	1.6747	2.20955	5.93775	0.0148199	0.241589
KLK7	1.67675	2.06921	4.23229	0.0396618	0.376693
HRCT1	1.68056	0.212122	6.35387	0.0117126	0.210615
CDH3	1.68343	4.88752	5.6716	0.0172417	0.257977
AGR2	1.68411	5.92805	3.957	0.0466767	0.403612
AL049838.1	1.68439	0.0555437	5.77539	0.0162521	0.251144
GPR173	1.68474	0.853057	8.49088	0.00356931	0.117722
FBLN1	1.68524	5.5914	15.4386	8.5231e-05	0.0122402
PCSK2	1.69156	1.61853	8.6852	0.00320805	0.110214
DCLK3	1.69169	0.177014	7.29559	0.00691242	0.164443
GSTA1	1.6929	1.96335	4.12145	0.0423428	0.38555
OXTR	1.69316	0.241733	7.1801	0.00737165	0.169684
AL353150.1	1.69526	1.7427	6.11056	0.0134376	0.227832
COL9A2	1.69539	5.42269	6.39448	0.0114476	0.209448
C21orf91-OT1	1.69645	-0.375325	5.3479	0.0207473	0.282811
CHODL	1.69669	1.05004	10.34	0.00130177	0.0644018
ANXA8	1.69751	0.588559	3.99162	0.0457271	0.400371
SDC1	1.70243	6.29071	8.21089	0.00416397	0.127995
C1QA	1.70532	6.22693	9.3071	0.00228268	0.0912246
IGHV3-74	1.70553	5.82544	9.7163	0.0018264	0.0786223
CCDC8	1.70557	5.03448	5.39497	0.0201949	0.280277
GPR27	1.70562	1.33438	7.62865	0.00574483	0.147811
MEX3A	1.70921	1.73252	7.46339	0.00629665	0.156339
TFAP2C	1.71078	5.31501	6.46175	0.0110221	0.206983
TMSB10P1	1.71194	-0.124607	6.68783	0.00970731	0.193252
TNFRSF10C	1.71421	2.34163	5.89713	0.0151656	0.245099
ADM	1.71615	4.39842	19.9083	8.1245e-06	0.00252469
SHC3	1.72099	4.56591	12.7969	0.0003472	0.0293114
DDIT4	1.7221	4.77763	5.85726	0.0155129	0.246342
GZMK	1.72295	1.71475	4.13746	0.041944	0.385414
SLC7A4	1.72486	0.0356173	5.30939	0.0212108	0.284766
PNMA2	1.72539	1.13863	9.62566	0.00191878	0.0815398
TBX15	1.7266	2.80389	9.79533	0.00174956	0.0764731
BMP2	1.72758	2.26681	11.3902	0.000738345	0.0443632
CLEC11A	1.72843	2.23911	10.0278	0.00154192	0.0707414
AC080038.3	1.73465	0.287492	4.89844	0.026881	0.317354
CHST3	1.73483	5.56273	14.2062	0.000163833	0.0182049
KRT5	1.74137	7.58319	4.70753	0.0300307	0.332298
FBLN2	1.74266	7.08888	20.2017	6.9692e-06	0.00227219
SELP	1.74753	3.52769	21.278	3.97257e-06	0.00154174
IGLV1-44	1.75067	4.14948	6.17951	0.0129238	0.22428
AC087752.3	1.75456	1.2554	11.4883	0.000700369	0.0428583
C2orf40	1.7555	1.66466	8.04023	0.00457498	0.133608
CST3	1.75808	9.15649	14.8637	0.000115568	0.0142759
ISYNA1	1.76176	3.87992	13.6001	0.00022617	0.022158
TPSAB1	1.76294	0.554619	4.33434	0.0373509	0.366109
GFRA3	1.76511	1.35874	8.69009	0.00319945	0.110214
AL133342.1	1.77331	-0.304669	5.69532	0.0170102	0.257103
CLDN11	1.77759	3.6596	12.7391	0.000358092	0.0299233
PTGDS	1.77868	4.62742	6.55648	0.0104503	0.199841
IGHV1OR15-9	1.77993	0.552129	5.26025	0.0218178	0.28832
TNFSF15	1.78026	5.71823	5.26	0.021821	0.28832
HEPACAM	1.78224	1.32069	12.0462	0.000518968	0.0357136
HSD17B14	1.78293	0.854199	9.55393	0.00199522	0.084025
MMP2	1.7856	5.90935	9.44575	0.00211639	0.0871446
IGHV1-45	1.7861	0.915112	6.1465	0.0131673	0.226191
LINC01671	1.78979	-0.39763	4.10464	0.0427656	0.387804
AC009126.1	1.79009	0.234019	8.13307	0.00434651	0.130186
NPTX2	1.79061	1.50496	6.39893	0.0114189	0.209279
AC025280.2	1.79147	-0.0981354	6.6335	0.0100078	0.196033
IGKV1D-13	1.79234	1.82986	3.99121	0.0457383	0.400371
CYP4Z1	1.79451	0.275669	4.95469	0.02602	0.311388
MIR497HG	1.79592	1.37698	9.15529	0.00248	0.0939896
CA3	1.7973	5.37116	4.19395	0.0405684	0.379926
LOX	1.79731	3.34696	12.4851	0.0004102	0.0317434
DIO2	1.79966	5.16108	3.92268	0.047639	0.407153
IGKV2D-29	1.8021	2.51667	6.36439	0.0116433	0.210318
UNC13C	1.80212	3.12621	7.44197	0.00637202	0.157628
IFI27	1.80493	4.81623	7.93414	0.00485106	0.137796
PSCA	1.80709	2.09938	4.47813	0.0343313	0.353783
PLIN4	1.80853	8.67072	4.10726	0.0426996	0.38759
SNCG	1.81077	3.70113	10.3763	0.00127646	0.0633072
ETV4	1.81088	2.08095	12.9083	0.000327123	0.0284097
SPARC	1.81141	8.44915	18.1094	2.08565e-05	0.00493804
FAM180A	1.8134	0.42425	9.85836	0.00169062	0.0748841
TBX21	1.81383	0.699129	8.98349	0.00272429	0.101007
TP63	1.815	5.05389	6.81646	0.00903215	0.185914
GPRC6A	1.81557	1.56213	6.09758	0.0135367	0.228927
AMH	1.81649	0.241618	9.28796	0.00230664	0.0912246
MEGF10	1.81806	4.25738	14.3145	0.000154666	0.0176782
CRTAC1	1.82074	1.65096	11.8217	0.000585437	0.0380496
LINC01152	1.82126	4.97176	7.59913	0.00583965	0.148896
IGHV6-1	1.82243	3.51152	7.94719	0.00481621	0.137665
OGN	1.82577	4.36428	8.55946	0.0034373	0.1147
CDH19	1.82634	5.59072	10.8473	0.000989374	0.0533243
TMEM40	1.83129	-0.0138415	5.29475	0.0213898	0.285548
CCDC129	1.83141	4.21578	7.33685	0.00675553	0.161872
CYP4B1	1.84046	3.93006	6.91992	0.00852408	0.18054
CGREF1	1.84078	3.50753	11.3567	0.000751764	0.0447272
SOD3	1.84125	2.83541	16.1097	5.97758e-05	0.00980099
KY	1.84202	1.84373	8.74616	0.00310255	0.108607
AC068580.1	1.84417	0.826213	12.706	0.000364481	0.0302033
SLC16A9	1.8446	3.12157	12.0604	0.000515055	0.035695
CMA1	1.8459	0.545822	5.10931	0.0237978	0.298935
ALDH1A2	1.8475	4.14656	14.8642	0.000115532	0.0142759
PTCHD1	1.84892	2.69295	7.7008	0.00551964	0.145856
AC115621.1	1.84993	-0.0132117	6.28854	0.0121521	0.215787
ITGB3	1.86511	2.13218	15.3723	8.82742e-05	0.01254
IGFBP6	1.86796	4.08407	14.1269	0.000170879	0.0186728
LAMA1	1.86841	5.13245	6.05932	0.0138331	0.232162
SCGN	1.87396	2.00834	6.88066	0.00871336	0.182797
IGFBP2	1.87985	3.85654	15.9228	6.598e-05	0.0105823
FMO1	1.88582	3.74761	6.97623	0.00825995	0.17687
S100B	1.88664	4.85807	10.1145	0.00147106	0.0704436
BGN	1.88871	4.56435	7.80826	0.00520079	0.143471
EFNB3	1.89337	0.792256	9.26579	0.00233474	0.0912246
LEPR	1.89351	5.85489	6.45815	0.0110445	0.207024
FAM83D	1.89597	0.396395	6.79915	0.0091201	0.185946
LINC01819	1.89613	0.709712	8.5156	0.00352115	0.11652
ATP2C2	1.90333	4.24817	6.55083	0.0104835	0.200285
GFAP	1.90474	2.24147	5.40517	0.0200772	0.27955
PCDHA4	1.90517	1.21325	5.98948	0.0143915	0.237389
PGF	1.90681	3.75294	10.0291	0.00154089	0.0707414
TRIM58	1.91215	0.938918	6.69167	0.00968644	0.193032
IFI6	1.91539	5.61984	7.18368	0.00735696	0.169647
IGKV2OR22-4	1.91715	1.51955	10.775	0.00102879	0.0548539
C11orf16	1.91939	0.373303	6.43105	0.0112142	0.207948
DCHS2	1.92175	2.7585	8.27184	0.00402646	0.125515
ANPEP	1.92498	4.50899	9.3972	0.00217317	0.0884198
TRIM9	1.92809	3.49156	6.3617	0.011661	0.210318
VIT	1.92938	3.54072	14.9507	0.000110354	0.0139686
LSAMP	1.93526	2.80491	17.281	3.22392e-05	0.00634825
SLITRK2	1.93715	0.727903	10.6354	0.00110946	0.0571708
RN7SKP16	1.93869	-0.112294	6.89015	0.0086672	0.18202
REM1	1.94157	0.757799	7.63071	0.00573828	0.147811
ROPN1	1.94175	1.68841	9.19213	0.00243057	0.093784
KCNK2	1.94438	2.05977	11.6395	0.000645655	0.0403799
COL14A1	1.95611	6.95333	7.8411	0.00510715	0.142057
NRG1	1.95823	3.05439	5.2389	0.0220872	0.289416
PPP1R1C	1.95859	0.969844	8.21672	0.00415062	0.127995
S100A2	1.96019	4.66715	6.40867	0.0113564	0.20912
ROPN1B	1.96465	2.09125	15.6989	7.42683e-05	0.0111056
SOX2	1.98763	1.98789	5.79057	0.0161124	0.249566
LINC02009	1.99311	3.25699	9.26859	0.00233117	0.0912246
FIBIN	1.99767	2.80955	13.69	0.000215598	0.0217655
SLC6A2	1.99892	1.94083	6.87702	0.00873108	0.1829
CABCOCO1	2.00073	0.315084	4.46389	0.0346185	0.354527
RGS11	2.00261	2.65685	15.7567	7.2033e-05	0.0110199
IGSF1	2.00448	3.00528	12.2031	0.0004771	0.0346298
LCN2	2.01052	6.09844	4.53332	0.0332411	0.347898
LGR5	2.012	2.70115	7.68925	0.00555506	0.145856
MCHR1	2.01628	-0.0731956	5.22413	0.0222756	0.291267
CYP4X1	2.0178	4.0846	11.5811	0.000666251	0.0414075
MT1E	2.02413	3.69279	9.16295	0.00246964	0.0939896
IGLV3-27	2.02554	2.31983	6.62976	0.0100289	0.19612
PTH2R	2.02616	2.5946	6.80762	0.00907696	0.185914
SOX11	2.02799	0.380057	6.58986	0.0102561	0.198125
TRDN	2.03005	1.20761	5.79424	0.0160787	0.249251
TMPRSS4	2.03117	2.16744	5.7001	0.0169639	0.257103
LBP	2.03129	0.0952612	5.56802	0.0182915	0.268603
CHRDL1	2.03239	6.24836	17.7919	2.46436e-05	0.0052563
PBX4	2.03424	0.628469	12.678	0.000369978	0.0303349
PLAT	2.03542	5.05446	21.2835	3.96134e-06	0.00154174
CYP24A1	2.04714	-0.0788273	7.08164	0.00778778	0.174615
RFLNA	2.04916	2.18149	5.75842	0.0164098	0.252404
TUSC3	2.05395	5.23736	23.0816	1.55266e-06	0.000791775
ADORA1	2.05495	2.68924	12.3809	0.000433757	0.0330519
CEL	2.07142	1.16114	5.11179	0.0237638	0.298745
SLC26A2	2.07217	6.65689	15.3128	9.10961e-05	0.0127586
AC087623.2	2.07363	0.248043	8.00947	0.00465334	0.135301
LINC00958	2.07729	1.83712	11.9035	0.000560294	0.0372038
KRT19	2.0807	8.49869	7.13775	0.00754777	0.171797
SRPX2	2.0957	3.5948	13.2471	0.000273004	0.0254906
TRIM29	2.09889	6.61118	7.48135	0.00623413	0.155746
MMP28	2.10048	1.82103	13.5745	0.000229281	0.0223527
TSPAN1	2.10256	3.99139	9.14551	0.0024933	0.0940923
LUM	2.10441	6.59192	15.1188	0.000100955	0.0134751
DPT	2.11039	6.93915	7.56618	0.00594735	0.151254
MIA	2.1122	0.866126	9.2809	0.00231556	0.0912246
GDF15	2.11845	2.1804	11.8514	0.000576179	0.0377188
HAP1	2.12068	2.32397	4.75608	0.0291949	0.32836
ATP1B3-AS1	2.12231	0.538079	10.0289	0.00154104	0.0707414
ADAMTS19	2.12503	1.85095	7.69638	0.00553316	0.145856
THBS4	2.13627	4.85179	9.21945	0.00239457	0.0928327
ERN2	2.14035	3.03864	12.2335	0.000469403	0.0344483
KLHL30	2.14522	0.710104	6.39218	0.0114624	0.209526
AC233755.1	2.15682	3.34295	6.01895	0.014153	0.235084
COL8A1	2.15808	4.28175	19.6137	9.47857e-06	0.00285621
CPA3	2.17524	3.54094	4.02746	0.0447653	0.396744
BMP7	2.18019	1.13518	12.222	0.000472281	0.0345321
CAPN6	2.18074	4.47892	6.26163	0.0123381	0.217536
CMTM5	2.18352	0.586928	7.94052	0.00483399	0.137665
MIR205HG	2.18892	6.2443	4.38323	0.0362942	0.36283
SNX22	2.19183	4.04911	15.1456	9.95289e-05	0.0133745
HSD11B1	2.19647	2.68168	5.32366	0.0210378	0.284225
DUSP4	2.19743	5.39416	22.6603	1.9332e-06	0.000943765
ZDHHC8P1	2.20073	0.444309	6.13235	0.0132731	0.226199
H19	2.20634	2.73892	11.7809	0.00059842	0.0383915
EDA2R	2.20685	3.43415	17.2454	3.28499e-05	0.00640261
MUC5B	2.21765	8.32373	6.09393	0.0135647	0.229043
WIF1	2.21825	5.4384	4.66216	0.0308343	0.336176
LINC01876	2.22417	2.28924	5.09352	0.0240154	0.299102
CEACAM4	2.24205	-0.0862945	5.98903	0.0143951	0.237389
ETV5	2.26259	4.74003	20.1395	7.19948e-06	0.00227562
ZP2	2.27301	0.816808	4.81392	0.0282308	0.324442
SFRP4	2.27573	4.61546	11.0041	0.00090913	0.0503115
LINC01768	2.28295	0.194409	5.96817	0.0145664	0.238826
RNU1-85P	2.28416	0.141247	4.29846	0.0381469	0.369193
LAMB3	2.29012	6.43855	9.79119	0.0017535	0.0764772
ITGB6	2.29161	3.97321	7.49958	0.00617134	0.154969
PTPRZ1	2.29568	4.28367	5.80609	0.0159708	0.249119
HBA1	2.3004	1.514	4.15759	0.0414483	0.383339
FAM180B	2.30535	0.414098	12.9567	0.000318786	0.0281778
IL17RD	2.31423	5.87718	13.7034	0.000214062	0.0217207
NES	2.31818	5.74954	38.6495	5.07168e-10	2.2142e-06
ELN	2.32206	5.90537	24.5173	7.36445e-07	0.000483769
POSTN	2.32688	5.18196	8.11383	0.00439289	0.130983
FHL1	2.32863	7.34803	11.0191	0.000901758	0.0500954
SPINK6	2.3288	0.153661	7.55145	0.00599618	0.152301
BPIFA2	2.32896	11.3863	4.07421	0.0435426	0.391667
CDH15	2.3308	0.128464	6.02799	0.0140807	0.234792
COL17A1	2.33098	7.39763	6.38285	0.0115228	0.209742
AC002546.1	2.33128	0.806186	9.81961	0.00172661	0.075971
SCG2	2.33237	0.078925	6.42895	0.0112275	0.207948
ACAN	2.33459	1.13404	7.22826	0.00717646	0.167574
C2CD6	2.33996	2.06071	10.0171	0.00155096	0.0707467
APCDD1L-DT	2.34326	3.13173	11.7812	0.000598321	0.0383915
CFTR	2.34375	7.47003	14.2371	0.000161166	0.0181088
DIO3	2.34999	0.623976	11.4547	0.000713132	0.0433724
SERPINB5	2.35331	4.60981	6.38468	0.0115109	0.209742
HEPACAM2	2.35756	1.25347	11.1847	0.000824727	0.0478197
AC079298.3	2.37043	0.49922	10.035	0.00153596	0.0707414
NRG2	2.37453	3.7097	17.051	3.63899e-05	0.00689259
HBA2	2.39273	3.05919	4.20165	0.0403846	0.379926
AP002761.4	2.39305	1.1153	10.5443	0.00116547	0.0588294
MMRN1	2.39398	4.40502	7.0671	0.00785121	0.174854
DPEP1	2.39946	1.21912	9.10183	0.00255354	0.0960013
SAA1	2.41727	5.9758	14.1892	0.000165318	0.0182658
GBP6	2.43782	0.0371952	11.2379	0.000801456	0.046743
MMP11	2.43967	2.31117	11.2633	0.000790544	0.0465158
DSG1	2.45301	4.0854	8.85572	0.00292173	0.104698
ETV5-AS1	2.4653	0.187405	13.0102	0.000309801	0.0276293
CRLF1	2.46613	2.50983	13.7506	0.000208751	0.0214002
BNC1	2.46755	0.363741	17.0768	3.58975e-05	0.00686471
AC097713.1	2.479	0.0332312	6.02283	0.014122	0.235027
DNASE1L3	2.4823	2.75158	13.9332	0.000189425	0.0198279
GJB5	2.49522	0.569842	14.8293	0.000117695	0.0144236
COL20A1	2.50754	0.959208	7.09244	0.00774099	0.174198
MT1M	2.50816	2.75192	6.99078	0.00819308	0.17687
SLC26A4	2.51467	1.66081	13.4077	0.0002506	0.0238466
DSC3	2.51505	5.57581	6.79449	0.00914396	0.185946
NTRK2	2.52163	7.18089	16.8987	3.94289e-05	0.00739776
CTSV	2.53039	2.28701	8.22981	0.00412079	0.127995
NPY1R	2.53536	4.6515	11.0867	0.000869495	0.0494072
MFSD2A	2.56321	1.85342	13.6269	0.00022297	0.0221173
CRABP2	2.56325	3.76134	14.4099	0.000147028	0.0173023
SLC5A8	2.57979	3.037	5.72363	0.0167381	0.254876
AARD	2.58981	1.96683	15.0287	0.00010589	0.0138549
LRRC31	2.60401	2.38482	5.46286	0.0194248	0.276443
AC138969.2	2.6076	0.393032	3.95018	0.0468665	0.404315
DUSP9	2.62785	-0.101195	10.1543	0.00143965	0.0696634
COL4A2-AS1	2.63524	-0.12318	12.9299	0.000323373	0.0283315
SERPINA5	2.65063	4.07281	15.1778	9.78458e-05	0.0132378
SEZ6L	2.65255	1.68017	6.29854	0.0120837	0.214957
TFF3	2.66842	4.84125	6.15638	0.0130939	0.225464
BARX1	2.67027	1.58148	19.2217	1.16385e-05	0.00317076
NPPC	2.67544	0.437634	8.73761	0.00311712	0.10876
AC097478.1	2.70441	2.25048	12.7935	0.000347822	0.0293114
IGHV3-64	2.71207	2.76677	8.92949	0.00280602	0.102963
SAA2	2.7332	5.76069	12.1874	0.000481137	0.0346697
SERPINB2	2.73363	1.10024	16.3399	5.29389e-05	0.00932179
APCDD1L	2.74318	3.68448	24.0869	9.20831e-07	0.000523242
NPR3	2.75005	4.66766	8.33415	0.00389066	0.123212
LTF	2.75418	12.3007	8.88837	0.00286992	0.104155
NGFR	2.79424	5.09336	16.7623	4.23668e-05	0.00780177
MDFI	2.79553	3.04021	27.5753	1.51094e-07	0.000171857
SYT8	2.79687	5.01477	8.19063	0.00421074	0.129182
SFRP2	2.80977	5.66376	17.984	2.22766e-05	0.00509238
NCCRP1	2.8198	0.120698	11.8638	0.000572354	0.037692
BPIFB1	2.83142	4.46747	12.1579	0.000488805	0.0348436
ADGRB1	2.84048	3.29146	9.42388	0.00214178	0.0878262
IGLV2-18	2.84964	3.84533	9.30752	0.00228215	0.0912246
AMTN	2.87292	1.02012	13.1666	0.000284986	0.0261189
KRT15	2.88526	5.84354	9.70171	0.00184096	0.0790778
SUSD5	2.89071	2.19256	27.5192	1.55542e-07	0.000171857
ALAS2	2.89196	1.39499	6.52849	0.010616	0.202015
TNNI2	2.90253	3.15897	12.7297	0.000359901	0.0299486
BBOX1	2.90723	1.37346	8.1619	0.00427795	0.129654
OXGR1	2.90828	1.83129	21.9	2.87235e-06	0.00126945
LCN6	2.92389	0.579149	9.26782	0.00233216	0.0912246
ST6GALNAC1	2.94061	4.07827	24.3035	8.22915e-07	0.000495944
LCN10	2.94309	1.46494	11.6537	0.000640733	0.0401984
SHC4	2.99885	4.46281	9.15414	0.00248156	0.0939896
FOXI1	3.04878	2.30153	20.2202	6.90209e-06	0.00227219
RNU1-88P	3.09448	2.25263	6.50949	0.01073	0.203431
LINC00475	3.10212	-0.0731714	13.6128	0.000224643	0.0221173
MSLN	3.15185	1.80093	7.24461	0.00711143	0.166786
NLRP6	3.16349	0.384335	13.8908	0.000193743	0.0200894
FRZB	3.17465	3.25846	34.1978	4.97846e-09	1.10013e-05
BPIFB2	3.1812	6.38044	8.69195	0.00319618	0.110214
TPSB2	3.28632	0.602791	7.22556	0.00718729	0.167574
CES1	3.29479	3.34557	13.9417	0.000188564	0.0198279
HES2	3.30983	1.42827	9.048	0.00262982	0.0979435
PURPL	3.31669	0.934356	12.0811	0.000509365	0.0355926
AC005046.1	3.31675	0.0490691	17.8555	2.38332e-05	0.0052563
ASCL3	3.35463	0.934465	18.428	1.76442e-05	0.00444186
CSN3	3.36703	2.05928	13.0199	0.000308191	0.0276094
RN7SL471P	3.3911	1.17891	17.5663	2.77462e-05	0.0058086
IGHV3OR16-13	3.44902	0.0555185	24.1788	8.7793e-07	0.000513537
MMP7	3.46588	6.99447	8.57677	0.00340478	0.114189
CAMP	3.48253	1.13722	21.1732	4.19599e-06	0.00157453
FABP7	3.48721	2.86776	8.21853	0.00414648	0.127995
SPINK5	3.51654	4.3707	7.39606	0.0065367	0.158927
DSG3	3.56978	2.41511	13.3712	0.000255516	0.0241985
PRR4	3.58109	8.21446	10.6303	0.00111248	0.0571708
GLYATL2	3.60045	3.62215	27.9148	1.26775e-07	0.000157582
MYBPC1	3.65051	5.02204	17.3026	3.18757e-05	0.00634825
COMP	3.65895	0.820396	19.6564	9.26938e-06	0.00283614
FDCSP	3.69063	9.21826	20.3304	6.51558e-06	0.0021963
TLX1NB	3.81404	-0.194664	7.41686	0.00646155	0.158455
PPP1R14C	3.88667	1.14537	10.7393	0.00104882	0.0553979
CPA4	3.93693	1.16762	21.274	3.98089e-06	0.00154174
MUC19	3.93702	9.31368	4.17594	0.0410018	0.381057
ALOX15B	3.94331	1.7655	12.4664	0.000414334	0.031939
AC004556.1	4.06144	-0.305586	4.79818	0.0284899	0.32573
GABRP	4.16389	5.46838	11.4687	0.000707795	0.0431798
IGHV7-4-1	4.21491	3.20897	4.95775	0.0259739	0.311388
ADGRD2	4.26922	0.891641	11.116	0.000855859	0.0489011
MYEOV	4.33431	2.87828	29.0329	7.11603e-08	0.000101088
KRT6B	4.35746	3.59001	12.9208	0.000324953	0.028345
PI3	4.59191	1.73851	13.7314	0.000210898	0.0215094
OLFM4	4.92417	7.63687	13.1943	0.000280803	0.0258546
OPRPN	5.4947	2.25947	16.0988	6.01227e-05	0.00980099
AC107023.1	5.60004	-0.179703	5.7586	0.0164081	0.252404
SCGB2A2	6.33852	3.70021	18.546	1.65856e-05	0.00428383
BPIFA1	8.25579	2.47594	49.2042	2.30657e-12	4.58731e-08
CST4	9.78531	11.0473	4.32369	0.0375853	0.36732
LCN1	16.5268	2.29799	16.3175	5.35669e-05	0.00934329

## Sheet: SMG control vs PG control
Gene	logFC	logCPM	LR	PValue	FDR
WNT5A	-2.93483	7.31283	142.334	8.22007e-33	1.63481e-28
CGREF1	4.31373	3.50753	140.82	1.76138e-32	1.75152e-28
SCML2	-2.83038	3.93037	131.021	2.44971e-30	1.62399e-26
TLX1	6.51547	2.89529	127.289	1.60596e-29	7.98484e-26
ERN2	4.48987	3.03864	122.917	1.45428e-28	5.78456e-25
ST6GALNAC1	4.57929	4.07827	118.072	1.6721e-27	5.54244e-24
PTCH2	-3.4035	5.21339	108.874	1.72953e-25	4.91383e-22
APCDD1L	3.96206	3.68448	104.636	1.46766e-24	3.64861e-21
NTM-AS1	-6.74946	1.40351	101.931	5.74932e-24	1.27047e-20
ABCC1	-3.44963	6.13528	95.2828	1.65045e-22	3.28241e-19
AC018563.1	-4.43923	0.73775	93.2454	4.61972e-22	7.98347e-19
PTPRN2	3.29744	3.05659	93.0605	5.07188e-22	7.98347e-19
TFF3	6.86459	4.84125	93.0042	5.21848e-22	7.98347e-19
FAM171B	-2.12158	7.37093	84.5486	3.74877e-20	5.32539e-17
GOLM1	2.29435	5.76067	84.2907	4.27125e-20	5.66311e-17
HGD	-4.44483	2.82687	83.619	5.99929e-20	7.45712e-17
ADGRG2	-2.47631	5.02168	83.4533	6.5239e-20	7.63219e-17
SHC3	2.82224	4.56591	82.0636	1.31774e-19	1.45596e-16
PITX2	-6.61993	0.181579	81.0235	2.23054e-19	2.33479e-16
KCNJ15	-2.30269	5.60631	79.2847	5.37735e-19	5.34723e-16
PIK3C2G	-3.42868	5.63797	75.3573	3.92786e-18	3.71987e-15
TMEM200C	2.82447	3.96326	73.249	1.14283e-17	1.03312e-14
ATP2C2	4.44077	4.24817	71.7589	2.4316e-17	2.10259e-14
CACNA2D3	-2.71347	3.3989	70.7413	4.07267e-17	3.37489e-14
APCDD1L-DT	3.91866	3.13173	67.9516	1.67557e-16	1.33295e-13
CSN1S1	-4.99581	0.940094	66.8882	2.87344e-16	2.19796e-13
LINC01798	-2.24618	2.90411	64.1851	1.13261e-15	8.34274e-13
GALNT7	1.81372	5.53638	61.5284	4.36409e-15	3.09975e-12
LRRC31	5.73997	2.38482	60.5405	7.20798e-15	4.94318e-12
GLYATL2	3.74903	3.62215	59.701	1.10422e-14	7.32023e-12
LYPD1	-4.05363	1.61582	58.2238	2.33927e-14	1.50076e-11
DACH1	-2.08109	3.00131	57.961	2.67365e-14	1.66167e-11
PRB4	-11.523	11.6871	56.1851	6.59586e-14	3.97511e-11
CTXN3	-5.79441	-0.123012	54.9938	1.20912e-13	7.07263e-11
CHST1	-2.87556	3.24592	54.7013	1.40314e-13	7.97306e-11
PRB2	-10.03	10.4626	53.7909	2.22998e-13	1.23194e-10
TLX1NB	6.49612	-0.194664	53.5471	2.52462e-13	1.35702e-10
SLC16A9	2.52443	3.12157	52.4029	4.52054e-13	2.31818e-10
ABHD1	2.2388	2.8219	52.3919	4.5459e-13	2.31818e-10
ISL2	3.58442	0.516673	51.8549	5.97563e-13	2.97108e-10
SCGN	-3.61516	2.00834	51.0358	9.06968e-13	4.39946e-10
CSNK1A1P1	-2.69001	1.04127	50.9	9.71955e-13	4.60244e-10
PTN	-2.55391	5.19706	50.2804	1.33271e-12	6.16396e-10
MUC5B	5.51259	8.32373	49.7349	1.75987e-12	7.95463e-10
SMIM31	4.88765	0.983274	49.4144	2.07218e-12	9.15813e-10
INHBA	-2.93856	4.25345	48.9634	2.6078e-12	1.12748e-09
DEPDC1B	-3.0559	1.38782	48.6526	3.05566e-12	1.293e-09
CNTN5	-4.29606	4.90319	47.4806	5.5552e-12	2.3017e-09
TMX4	-1.06962	7.37094	47.1689	6.51268e-12	2.64335e-09
MEGF10	2.37376	4.25738	47.1119	6.70483e-12	2.66691e-09
MPV17L	-2.22373	2.55376	46.396	9.66136e-12	3.76755e-09
AGR2	3.95141	5.92805	46.0892	1.1299e-11	4.32144e-09
AJ009632.2	-4.36832	1.28869	45.5178	1.51259e-11	5.67591e-09
NMUR1	-3.10198	1.34636	44.9634	2.00753e-11	7.39366e-09
NXPH1	4.93451	0.629093	44.705	2.29072e-11	8.28324e-09
C1QTNF3	-3.64337	6.47637	44.2823	2.84274e-11	1.00958e-08
MSC-AS1	2.55672	1.87489	44.1238	3.08257e-11	1.07555e-08
UGT2B7	-2.60328	0.673342	43.1617	5.03966e-11	1.72808e-08
MUC19	7.454	9.31368	42.6901	6.41363e-11	2.16194e-08
DPH6-DT	-2.52981	1.91854	42.146	8.47086e-11	2.80781e-08
PLA2G4A	1.45018	3.97367	41.9238	9.48994e-11	3.09403e-08
LYPD6B	-2.9159	2.99584	41.6963	1.06611e-10	3.41981e-08
SOWAHA	1.88775	2.57797	41.3136	1.29663e-10	4.09324e-08
MEI4	-2.78433	0.525575	41.0249	1.50303e-10	4.67068e-08
PLCB1	-1.36809	7.50965	40.5167	1.94945e-10	5.96471e-08
AFF2	-3.00401	2.6737	40.2416	2.24416e-10	6.76241e-08
CHST6	-3.32468	4.44446	40.0547	2.46951e-10	7.33038e-08
C6orf58	9.94397	8.31459	39.5123	3.26005e-10	9.50335e-08
BCAS1	2.52156	3.52693	39.4902	3.29712e-10	9.50335e-08
AC002463.1	-2.965	0.59601	39.4503	3.36513e-10	9.56083e-08
XK	-1.51912	2.82169	39.1393	3.94622e-10	1.10539e-07
LRP2	-4.46395	5.00436	38.9161	4.42428e-10	1.22208e-07
AL132857.2	-1.66189	2.82126	38.8247	4.63614e-10	1.26306e-07
PRB1	-8.61899	12.3015	38.632	5.11732e-10	1.37531e-07
A4GALT	2.08864	3.83254	38.2878	6.10428e-10	1.61869e-07
COL21A1	-1.44292	5.63266	38.1443	6.5702e-10	1.71932e-07
CAMP	-3.51037	1.13722	37.9565	7.2339e-10	1.86841e-07
MNX1	3.52194	0.158372	37.8749	7.54304e-10	1.92328e-07
CAMK2B	-2.63842	1.27669	37.7523	8.03206e-10	2.02205e-07
HDAC9	-1.73898	6.35283	37.088	1.12915e-09	2.80706e-07
TTC6	2.97664	2.4534	36.8212	1.29478e-09	3.17907e-07
FOXA1	2.58873	2.96786	36.6459	1.41658e-09	3.43573e-07
AL353150.1	2.57396	1.7427	36.4632	1.55577e-09	3.72786e-07
ABCC4	1.38623	4.11635	35.7117	2.2878e-09	5.41665e-07
HYAL4	-2.58595	0.563175	35.6397	2.37403e-09	5.52971e-07
QPRT	-2.05314	3.58559	35.6257	2.39117e-09	5.52971e-07
MEIS2	-1.41457	7.32425	35.4863	2.56857e-09	5.87169e-07
KRT81	-2.76389	1.13952	35.3265	2.78808e-09	6.30106e-07
AL079303.1	-1.38302	2.87604	35.2598	2.88533e-09	6.44757e-07
EYA1	-2.43103	2.20458	35.1386	3.0706e-09	6.78535e-07
STEAP1	2.22918	1.91061	34.6738	3.89837e-09	8.51987e-07
SLC44A4	2.38062	3.40607	34.6334	3.98024e-09	8.60423e-07
F2R	1.6866	4.39857	34.1908	4.99651e-09	1.0685e-06
AC022034.2	-1.73965	4.11744	33.1902	8.35709e-09	1.76815e-06
C15orf41	-1.1223	3.82833	32.9722	9.34839e-09	1.92451e-06
GCLC	0.982586	5.08867	32.9658	9.37955e-09	1.92451e-06
VSTM2L	2.31008	1.69889	32.9568	9.42304e-09	1.92451e-06
MAPK4	-2.37689	1.83557	32.9444	9.48319e-09	1.92451e-06
CAPN9	3.3714	0.796559	32.7419	1.05241e-08	2.11418e-06
KIAA0040	-2.40645	6.35469	32.1917	1.39684e-08	2.77803e-06
TMEM154	-1.77658	4.62068	32.108	1.45832e-08	2.87159e-06
GPR12	1.73844	2.88948	31.9361	1.59325e-08	3.08196e-06
AC092851.1	-2.99646	0.496231	31.9326	1.59615e-08	3.08196e-06
GPRC5B	-0.879945	5.66145	31.748	1.75533e-08	3.35673e-06
AC121764.1	-2.40394	0.972319	31.4594	2.03651e-08	3.85735e-06
ZBED2	-2.1515	1.00006	31.3674	2.13533e-08	4.00637e-06
CNKSR2	-1.65836	3.21793	31.1054	2.44393e-08	4.54252e-06
CSTP1	-4.38326	0.373981	30.9862	2.59866e-08	4.78538e-06
AL121950.1	4.76013	3.06301	30.8685	2.76113e-08	5.03792e-06
AC007368.1	-2.57599	2.92694	30.8213	2.82914e-08	5.11509e-06
ANO1	-1.64727	7.60109	30.5308	3.28612e-08	5.88777e-06
INHBA-AS1	-2.51043	0.435224	30.1525	3.99382e-08	7.09188e-06
PCDH10	-2.40593	2.09582	29.4715	5.67454e-08	9.94049e-06
SERTAD4	-1.29964	5.53075	29.4635	5.69799e-08	9.94049e-06
PEG3	1.34835	5.62569	29.3691	5.9825e-08	1.03461e-05
PPP1R1C	2.26834	0.969844	29.2701	6.2959e-08	1.07942e-05
AC107023.1	5.77749	-0.179703	29.0837	6.93163e-08	1.17826e-05
TSPAN1	2.83888	3.99139	29.0295	7.12829e-08	1.20142e-05
CTSC	-1.44511	7.50845	28.8739	7.72471e-08	1.291e-05
SPX	2.8265	3.07088	28.5967	8.91332e-08	1.46158e-05
SEMA3D	1.80953	4.53451	28.5963	8.91529e-08	1.46158e-05
AL359854.1	-2.73466	0.907648	28.5853	8.96583e-08	1.46158e-05
FIRRE	-2.02849	2.47723	28.5665	9.05329e-08	1.46384e-05
MYBPC1	3.32755	5.02204	28.3606	1.00696e-07	1.61504e-05
SHROOM1	1.5813	3.09458	28.1941	1.09738e-07	1.74597e-05
ALOX15B	4.81012	1.7655	28.1536	1.12061e-07	1.76879e-05
UGT2B11	5.58499	1.74252	28.0233	1.19861e-07	1.877e-05
LACRT	7.82778	3.99089	27.831	1.32385e-07	2.05694e-05
SLC39A2	-1.93989	1.26076	27.74	1.38766e-07	2.13937e-05
FHDC1	-1.47424	3.61669	27.626	1.47186e-07	2.25172e-05
WNT5A-AS1	-1.75034	1.16858	27.5735	1.51236e-07	2.29602e-05
LINC00330	4.9165	1.58851	27.5379	1.54042e-07	2.3209e-05
CPE	1.18637	7.17063	27.4113	1.64465e-07	2.45931e-05
ACSS3	-1.27012	6.20613	27.338	1.7082e-07	2.53527e-05
COL28A1	-2.11594	6.02416	27.0637	1.96859e-07	2.9001e-05
DSG1	-2.88251	4.0854	27.0317	2.00142e-07	2.92678e-05
FBXO41	-1.36839	3.13812	26.9233	2.11689e-07	3.07305e-05
MUC7	5.04294	11.4541	26.8045	2.25109e-07	3.24418e-05
C1GALT1P2	5.20452	0.0694314	26.6325	2.46071e-07	3.52077e-05
GLYATL1	2.16394	1.59849	26.5088	2.62344e-07	3.72452e-05
MGAM2	-2.67472	7.13158	26.4962	2.64057e-07	3.72452e-05
CEACAM6	1.95699	5.32327	26.3924	2.78634e-07	3.90245e-05
CNR1	-1.6474	3.46385	26.2088	3.06423e-07	4.26163e-05
BTG3-AS1	-1.57332	1.60455	26.0431	3.33874e-07	4.61118e-05
UGT2B28	5.5656	2.10606	25.8463	3.69716e-07	5.07098e-05
BPIFA4P	6.54092	4.05093	25.7516	3.88312e-07	5.28956e-05
KREMEN1	-0.941417	6.27988	25.7199	3.94733e-07	5.34045e-05
DHCR24	1.4209	6.04691	25.641	4.11214e-07	5.52583e-05
CRISP3	4.50939	11.4413	25.4056	4.64558e-07	6.20076e-05
AMY1A	-4.05856	1.72352	25.3669	4.73978e-07	6.28432e-05
FOXC1	-1.00423	7.63518	25.3538	4.7721e-07	6.28527e-05
PAX9	-1.79568	6.72119	25.0718	5.52351e-07	7.22644e-05
EIF2B3	-0.912613	5.37566	25.0488	5.58961e-07	7.22644e-05
CSRNP3	-1.44189	5.67004	25.0468	5.59569e-07	7.22644e-05
AL022722.1	-1.67467	1.26946	24.8999	6.03854e-07	7.74803e-05
NKX3-1	2.04925	4.36921	24.8302	6.26093e-07	7.98189e-05
LFNG	1.27046	4.49588	24.7821	6.41918e-07	8.13151e-05
TMEM65	-0.867322	6.43013	24.7669	6.46984e-07	8.14381e-05
LINC00639	-1.3455	2.96176	24.7274	6.60403e-07	8.26044e-05
MTRNR2L1	-9.25744	7.59233	24.6192	6.98508e-07	8.68245e-05
SOX21-AS1	3.87907	0.070455	24.5194	7.35636e-07	9.08716e-05
TLE4	-1.09367	4.84168	24.3039	8.22743e-07	0.000100459
SLC7A8	1.81633	3.23087	24.3024	8.23351e-07	0.000100459
BRINP3	2.92979	0.454904	24.2413	8.49897e-07	0.000103066
AMY2A	-3.77082	0.607669	24.0888	9.19934e-07	0.000110883
UBE2Q2	0.803553	5.97741	24.0424	9.42397e-07	0.000112906
PTH2R	2.51406	2.5946	23.9465	9.90511e-07	0.000117753
SCUBE2	-1.41254	3.00816	23.9384	9.94698e-07	0.000117753
ALAS1	-1.08201	5.82129	23.9232	1.00254e-06	0.00011798
EPHA7	1.56888	5.53476	23.8732	1.02895e-06	0.000120375
ARHGEF4	-1.58465	3.7543	23.8512	1.04077e-06	0.000121046
FUT3	2.17954	1.80297	23.6922	1.13039e-06	0.000130704
B3GALT1	-1.825	1.4417	23.5583	1.21188e-06	0.000139317
ARHGAP24	-0.927963	5.25105	23.3284	1.36571e-06	0.000156099
RALYL	3.93438	-0.108775	23.251	1.42178e-06	0.000161579
CFTR	2.05384	7.47003	23.2342	1.43425e-06	0.000162071
SEMA3E	1.47417	3.23332	23.1572	1.49283e-06	0.00016761
FDCSP	2.63781	9.21826	23.1478	1.50013e-06	0.00016761
ANKS1B	-1.24436	4.69596	23.067	1.56449e-06	0.000173825
ABO	1.7853	1.76161	22.9371	1.67385e-06	0.000184942
ANKRD37	-1.11611	3.41048	22.917	1.69153e-06	0.000185863
FMNL2	-0.728769	7.01229	22.9011	1.70555e-06	0.000186373
EDN3	1.95122	6.20009	22.8896	1.71577e-06	0.000186465
PART1	-1.25113	5.58093	22.8142	1.7844e-06	0.00019287
CXXC4	-0.864476	4.28083	22.7674	1.82842e-06	0.00019656
RGS2	-1.6209	6.31831	22.756	1.83929e-06	0.000196666
CACNA2D3-AS1	-2.44749	0.01775	22.6916	1.90196e-06	0.000202279
FAM177B	2.23604	0.898959	22.6378	1.956e-06	0.00020692
HECTD3	-0.926426	5.56541	22.5676	2.02873e-06	0.000213478
SLCO1A2	-2.37478	5.28115	22.4025	2.21091e-06	0.000231424
XDH	-3.46893	5.15918	22.2878	2.3469e-06	0.000244372
GPR87	-1.98744	3.24687	22.2671	2.37241e-06	0.000244632
KCNH8	-1.12451	3.31138	22.2658	2.37399e-06	0.000244632
PELI2	-0.85899	5.69342	22.2417	2.404e-06	0.000246447
SKIDA1	-1.2588	1.73163	22.1997	2.45714e-06	0.000250603
AC119424.1	-2.46342	0.226008	22.0264	2.68922e-06	0.000272873
PPM1E	2.15597	1.2203	21.9993	2.72752e-06	0.000275355
DNER	-2.64928	6.58582	21.9876	2.74424e-06	0.000275643
ADCY8	4.1433	1.76133	21.9118	2.85468e-06	0.000285296
LMX1B	-1.57221	5.1149	21.8445	2.95668e-06	0.000294013
GALNT12	1.5257	2.98663	21.688	3.20786e-06	0.000317402
PTCHD1	2.11818	2.69295	21.5854	3.38417e-06	0.000333189
LINC01768	-2.98094	0.194409	21.5148	3.51107e-06	0.000343981
THRB	-0.826834	4.96106	21.4866	3.56311e-06	0.000347368
ANKRD55	3.39457	1.31191	21.4481	3.63539e-06	0.000352686
GRIN2C	-1.49854	4.22358	21.3855	3.75607e-06	0.000362625
AMY1B	-3.91067	6.93761	21.361	3.80424e-06	0.000365501
SCIN	-2.15212	3.2104	21.3429	3.8405e-06	0.000367211
HAND2	2.52389	0.725894	21.3252	3.87602e-06	0.000368834
LINC01139	-2.45244	1.31247	21.316	3.89459e-06	0.000368836
LINC01797	-1.76321	1.6023	21.1604	4.22408e-06	0.000398145
CXCL17	-1.93907	2.937	20.9949	4.60498e-06	0.000431999
GASAL1	-1.81272	1.4587	20.9572	4.69653e-06	0.000438519
TMEM176A	1.19296	3.01622	20.7767	5.1606e-06	0.000479598
PRKD1	-0.926444	3.51263	20.5875	5.69683e-06	0.00052697
ERN1	-0.840212	6.74839	20.554	5.79715e-06	0.000533768
ETV1	-1.47271	8.17632	20.4986	5.96752e-06	0.000546922
ZBTB18	-0.954006	5.21793	20.4603	6.08817e-06	0.000553314
CORO2A	1.20365	2.90261	20.4588	6.09291e-06	0.000553314
CHL1	1.06849	5.88415	20.415	6.23408e-06	0.000563561
CMBL	1.46235	2.2667	20.3866	6.32715e-06	0.000569386
FOXQ1	-1.91631	4.69678	20.2297	6.86797e-06	0.000615271
AC105046.1	-2.60234	2.18967	20.2023	6.96679e-06	0.000621325
HAND2-AS1	1.7424	1.72948	20.1333	7.22295e-06	0.000641295
SLC44A5	-2.6929	1.98041	20.0896	7.38986e-06	0.000653198
PDLIM3	-1.74561	5.90649	20.0566	7.51829e-06	0.000661609
DRAIC	3.57788	0.541624	20.0264	7.63792e-06	0.000669176
LINC01748	-2.4451	1.03805	19.9995	7.74643e-06	0.000675706
FAM107A	-2.17914	6.27474	19.9635	7.8935e-06	0.000685528
GCNT1	1.1417	4.8725	19.9321	8.02432e-06	0.000693859
TEX2	-0.808646	6.07793	19.882	8.23715e-06	0.000709179
RAB38	-1.75527	1.94384	19.8181	8.51715e-06	0.000730125
SMAD9	1.57565	6.08871	19.7578	8.79029e-06	0.000750306
GGTA1P	1.58274	7.06557	19.639	9.35387e-06	0.000794999
PRB3	-5.4648	12.444	19.5843	9.62567e-06	0.000814619
CA10	2.66994	1.28259	19.5585	9.7568e-06	0.000822217
SLC5A8	3.04927	3.037	19.5478	9.81128e-06	0.00082332
C6orf141	2.8772	1.68274	19.3083	1.11221e-05	0.000928413
ATF3	-2.61158	6.84437	19.2981	1.1182e-05	0.000928413
FAM19A5	-1.39817	3.18783	19.2908	1.12245e-05	0.000928413
FAM20C	-1.89002	6.63227	19.2864	1.12504e-05	0.000928413
STC1	-1.97838	4.16079	19.1772	1.19126e-05	0.000976078
PCDHGA2	-1.60547	2.20543	19.1751	1.19261e-05	0.000976078
KCNMB4	-1.24169	3.61515	19.048	1.2747e-05	0.00103898
SEL1L3	0.884478	7.17983	19.0325	1.28514e-05	0.00104002
LINC00284	-1.98896	2.24765	19.0305	1.28643e-05	0.00104002
TNFSF18	-3.12379	0.824283	18.8984	1.37871e-05	0.00111012
RGS17	1.07987	3.05241	18.795	1.45546e-05	0.00116719
UROD	-0.786408	5.996	18.7869	1.46167e-05	0.00116746
PDZRN3	-0.94979	5.56439	18.733	1.50356e-05	0.00119612
2020-03-03	1.06134	4.01307	18.7156	1.51733e-05	0.00120226
NR4A3	-2.48512	4.63501	18.6804	1.54564e-05	0.00121983
MAN1A1	-1.23553	8.2537	18.6061	1.60707e-05	0.0012633
LINC00346	1.32767	2.33867	18.5621	1.64455e-05	0.0012857
ABCC3	1.42685	3.31493	18.5576	1.6485e-05	0.0012857
RHCG	2.47458	4.11019	18.5017	1.69753e-05	0.00131877
KLK12	2.85782	2.05492	18.4574	1.73744e-05	0.00134453
ENTPD5	0.819514	4.51888	18.4175	1.77425e-05	0.00136769
CYP2J2	1.54999	3.11182	18.3969	1.79354e-05	0.00137722
FAM225B	2.12979	0.579839	18.3394	1.84844e-05	0.00141391
SLC6A20	-1.70686	1.77333	18.3204	1.86698e-05	0.00142263
MCF2	-2.52465	1.85799	18.2818	1.90515e-05	0.00144617
SOSTDC1	-1.22046	4.16397	18.1998	1.98902e-05	0.00150409
ETS2	-1.05876	6.35585	18.1104	2.08457e-05	0.00157037
F2RL1	-0.897848	3.65498	18.062	2.13823e-05	0.00160472
NECAB1	-1.15829	3.03029	17.9963	2.21331e-05	0.00165483
C1GALT1	-1.02502	6.34168	17.877	2.35655e-05	0.00175532
ABCC6	-1.61418	5.07868	17.8496	2.39066e-05	0.00177409
PLK3	-1.39752	4.44451	17.8409	2.40161e-05	0.00177559
BTG3	-0.841124	4.54771	17.7542	2.51365e-05	0.00185154
NR4A1	-2.05463	7.6097	17.7072	2.57643e-05	0.00189078
AC012485.3	-1.69208	0.322637	17.6932	2.59547e-05	0.00189775
ADRB1	-1.35339	4.11586	17.6785	2.61571e-05	0.00190554
SOX2	2.16771	1.98789	17.6575	2.64469e-05	0.00191962
ESM1	-2.31353	3.54905	17.6327	2.67942e-05	0.00193776
TBL1Y	2.73648	0.97943	17.6203	2.69688e-05	0.00194331
TSPAN3	0.833098	7.37724	17.5736	2.764e-05	0.00198449
ATP13A4	1.37545	3.66398	17.5503	2.79814e-05	0.00200178
PLCB4	-0.859418	7.85256	17.5256	2.83458e-05	0.00201521
PRKCI	0.689756	6.54222	17.5239	2.83718e-05	0.00201521
AC097478.1	-2.27327	2.25048	17.4672	2.92308e-05	0.00206643
SNORA74B	1.93922	4.44759	17.4611	2.93245e-05	0.00206643
AMACR	-1.51155	3.59467	17.4559	2.94046e-05	0.00206643
CD44	-0.692028	9.48894	17.432	2.97778e-05	0.00208528
SRCIN1	-1.2467	4.19922	17.4195	2.99733e-05	0.00209161
ZNF726	1.47702	1.15119	17.3649	3.08465e-05	0.00214502
KLF10	-1.2845	6.43323	17.3373	3.12978e-05	0.00216881
MAP7	-0.853422	6.04775	17.3163	3.16459e-05	0.00218533
EGR2	-2.0492	4.48454	17.2958	3.19897e-05	0.00220142
HR	-1.018	3.89235	17.2733	3.2371e-05	0.00221998
SLC25A21	-1.15737	2.20219	17.2552	3.26799e-05	0.00223346
ACP5	1.06037	4.02801	17.1392	3.47373e-05	0.00236594
SOWAHB	-1.29858	3.03578	17.0787	3.58625e-05	0.00243424
VSIG2	1.31279	3.17538	17.0287	3.68199e-05	0.00249073
FAM129A	-0.864165	9.49783	16.9096	3.92036e-05	0.00264299
CCDC85A	-1.49339	1.65797	16.8795	3.98288e-05	0.00267607
AP002800.1	-1.83056	1.32862	16.8556	4.03346e-05	0.00270092
MFAP3L	-1.28627	3.55587	16.8117	4.12781e-05	0.00275483
AP003696.1	-1.28258	1.2785	16.7946	4.16523e-05	0.0027705
FOSB	-2.56452	7.61311	16.7646	4.23145e-05	0.00280517
CHD3	-0.627027	7.5358	16.6334	4.53446e-05	0.00299606
AP003500.1	-1.41722	1.66329	16.615	4.57882e-05	0.00301535
HEPH	-1.24329	4.82356	16.5902	4.63891e-05	0.00304484
HPSE	1.73818	3.03533	16.5722	4.68316e-05	0.00306377
PABPC4L	-1.09156	3.42037	16.4962	4.87489e-05	0.00317875
DEPDC7	-1.26322	2.15186	16.4753	4.92889e-05	0.00320184
COG5	0.798436	6.63291	16.47	4.9425e-05	0.00320184
TMEM246	-1.01678	3.1546	16.3893	5.15747e-05	0.00333025
DPYS	-2.20308	0.130331	16.3696	5.21139e-05	0.00335366
NAP1L4	0.556787	6.71184	16.3638	5.22744e-05	0.00335366
CAPN13	-2.08879	1.09256	16.3339	5.31048e-05	0.00339598
FRY	-0.812413	5.49383	16.3056	5.39031e-05	0.00343598
IGKJ3	1.50973	3.91512	16.2843	5.45142e-05	0.00346383
TMEM52B	-1.79475	1.23455	16.2615	5.51732e-05	0.00349453
PNMA8A	-1.3321	3.74517	16.2437	5.56934e-05	0.00351484
STK39	0.962243	7.13669	16.2385	5.58472e-05	0.00351484
ACBD7	-1.59082	1.76526	16.1588	5.8247e-05	0.00364358
ETV4	1.42757	2.08095	16.1584	5.82591e-05	0.00364358
NOX4	-1.38615	1.83055	16.0823	6.06489e-05	0.00377753
ACVRL1	-0.952252	5.77328	16.0782	6.07809e-05	0.00377753
LINC02347	-1.85871	1.58773	16.0678	6.11148e-05	0.00378645
JUN	-1.8153	8.50362	15.9892	6.37047e-05	0.00392252
NRG3	1.91062	1.33279	15.9892	6.37054e-05	0.00392252
SLC13A5	-3.27733	7.12029	15.9591	6.47268e-05	0.00397311
GPNMB	1.10871	6.34543	15.9474	6.51287e-05	0.00398243
CST4	6.46084	11.0473	15.943	6.52792e-05	0.00398243
MSC	1.50858	1.67721	15.8783	6.75483e-05	0.00410826
ZNF185	-0.8971	4.60214	15.8635	6.80774e-05	0.00412782
CCDC68	-1.11692	3.6822	15.847	6.86749e-05	0.00415139
SAT1	-1.20723	8.84797	15.8228	6.95598e-05	0.00418887
RASL10B	2.21159	4.03225	15.8185	6.97162e-05	0.00418887
NOMO1	-0.72247	3.91078	15.7908	7.07469e-05	0.00423799
LZTS3	-1.11648	6.45082	15.7642	7.17482e-05	0.00428507
PREB	0.762115	5.92135	15.7095	7.38508e-05	0.00439744
AC011379.1	-1.89645	1.45579	15.6844	7.48381e-05	0.00444292
IGKV1-27	1.72657	4.56247	15.6176	7.75311e-05	0.00458911
BTBD19	-1.39827	3.36295	15.6105	7.7823e-05	0.00459271
ANXA1	-1.31985	8.97576	15.5521	8.02623e-05	0.00472265
LINC01873	-1.69684	0.917461	15.4925	8.28353e-05	0.00485967
RIMBP2	-2.13047	0.188592	15.4474	8.48325e-05	0.0049622
MAFF	-2.19046	5.60947	15.3929	8.73158e-05	0.00509248
TCHH	-2.06182	0.992404	15.3545	8.91071e-05	0.00518176
CENPE	1.25377	2.35463	15.3473	8.94473e-05	0.00518638
AGMO	-1.76116	1.17004	15.2436	9.44949e-05	0.00545165
IGKV1-16	1.59778	4.76097	15.2421	9.45706e-05	0.00545165
NCEH1	1.18776	5.11743	15.233	9.50273e-05	0.00546214
AP001636.3	1.38188	1.16344	15.2268	9.53402e-05	0.00546434
HHATL	-1.47946	2.02092	15.1873	9.73583e-05	0.00556397
NPTX2	2.04726	1.50496	15.1551	9.90294e-05	0.00564326
EGR3	-1.86991	4.74755	15.1429	9.96703e-05	0.00566355
C17orf77	-2.84829	1.91233	15.0914	0.000102429	0.00580372
TNN	1.45389	2.81386	15.0718	0.000103499	0.00584767
CRISP2	2.09948	3.71846	15.0396	0.000105279	0.0059314
PHACTR2	0.719005	6.01636	14.9839	0.000108432	0.00609178
STEAP3	-1.17549	5.53416	14.9494	0.000110435	0.00618683
TMEM30B	-0.738793	5.71748	14.9403	0.00011097	0.00619933
MFSD4A	0.898357	4.93149	14.9274	0.000111726	0.00622411
EPHA5	1.69138	1.14836	14.8973	0.000113527	0.00630676
TLR6	-0.922584	4.6996	14.8784	0.000114667	0.00635233
VEPH1	-1.10957	3.61644	14.8395	0.000117056	0.0064667
GOLGA7B	-1.75579	0.872119	14.8272	0.000117825	0.00649115
DHRS7	-1.0277	7.59105	14.8188	0.000118351	0.00649251
FCGBP	2.36064	6.76902	14.8164	0.000118503	0.00649251
SHROOM2	-1.19745	4.10837	14.778	0.000120938	0.00660771
FAM83E	1.46882	3.45302	14.7725	0.000121292	0.0066089
PARD6G	0.958457	3.01191	14.7672	0.00012163	0.00660925
AC234772.2	-1.61537	0.347788	14.7099	0.000125386	0.00679474
GABRB2	1.76299	1.46304	14.6922	0.000126566	0.00684006
KCNK6	-0.671809	5.0463	14.6857	0.000127005	0.00684173
CHRM3	-1.15974	7.2142	14.6816	0.000127285	0.00684173
CANX	-0.617205	10.6325	14.6387	0.000130214	0.00698029
AL161785.1	-0.966654	1.8041	14.6275	0.000130986	0.00700283
CCDC152	1.20711	2.04061	14.6045	0.000132599	0.00705982
NAV1	1.09614	5.4128	14.6022	0.000132762	0.00705982
FBN3	-1.72113	3.00202	14.5045	0.000139827	0.0074157
SLC6A7	-1.59614	0.264278	14.4844	0.000141324	0.00747516
LINC00511	-1.51114	2.84562	14.4462	0.000144223	0.00760824
HCAR1	-1.16855	4.23313	14.4357	0.000145023	0.00763021
AC011389.1	1.72018	2.42744	14.4083	0.000147155	0.00772196
SLC20A2	-1.21697	7.7936	14.3125	0.000154832	0.0081034
FZD10	1.75524	1.1067	14.2931	0.000156438	0.00814993
CA6	-2.71447	12.0623	14.2919	0.00015654	0.00814993
CNTN6	-2.27087	0.451917	14.2624	0.000159007	0.00825671
ZNF521	-1.14025	5.33397	14.2388	0.000161015	0.00833922
TMCC1-AS1	1.04089	1.6491	14.1779	0.000166317	0.00859145
OTUD7B	-0.650331	5.83828	14.162	0.000167725	0.00864176
AC025470.2	-1.73667	0.880272	14.1472	0.000169052	0.00868763
AC011365.1	1.90253	0.699696	14.1025	0.000173112	0.00887335
EVA1A	-1.40911	3.96783	14.0411	0.000178856	0.00914421
SETBP1	-0.746021	6.37131	14.0274	0.000180162	0.00915797
IL20RA	-1.08502	4.17324	14.0247	0.000180424	0.00915797
AL133370.1	1.90464	0.433903	14.0238	0.000180507	0.00915797
ACKR4	-1.63459	2.20049	14.0068	0.000182147	0.00921765
SIGLEC1	1.38436	4.09575	13.9514	0.000187598	0.00946944
MLLT3	-0.572807	6.03778	13.9372	0.000189018	0.00951693
TRPA1	1.58855	1.02273	13.8779	0.000195081	0.00979742
TMEM35A	2.04186	0.202985	13.8684	0.000196065	0.00979905
BMP3	-1.37253	4.14639	13.8681	0.000196099	0.00979905
FMO4	-1.17993	2.44613	13.8402	0.000199033	0.00991915
ARHGAP29	-0.953123	7.40113	13.8358	0.0001995	0.00991915
BFAR	-0.528942	5.51583	13.8149	0.000201732	0.0100051
B3GNT5	-1.12652	4.53732	13.8074	0.000202538	0.0100201
CLEC5A	-1.43692	1.51716	13.7977	0.000203584	0.0100468
IER2	-1.21723	5.08212	13.7581	0.000207925	0.0102357
CCL3L1	-2.34777	2.19039	13.7497	0.000208857	0.0102562
AC007336.1	-1.27778	1.83513	13.7307	0.000210979	0.0103109
CDYL2	0.87312	3.91639	13.7304	0.000211007	0.0103109
SIRPG	2.35971	0.312009	13.7204	0.00021214	0.0103408
LINC02331	-1.46139	0.339005	13.6855	0.000216116	0.0105088
MSLN	-3.31764	1.80093	13.6788	0.000216891	0.0105208
PLXNA4	-1.62236	4.47959	13.6125	0.00022468	0.0108721
TPT1-AS1	-1.18008	5.08964	13.6051	0.000225568	0.0108725
INPP5F	-0.524642	5.36318	13.6034	0.000225782	0.0108725
ALDH18A1	-0.885997	8.14525	13.5783	0.000228819	0.0109922
SMAGP	0.969391	2.06827	13.5629	0.000230702	0.0110559
SIX1	-0.683929	6.44723	13.5523	0.000232012	0.011092
LTBP1	0.752582	6.21909	13.5181	0.000236275	0.0112687
SSC4D	-1.29512	1.56102	13.4702	0.000242384	0.011523
PYGL	0.759147	5.09275	13.4672	0.000242765	0.011523
UNC13C	-1.64172	3.12621	13.3958	0.000252186	0.0119171
AL513365.1	-1.31807	0.516079	13.3952	0.000252268	0.0119171
CCL18	1.99753	0.719814	13.3828	0.000253942	0.0119678
CCL20	1.82047	1.18983	13.378	0.000254594	0.0119701
CYYR1	-0.875557	3.75839	13.3734	0.000255215	0.011971
PDIA2	-1.78127	0.0515689	13.3255	0.000261822	0.012252
B3GALT5	2.13813	2.94046	13.3177	0.000262907	0.0122739
C1orf131	0.87802	3.65415	13.3099	0.000264013	0.0122967
GAK	0.84184	7.24646	13.299	0.000265541	0.012339
COL14A1	1.78758	6.95333	13.2932	0.000266366	0.0123485
CCNL1	-1.00136	7.91139	13.2516	0.000272353	0.0125967
PLEKHH1	-1.0619	7.12455	13.2358	0.000274654	0.0126736
HMGCS2	3.51069	3.99839	13.2212	0.000276807	0.012715
FMOD	-0.942286	5.69734	13.221	0.00027683	0.012715
IGHV2-26	1.9097	2.46322	13.1629	0.000285539	0.0130596
SLC25A25	-1.66828	5.8835	13.1623	0.000285645	0.0130596
NTNG2	1.1668	1.32745	13.1294	0.000290693	0.0132598
CYYR1-AS1	-1.38721	1.46211	13.1217	0.000291894	0.0132842
SORL1	-0.600784	8.5031	13.0859	0.00029753	0.0135097
RN7SL521P	-1.69554	0.998454	13.0183	0.000308462	0.0139743
KCNE3	0.987395	2.47058	12.992	0.000312827	0.0141271
AC005162.3	1.08289	2.49585	12.9894	0.000313257	0.0141271
MEIS1	-0.693829	7.83429	12.9439	0.000320974	0.0144424
CYS1	-1.17464	2.61511	12.9208	0.000324948	0.0145836
ID4	-0.978824	6.17134	12.9172	0.00032558	0.0145836
AL512791.1	-1.23362	0.962078	12.9045	0.000327791	0.0146497
SLC29A4	-1.22611	2.03087	12.8669	0.000334437	0.0149121
CSF1R	0.97799	5.30292	12.8629	0.000335163	0.0149121
IGHG4	5.11271	6.16641	12.856	0.000336397	0.0149336
AC078950.1	-1.71991	0.289339	12.8436	0.000338629	0.0149992
ST8SIA6	-1.21219	1.67562	12.8279	0.000341481	0.015092
ARHGAP8	-1.2294	3.75783	12.8031	0.000346049	0.0152599
ZFPM2-AS1	1.6646	0.755649	12.7797	0.000350395	0.0154174
AL138752.2	-1.47939	0.144166	12.7702	0.000352192	0.0154622
CTHRC1	1.07525	4.62797	12.7533	0.000355391	0.0155683
ZBTB47	-0.734669	5.65178	12.729	0.000360035	0.0157371
RUBCNL	1.15023	4.1503	12.7211	0.000361562	0.0157692
LRRC3B	1.91995	-0.0560354	12.7117	0.000363373	0.0158135
ZNF415P1	-2.27958	-0.0796971	12.6959	0.000366466	0.0158732
BPIFB2	3.01624	6.38044	12.6952	0.000366592	0.0158732
ZNF827	-0.881087	6.34843	12.6924	0.00036714	0.0158732
C5orf63	0.877719	3.49559	12.6856	0.000368485	0.0158968
ASXL3	-1.04814	2.56959	12.6748	0.000370615	0.0159541
GPRC5C	-0.832867	5.3727	12.6491	0.000375749	0.0161402
CNTN3	-1.14602	2.29171	12.6325	0.000379106	0.0162493
LILRB5	1.56482	2.9881	12.6254	0.00038055	0.0162699
PPP1R15A	-1.2745	6.45107	12.6221	0.000381223	0.0162699
AC000061.1	2.05964	-0.116216	12.6169	0.000382273	0.0162797
ARL4D	-0.906689	3.44571	12.603	0.000385131	0.0163664
BMP5	-1.58594	1.98228	12.5894	0.000387946	0.0164509
FAM225A	1.83863	1.54522	12.5003	0.000406893	0.0172176
IL13RA2	-1.41749	0.58407	12.4936	0.000408339	0.0172421
BTG2	-1.39163	7.45376	12.4759	0.000412243	0.0173701
AC121757.1	-1.31271	0.710428	12.466	0.000414433	0.0174254
FSD1L	0.718616	3.24025	12.454	0.000417089	0.0175002
LINC01006	0.979304	2.27687	12.4044	0.00042832	0.0178993
CEBPA-DT	1.13098	1.29999	12.4041	0.000428401	0.0178993
FMO3	-1.33938	3.86903	12.3793	0.000434111	0.0180998
AC069281.2	-1.61407	1.36895	12.3288	0.000446015	0.0185572
DSC2	-0.699425	7.34772	12.3232	0.000447355	0.0185741
CH25H	-1.35791	1.51695	12.3101	0.000450504	0.0186659
CD209	1.67457	3.2464	12.2819	0.000457364	0.0189107
SHOX2	-1.4603	1.75977	12.2508	0.000465061	0.0191891
AC011389.3	1.53001	0.664252	12.2431	0.000466974	0.0192281
PARP11	0.804987	3.9543	12.2328	0.000469557	0.0192945
SLCO5A1	1.39606	2.02267	12.2119	0.000474849	0.0194717
SLC5A7	-1.46091	1.07113	12.1884	0.000480873	0.0196782
VWDE	-1.15785	4.96227	12.1723	0.000485046	0.0198082
IL6ST	0.744623	9.30353	12.1474	0.000491576	0.0200189
ADCY2	1.22955	2.7747	12.1449	0.000492218	0.0200189
AC145676.1	-2.34248	2.789	12.1335	0.000495249	0.0200629
XKR9	1.27142	1.42145	12.1314	0.000495791	0.0200629
PARD3B	-0.616255	5.10706	12.1294	0.000496326	0.0200629
NUPR2	-1.20725	1.30744	12.1124	0.000500884	0.0202061
VOPP1	-0.699225	4.40325	12.0923	0.000506302	0.0203833
KLHL23	-0.689132	4.53052	12.0771	0.000510457	0.020509
AP001636.1	1.35009	0.456937	12.0622	0.000514552	0.0206319
CCDC110	-0.748019	3.56067	12.0577	0.0005158	0.0206403
IRS3P	-2.09297	1.93823	12.0465	0.0005189	0.020709
AP003500.2	-1.09271	1.52861	12.0407	0.000520515	0.020709
AC037459.2	-0.666922	3.54076	12.0402	0.000520641	0.020709
KMT5A	-0.743832	4.30033	12.035	0.000522102	0.0207257
PEX14	-0.822896	4.00282	12.0279	0.000524112	0.020764
PDZD8	-0.741033	7.20594	12.0098	0.000529221	0.0209247
GRIP1	-0.757512	3.92059	11.9915	0.000534427	0.0210887
ST6GAL2	1.13293	2.22681	11.9861	0.000535994	0.0211086
MLXIP	-0.86436	6.71277	11.9804	0.000537636	0.0211314
NOMO3	-1.21286	1.89545	11.9704	0.000540514	0.021174
[truncated: 19,381 more rows]
