# Supplementary material for: Neurotrophin signaling is a central mechanism of salivary dysfunction after irradiation that disrupts myoepithelial cells
Source: NPJ Regen Med. 2023 Mar 25;8:17. doi: 10.1038/s41536-023-00290-7 (PMC10039923; doi:10.1038/s41536-023-00290-7)
Supplement: Supplementary file 3 — Supplementary Data 2 - Pathway analysis [file 41536_2023_290_MOESM3_ESM.xlsx]

## Sheet: IR-SMG Pathways
© 2000-2020 QIAGEN. All rights reserved.
Ingenuity Canonical Pathways	-log(p-value)	Molecules
Hepatic Fibrosis / Hepatic Stellate Cell Activation	11.4	A2M,AGT,CCR5,COL16A1,COL17A1,COL18A1,COL20A1,COL23A1,COL4A5,COL4A6,COL5A2,COL6A3,COL7A1,COL8A1,COL9A2,CXCL9,EDNRA,FGF1,FGFR1,FN1,IGF2,IGFBP4,IL1RAPL1,IL1RL1,LAMA1,LBP,LEPR,MMP2,MMP9,NGFR,PDGFRB,PGF,TGFB2,TGFB3,TIMP2
Osteoarthritis Pathway	6.44	ACAN,ALPL,CCN4,DCN,DLX5,FGFR1,FGFR3,FN1,FRZB,FZD1,GLI2,GLI3,H19,HTRA1,IL1RAPL1,IL1RL1,ITGA2,ITGA3,JAG1,MMP12,MMP9,NOTCH1,PGF,PTH1R,SMAD6,SMAD9,SOX9,SPP1,TCF7L1
Granulocyte Adhesion and Diapedesis	6.26	CCL18,CCL20,CCL22,CCL28,CLDN1,CLDN10,CLDN11,CX3CL1,CXCL12,CXCL14,CXCL9,IL1RAPL1,IL1RL1,ITGA2,ITGA3,ITGB3,MMP11,MMP12,MMP16,MMP2,MMP7,MMP9,NGFR,SDC1,SELP,THY1
Axonal Guidance Signaling	6.08	ADAM22,ADAM23,ADAM33,ADAMDEC1,ADAMTS15,ADAMTS3,ADAMTS8,ARHGEF15,BMP7,CXCL12,EFNB3,EPHA5,EPHB3,FZD1,GLI2,GLI3,GNA14,GNAO1,ITGA2,ITGA3,KCNJ12,L1CAM,MMP11,MMP12,MMP16,MMP2,MMP7,MMP9,NFATC4,NGF,NGFR,NRP1,NTRK1,NTRK2,PAK5,PAPPA,PAPPA2,PGF,PLCD3,PLCD4,PLCH2,PLXNB1,PRKACB,SEMA3B,SEMA3D,SEMA3E,SEMA6D,UNC5B,WNT7B
Sperm Motility	4.98	BMX,CACNA1G,EPHA5,EPHB3,FGFR1,FGFR3,GUCY1A1,KIT,MST1R,NTRK1,NTRK2,PDE1B,PDE4C,PDGFRB,PLA2G2A,PLA2G2D,PLA2G3,PLA2G4F,PLCD3,PLCD4,PLCH2,PNPLA3,PRKACB,PTK7,ROR1,ROR2,SLC12A2
Inhibition of Matrix Metalloproteases	4.94	A2M,MMP11,MMP12,MMP16,MMP2,MMP7,MMP9,SDC1,THBS2,TIMP2
GP6 Signaling Pathway	4.81	COL16A1,COL17A1,COL18A1,COL20A1,COL23A1,COL4A5,COL4A6,COL5A2,COL6A3,COL7A1,COL8A1,COL9A2,ITGB3,LAMA1,LAMA2,LAMB3,LAMC2,LAMC3
Wnt/β-catenin Signaling	4.5	ACVR1C,AXIN2,CDH1,CDH3,DKK2,DKK3,FRZB,FZD1,GNAO1,MMP7,PPP2R2B,SFRP1,SFRP2,SFRP4,SFRP5,SOX11,SOX6,SOX9,TCF7L1,TGFB2,TGFB3,WNT7B
Synaptogenesis Signaling Pathway	4.3	CACNB1,CAMK2B,CDH1,CDH11,CDH13,CDH15,CDH19,CDH24,CDH3,CDH6,CDH8,COMP,DLG4,EFNB3,EPHA5,EPHB3,GRIN2A,GRIN2C,NECTIN1,NLGN1,NLGN2,NLGN4X,NRXN1,NRXN2,NTRK2,PRKACB,SNAP25,SYT14,SYT7,SYT8,THBS2,THBS4
Agranulocyte Adhesion and Diapedesis	3.79	AOC3,CCL18,CCL20,CCL22,CCL28,CLDN1,CLDN10,CLDN11,CX3CL1,CXCL12,CXCL14,CXCL9,FN1,ITGA2,ITGA3,MMP11,MMP12,MMP16,MMP2,MMP7,MMP9,SELP
Regulation of the Epithelial-Mesenchymal Transition Pathway	3.4	CDH1,FGF1,FGF10,FGF7,FGFR1,FGFR3,FZD1,JAG1,JAG2,LOX,MMP2,MMP9,NOTCH1,PDGFRB,SNAI1,SNAI2,TCF7L1,TGFB2,TGFB3,TWIST2,WNT7B
Role of Osteoblasts, Osteoclasts and Chondrocytes in Rheumatoid Arthritis	3.38	ALPL,BMP7,DKK2,DKK3,DLX5,FRZB,FZD1,IL1RAPL1,IL1RL1,ITGA2,ITGA3,ITGB3,NFATC4,NGFR,SFRP1,SFRP2,SFRP4,SFRP5,SMAD6,SMAD9,SPP1,TCF7L1,WNT7B
Breast Cancer Regulation by Stathmin1	3.26	ADGRA1,ADGRA2,ADGRB1,ADGRB2,ADGRD2,ADGRE1,ADGRF1,ADGRL3,ADORA1,ADORA2B,ADRB1,ARHGEF15,ARHGEF4,CAMK2B,CCR5,CDK1,CX3CR1,E2F7,EDNRA,F2RL2,FZD1,GLP1R,GPR153,GPR173,GPR26,GPR27,GPR37L1,GPR83,GPR87,GPRC6A,LGR5,MCHR1,MMP2,MMP9,OXGR1,OXTR,P2RY2,PGF,PPP1R14C,PPP2R2B,PRKACB,PTGIR,PTH1R,SLC52A1,SSTR2,TAS1R3,TGFB2
Bladder Cancer Signaling	3.12	CDH1,CDKN1A,FGF1,FGF10,FGF7,FGFR3,MMP11,MMP12,MMP16,MMP2,MMP7,MMP9,PGF
Transcriptional Regulatory Network in Embryonic Stem Cells	2.99	FOXD3,H4C13,H4C2,H4C3,H4C4,H4C6,H4C8,L1CAM,TCF7L1
RhoGDI Signaling	2.94	ARHGEF15,ARHGEF4,CDH1,CDH11,CDH13,CDH15,CDH19,CDH24,CDH3,CDH6,CDH8,GNA14,GNAO1,ITGA2,ITGA3,PAK5,RHOJ,RHOV,RND2
Neuroprotective Role of THOP1 in Alzheimer's Disease	2.82	AGT,CMA1,HTRA1,KLK5,KLK6,KLK7,MASP1,MMP9,PRKACB,PRSS12,PRSS22,TMPRSS11D,TMPRSS11E,TPSAB1/TPSB2
Hepatic Fibrosis Signaling Pathway	2.72	ACVR1C,AGT,CACNA1E,COL18A1,EDNRA,FGFR1,FTH1,FZD1,GLI2,GLI3,IL1RAPL1,IL1RL1,ITGA2,ITGA3,ITGB3,LEPR,NGFR,NOX4,PDGFRB,PGF,PRKACB,RHOJ,RHOV,RND2,SNAI1,SPP1,TCF7L1,TGFB2,TGFB3,TTN,WNT7B
LPS/IL-1 Mediated Inhibition of RXR Function	2.55	ABCG1,ACSBG1,ALDH1A2,ALDH4A1,APOC1,CHST3,FABP7,FMO1,FMO3,FMO4,GSTA1,IL1RAPL1,IL1RL1,IL4I1,LBP,NGFR,SOD3,SULT1C2,SULT1C4,SULT2B1,SULT4A1
Signaling by Rho Family GTPases	2.44	ARHGEF15,ARHGEF4,CDH1,CDH11,CDH13,CDH15,CDH19,CDH24,CDH3,CDH6,CDH8,CIT,GNA14,GNAO1,ITGA2,ITGA3,NOX4,PAK5,RHOJ,RHOV,RND2,SEPTIN5
VDR/RXR Activation	2.38	CAMP,CDKN1A,CYP24A1,IL1RL1,KLK6,RXRG,SEMA3B,SPP1,TGFB2,VDR
LXR/RXR Activation	2.25	ABCG1,AGT,APOC1,APOD,IL1RAPL1,IL1RL1,LBP,MMP9,NGFR,RXRG,SAA1,SAA2,SERPINF1
IL-15 Production	2.25	BMX,EPHA5,EPHB3,FGFR1,FGFR3,KIT,MST1R,NTRK1,NTRK2,PDGFRB,PTK7,ROR1,ROR2
Human Embryonic Stem Cell Pluripotency	2.25	BMP7,FGFR1,FGFR3,FOXD3,FZD1,NGF,NTRK1,NTRK2,PDGFRB,SMAD6,TCF7L1,TGFB2,TGFB3,WNT7B
DNA Methylation and Transcriptional Repression Signaling	2.22	H4C13,H4C2,H4C3,H4C4,H4C6,H4C8
Atherosclerosis Signaling	2.11	APOC1,APOD,CMA1,COL18A1,CXCL12,MMP9,PLA2G2A,PLA2G2D,PLA2G3,PLA2G4F,PNPLA3,SELP,TPSAB1/TPSB2
Notch Signaling	2.1	FURIN,HEY2,JAG1,JAG2,NOTCH1,NUMBL
Complement System	2.1	C1S,CFB,CFH,CFI,MASP1,SERPING1
GPCR-Mediated Integration of Enteroendocrine Signaling Exemplified by an L Cell	2.08	ADCYAP1,ADRB1,GLP1R,GNA14,PLCD3,PLCD4,PLCH2,PRKACB,VIP
Phospholipases	1.98	PLA2G2A,PLA2G2D,PLA2G3,PLA2G4F,PLCD3,PLCD4,PLCH2,PNPLA3
HOTAIR Regulatory Pathway	1.97	CDH1,CDKN1A,H3C3,MMP11,MMP12,MMP16,MMP2,MMP7,MMP9,PCDH10,SNAI2,SPP1,TCF7L1,TWIST2,WNT7B
Sonic Hedgehog Signaling	1.94	CCNB1,CDK1,GLI2,GLI3,PRKACB
Nicotine Degradation II	1.9	CYP19A1,CYP1B1,CYP2S1,CYP4X1,FMO1,FMO3,FMO4,UGT2B7
BEX2 Signaling Pathway	1.87	CDKN1A,ITGB6,MMP2,NGF,NGFR,PGF,PPP2R2B,SPP1,TCF7L1
Factors Promoting Cardiogenesis in Vertebrates	1.86	ACVR1C,BMP7,CAMK2B,FZD1,MYOCD,NOX4,PLCD3,PLCD4,PLCH2,SMAD9,TCF7L1,TGFB2,TGFB3,WNT7B
Eicosanoid Signaling	1.86	AKR1C3,PLA2G2A,PLA2G2D,PLA2G3,PLA2G4F,PNPLA3,PTGES,PTGIR
Leukocyte Extravasation Signaling	1.83	BMX,CLDN1,CLDN10,CLDN11,CXCL12,EDIL3,ITGA2,ITGA3,ITGB3,MMP11,MMP12,MMP16,MMP2,MMP7,MMP9,THY1,TIMP2
Chondroitin Sulfate Biosynthesis	1.76	B3GAT2,CHST3,CHSY3,SULT1C2,SULT1C4,SULT2B1,SULT4A1
p53 Signaling	1.71	ADGRB1,BIRC5,CDKN1A,CHEK1,SERPINB5,SNAI2,TP53AIP1,TP63,TP73,TRIM29
Cardiac Hypertrophy Signaling (Enhanced)	1.7	ACVR1C,ADRB1,AGT,CACNA1E,CAMK2B,EDNRA,FGF1,FGF10,FGF7,FGFR1,FGFR3,FZD1,GNA14,HSPB1,IL13RA2,IL17RD,IL1RL1,ITGA2,ITGA3,MYOCD,NFATC4,NGFR,PDE10A,PDE1B,PDE3B,PDE4C,PLCD3,PLCD4,PLCH2,PRKACB,TGFB2,TGFB3,TNFSF15,WNT7B
Synaptic Long Term Depression	1.68	CACNA1E,CACNA1G,CACNB1,GNA14,GNAO1,GUCY1A1,NPR3,PLA2G2A,PLA2G2D,PLA2G3,PLA2G4F,PLCD3,PLCD4,PLCH2,PNPLA3,PPP2R2B
Aryl Hydrocarbon Receptor Signaling	1.68	ALDH1A2,ALDH4A1,CCNA2,CDKN1A,CHEK1,CYP1B1,GSTA1,HSPB1,NR2F1,RXRG,TGFB2,TGFB3,TP73
White Adipose Tissue Browning Pathway	1.66	BMP7,CACNA1E,CACNA1G,CACNB1,CAMP,FCER1A,FGFR1,FGFR3,GUCY1A1,PRDM16,PRKACB,RXRG
Dermatan Sulfate Biosynthesis	1.64	B3GAT2,CHST3,CHSY3,SULT1C2,SULT1C4,SULT2B1,SULT4A1
nNOS Signaling in Neurons	1.61	CAPN5,CAPN6,CAPN9,DLG4,GRIN2A,GRIN2C
Noradrenaline and Adrenaline Degradation	1.6	ADH1A,ADH4,ALDH1A2,ALDH4A1,IL4I1
Acute Phase Response Signaling	1.58	A2M,AGT,C1S,CFB,CP,CRABP2,FN1,HP,LBP,NGFR,RBP7,SAA1,SAA2,SERPINF1,SERPING1
Chondroitin Sulfate Biosynthesis (Late Stages)	1.57	CHST3,CHSY3,SULT1C2,SULT1C4,SULT2B1,SULT4A1
Estrogen Receptor Signaling	1.55	AGT,CACNA1E,CDKN1A,DLG4,FBXO32,GNA14,GNAO1,IGF2,LEPR,MDK,MMP11,MMP12,MMP16,MMP2,MMP7,MMP9,NOTCH1,PGF,PLCD3,PLCD4,PLCH2,PRKACB,SNAI1,TBL1Y
Role of Macrophages, Fibroblasts and Endothelial Cells in Rheumatoid Arthritis	1.54	CAMK2B,CXCL12,DKK2,DKK3,FN1,FRZB,FZD1,GNAO1,IL1RAPL1,IL1RL1,NFATC4,NGFR,PGF,PLCD3,PLCD4,PLCH2,ROR2,SFRP1,SFRP2,SFRP4,SFRP5,TCF7L1,WNT7B
Bupropion Degradation	1.52	CYP19A1,CYP1B1,CYP2S1,CYP4X1
Estrogen-mediated S-phase Entry	1.46	CCNA2,CDK1,CDKN1A,E2F7
Apelin Liver Signaling Pathway	1.46	AGT,COL18A1,EDN3,PDGFRB
Superpathway of Melatonin Degradation	1.44	CYP19A1,CYP1B1,CYP2S1,CYP4X1,IL4I1,SULT1C4,UGT2B7
Regulation of Cellular Mechanics by Calpain Protease	1.44	CAPN5,CAPN6,CAPN9,CCNA2,CDK1,ITGA2,ITGA3
Phagosome Formation	1.41	FCER1A,FN1,ITGA2,ITGA3,MRC2,PLCD3,PLCD4,PLCH2,RHOJ,RHOV,RND2
Cyclins and Cell Cycle Regulation	1.39	CCNA2,CCNB1,CDK1,CDKN1A,E2F7,PPP2R2B,TGFB2,TGFB3
Serotonin Degradation	1.38	ADH1A,ADH4,ALDH1A2,ALDH4A1,IL4I1,SULT1C4,UGT2B7
Amyotrophic Lateral Sclerosis Signaling	1.35	CACNA1E,CAPN5,CAPN6,CAPN9,GRIK2,GRIK3,GRIN2A,GRIN2C,PGF
Senescence Pathway	1.35	ACVR1C,CACNA1E,CAPN5,CAPN6,CAPN9,CBX2,CCNB1,CDK1,CDKN1A,CHEK1,E2F7,NFATC4,PDK4,PPP2R2B,SAA1,SAA2,SMAD6,SMAD9,TGFB2,TGFB3
Endocannabinoid Neuronal Synapse Pathway	1.35	CACNA1E,CACNA1G,CACNB1,GNA14,GNAO1,GRIN2A,GRIN2C,PLCD3,PLCD4,PLCH2,PRKACB
Estrogen Biosynthesis	1.34	AKR1C3,CYP19A1,CYP1B1,CYP2S1,CYP4X1
Histamine Biosynthesis	1.32	HDC
TR/RXR Activation	1.31	ADRB1,AKR1C3,COL6A3,DIO3,HP,PDE3B,RXRG,TBL1Y
cAMP-mediated signaling	1.3	ADORA1,ADORA2B,ADRB1,CAMK2B,DUSP4,GLP1R,GNAO1,NPR3,PDE10A,PDE1B,PDE3B,PDE4C,PKIB,PRKACB,PTGIR,PTH1R,RGS4

## Sheet: IR-PG Pathways
© 2000-2020 QIAGEN. All rights reserved.
Ingenuity Canonical Pathways	-log(p-value)	Molecules
GP6 Signaling Pathway	9.43	CALML5,COL12A1,COL15A1,COL16A1,COL17A1,COL18A1,COL20A1,COL23A1,COL4A1,COL4A2,COL4A5,COL4A6,COL5A2,COL7A1,COL8A1,COL9A2,ITGB3,LAMA1,LAMA2,LAMA3,LAMB1,LAMB3,LAMC1,LAMC2,LAMC3,PIK3C2G
Hepatic Fibrosis / Hepatic Stellate Cell Activation	8.05	A2M,BAX,COL12A1,COL15A1,COL16A1,COL17A1,COL18A1,COL20A1,COL23A1,COL4A1,COL4A2,COL4A5,COL4A6,COL5A2,COL7A1,COL8A1,COL9A2,FAS,FGF1,FGF2,FGFR1,IGF2,IGFBP4,IL1B,LAMA1,LBP,LEPR,MMP2,NGFR,PGF,TIMP2
Synaptogenesis Signaling Pathway	7.3	ADCY3,ADCY5,APOE,CACNA2D1,CACNB1,CALML5,CAMK2B,CDH13,CDH15,CDH17,CDH19,CDH24,CDH3,COMP,DAB1,DLG4,EFNB3,EPHA3,EPHA7,EPHB3,FGR,GRIN2A,GRIN2B,GRIN2C,LRP1,MAPT,NLGN1,NLGN4X,NTRK2,PIK3C2G,PRKACB,RELN,SHC3,SNCG,STXBP6,SYN2,SYT11,SYT12,SYT8,THBS4,TIAM1
Axonal Guidance Signaling	6.92	ADAM22,ADAM23,ADAM33,ADAMTS15,ADAMTS19,ADAMTS2,ARHGEF6,BMP2,BMP7,CXCL12,DPYSL2,EFNB3,EPHA3,EPHA7,EPHB3,FES,FZD1,GLI1,GNA14,GNAO1,GNG2,ITGA2,ITGA3,ITGA5,L1CAM,LRRC4C,MMP11,MMP14,MMP16,MMP2,MMP28,MMP7,NGFR,NRP1,NRP2,NTN4,NTNG1,NTRK2,NTRK3,PAK6,PGF,PIK3C2G,PLCB4,PLCD3,PLCH2,PLXNB1,PRKACB,PTCH2,SEMA3C,SEMA6A,SLIT3,SMO,TUBA1A,WNT5A
Sperm Motility	6.21	BMX,CALML5,CNGA1,DDR2,EPHA3,EPHB3,FES,FGFR1,FGR,GUCY1A1,KIT,MAP2K6,MERTK,NPPC,NPR1,NTRK2,NTRK3,PDE2A,PDE4D,PLA2G4A,PLA2G4C,PLAAT3,PLCB4,PLCD3,PLCH2,PRKACB,PTK7,ROR1,SLC12A2,TEC,TEK
Osteoarthritis Pathway	5.75	ACAN,ALPL,BMP2,CCN4,DCN,DDIT4,DDR2,FGF2,FGFR1,FRZB,FZD1,GLI1,H19,IL1B,ITGA2,ITGA3,ITGA5,JAG1,LRP1,NOTCH1,PGF,PRKAG3,PTCH2,PTH1R,RARRES2,SMO,SPHK1,TCF7L1,TIMP3
p53 Signaling	5.56	ADGRB1,BAX,BBC3,CCND1,CCND2,CHEK1,FAS,GADD45A,HDAC9,MDM2,PIK3C2G,SERPINB5,SFN,SNAI2,TNFRSF10A,TP53AIP1,TP63,TRIM29
Breast Cancer Regulation by Stathmin1	5.54	ACKR1,ACKR4,ADGRA2,ADGRB1,ADGRB2,ADGRD2,ADGRG2,ADORA1,ADORA2B,ADORA3,ADRB1,ARHGEF6,BDKRB2,CAMK2B,CCND1,CCND2,CCR10,CMKLR1,CNR1,F2R,FGF2,FZD1,GNG2,GNRHR,GPR146,GPR153,GPR156,GPR173,GPR27,GPR34,GPR61,GPR87,GPRC5D,GPRC6A,HCAR2,HCRTR1,HRH1,HTR4,LGR5,MCHR1,MMP2,NMUR1,NPY1R,OXGR1,OXTR,PGF,PIK3C2G,PLCB4,PPP1R14C,PRKACB,PTH1R,RXFP4,SMO,SSTR2,TAS1R3,TSHR,TUBA1A,VN1R1
Inhibition of Matrix Metalloproteases	5.5	A2M,LRP1,MMP11,MMP14,MMP16,MMP2,MMP28,MMP7,SDC1,TIMP2,TIMP3
cAMP-mediated signaling	5.08	ADCY3,ADCY5,ADORA1,ADORA2B,ADORA3,ADRB1,AKAP12,AKAP3,CALML5,CAMK2B,CNGA1,CNR1,DUSP4,DUSP9,GDPD1,GNAO1,HCAR2,HTR4,NPR3,NPY1R,PDE2A,PDE3A,PDE4D,PKIB,PRKACB,PTH1R,RAP1GAP,RAPGEF4,RXFP4
Role of Osteoblasts, Osteoclasts and Chondrocytes in Rheumatoid Arthritis	4.93	ALPL,BMP2,BMP7,CALML5,CTSK,DKK2,DKK3,FRZB,FZD1,GSN,IL1B,ITGA2,ITGA3,ITGA5,ITGB3,LRP1,MAP2K6,MAPK10,MMP14,NGFR,PIK3C2G,SFRP1,SFRP2,SFRP4,SMO,TCF7L1,WIF1,WNT5A
Endocannabinoid Neuronal Synapse Pathway	4.45	ADCY3,ADCY5,CACNA2D1,CACNA2D3,CACNB1,CACNB2,CNR1,GNA14,GNAO1,GNG2,GRIN2A,GRIN2B,GRIN2C,KCNJ5,MAPK10,PLCB4,PLCD3,PLCH2,PRKACB
Adrenomedullin signaling pathway	4.45	ADCY3,ADCY5,ADM,BAX,CALML5,CFH,GNA14,GUCY1A1,IL1B,KCNH2,MAP2K6,MAPK10,MMP2,NPR1,NPR3,PIK3C2G,PLCB4,PLCD3,PLCH2,PRKACB,RAMP3,RXRG,SHC3,TFAP2C,TTN
Coagulation System	4.25	A2M,BDKRB2,F2R,F3,F5,PLAT,SERPINA5,TFPI,VWF
Complement System	4.04	C1QA,C1QC,C1R,C1S,C7,CFB,CFH,CFI,MASP1
Reelin Signaling in Neurons	3.89	APOE,ARHGEF6,CAMK2B,CNR1,DAB1,FGR,GRIN2A,GRIN2B,GRIN2C,ITGA2,ITGA3,ITGA5,ITGB3,MAP2K6,MAPK10,MAPT,PIK3C2G,RELN
Granulocyte Adhesion and Diapedesis	3.75	CCL20,CCL28,CLDN11,CX3CL1,CXCL12,CXCL14,HRH1,IL1B,ITGA2,ITGA3,ITGA5,ITGB3,MMP11,MMP14,MMP16,MMP2,MMP28,MMP7,NGFR,SDC1,SDC3,SELP
Wnt/β-catenin Signaling	3.57	CCND1,CDH3,DKK2,DKK3,FRZB,FZD1,GJA1,GNAO1,LRP1,MDM2,MMP7,SFRP1,SFRP2,SFRP4,SMO,SOX11,SOX2,SOX4,TCF7L1,WIF1,WNT5A
White Adipose Tissue Browning Pathway	3.41	ADCY3,ADCY5,BMP7,CACNA2D1,CACNA2D3,CACNB1,CACNB2,CAMP,DIO2,FGFR1,GUCY1A1,NPR1,PRKACB,PRKAG3,RUNX1T1,RXRG,THRB
G-Protein Coupled Receptor Signaling	3.32	ADCY3,ADCY5,ADORA1,ADORA2B,ADORA3,ADRB1,CAMK2B,CNR1,DUSP4,DUSP9,GDPD1,GNA14,GNAO1,HCAR2,HRH1,HTR4,NPR3,NPY1R,PDE2A,PDE3A,PDE4D,PIK3C2G,PLCB4,PRKACB,PTH1R,RAP1GAP,RAPGEF4,RXFP4
IL-15 Production	3.26	BMX,DDR2,EPHA3,EPHB3,FES,FGFR1,FGR,KIT,MAP2K6,MERTK,NTRK2,NTRK3,PTK7,ROR1,TEC,TEK
Leukocyte Extravasation Signaling	3.2	ARHGAP8/PRR5-ARHGAP8,BMX,CLDN11,CXCL12,EDIL3,ITGA2,ITGA3,ITGA5,ITGB3,MAPK10,MMP11,MMP14,MMP16,MMP2,MMP28,MMP7,PIK3C2G,RAP1GAP,RAPGEF4,TEC,TIMP2,TIMP3
Glutamate Receptor Signaling	3.19	CALML5,DLG4,GNG2,GRIK1,GRIK3,GRIN2A,GRIN2B,GRIN2C,SLC1A3,SLC1A7
Agrin Interactions at Neuromuscular Junction	3.12	ARHGEF6,ITGA2,ITGA3,ITGA5,ITGB3,LAMA2,LAMB1,LAMC1,MAPK10,NRG1,NRG2,PAK6
Cardiac Hypertrophy Signaling (Enhanced)	3	ADCY3,ADCY5,ADRB1,CALML5,CAMK2B,EIF2B3,FGF1,FGF10,FGF2,FGF7,FGFR1,FZD1,GDPD1,GNA14,GNG2,HDAC9,HSPB1,HSPB7,IL12RB2,IL17RD,IL17RE,IL1B,ITGA2,ITGA3,ITGA5,MAP2K6,MAP3K6,MAPK10,NGFR,NPR1,PDE2A,PDE3A,PDE4D,PIK3C2G,PLCB4,PLCD3,PLCH2,PRKACB,SMO,TNFSF15,TNFSF8,WNT5A
Ephrin Receptor Signaling	2.94	CXCL12,DOK1,EFNB3,EPHA3,EPHA7,EPHB3,FGF1,GNA14,GNAO1,GNG2,GRIN2A,GRIN2B,GRIN2C,ITGA2,ITGA3,ITGA5,PAK6,PGF,PIK3C2G,PTPN13
Aryl Hydrocarbon Receptor Signaling	2.9	ALDH1A2,ALDH1A3,ALDH4A1,BAX,CCND1,CCND2,CHEK1,FAS,GSTA1,GSTM5,HSPB1,HSPB7,IL1B,MDM2,MGST1,RXRG,TGM2
Corticotropin Releasing Hormone Signaling	2.83	ADCY3,ADCY5,CACNA2D1,CACNA2D3,CACNB1,CACNB2,CALML5,CNR1,GLI1,GNAO1,GUCY1A1,NPR1,NPR3,POMC,PRKACB,PTCH2,SMO
Bladder Cancer Signaling	2.81	CCND1,FGF1,FGF10,FGF2,FGF7,MDM2,MMP11,MMP14,MMP16,MMP2,MMP28,MMP7,PGF
GPCR-Mediated Nutrient Sensing in Enteroendocrine Cells	2.69	ADCY3,ADCY5,CACNA2D1,CACNA2D3,CACNB1,CACNB2,GNA14,GNG2,PLCB4,PLCD3,PLCH2,PRKACB,RAPGEF4,TAS1R3
Tec Kinase Signaling	2.64	BMX,FAS,FGR,GNA14,GNAO1,GNG2,ITGA2,ITGA3,ITGA5,MAPK10,PAK6,PIK3C2G,RHOJ,RHOV,RND3,TEC,TNFRSF10A,TNFRSF21
Molecular Mechanisms of Cancer	2.6	ADCY3,ADCY5,ARHGEF6,BAX,BBC3,BMP2,BMP7,CAMK2B,CCND1,CCND2,CHEK1,FAS,FZD1,GLI1,GNA14,GNAO1,ITGA2,ITGA3,ITGA5,LRP1,MAP2K6,MAPK10,MDM2,NOTCH1,PAK6,PIK3C2G,PLCB4,PRKACB,PTCH2,RHOJ,RHOV,RND3,SMO,WNT5A
CREB Signaling in Neurons	2.56	ADCY3,ADCY5,CACNA2D1,CACNA2D3,CACNB1,CACNB2,CALML5,CAMK2B,GNA14,GNAO1,GNG2,GRIK1,GRIK3,GRIN2A,GRIN2B,GRIN2C,PIK3C2G,PLCB4,PLCD3,PLCH2,PRKACB
Neuroprotective Role of THOP1 in Alzheimer's Disease	2.51	C1R,CMA1,ENDOU,FAP,GZMK,KLK10,KLK7,MAPT,MASP1,PRKACB,PRSS12,PRSS23,TMPRSS11D,TPSAB1/TPSB2
LPS/IL-1 Mediated Inhibition of RXR Function	2.48	ABCB1,ABCC2,ALAS1,ALDH1A2,ALDH1A3,ALDH4A1,APOE,CHST3,CHST7,FABP7,FMO1,FMO3,GSTA1,GSTM5,HS6ST1,IL1B,LBP,MGST1,NGFR,PAPSS2,PLTP,SOD3
Colorectal Cancer Metastasis Signaling	2.46	ADCY3,ADCY5,BAX,CCND1,FZD1,GNG2,LRP1,MAPK10,MMP11,MMP14,MMP16,MMP2,MMP28,MMP7,PGF,PIK3C2G,PRKACB,RHOJ,RHOV,RND3,SMO,TCF7L1,TLR6,WNT5A
Role of Macrophages, Fibroblasts and Endothelial Cells in Rheumatoid Arthritis	2.43	CALML5,CAMK2B,CCND1,CXCL12,DKK2,DKK3,FGF2,FRZB,FZD1,GNAO1,IL1B,IRAK3,LRP1,MAP2K6,NGFR,PGF,PIK3C2G,PLCB4,PLCD3,PLCH2,SFRP1,SFRP2,SFRP4,SMO,TCF7L1,TLR6,WIF1,WNT5A
Estrogen Receptor Signaling	2.4	ADCY3,ADCY5,CAV1,CCND1,DLG4,EIF2B3,FOXA1,GNA14,GNAO1,GNG2,IGF2,LEPR,MDK,MMP11,MMP14,MMP16,MMP2,MMP28,MMP7,NOTCH1,PGF,PGR,PIK3C2G,PLCB4,PLCD3,PLCH2,PRKACB,PRKAG3,SHC3
CDK5 Signaling	2.39	ADCY3,ADCY5,ITGA2,ITGA3,LAMA1,LAMB1,LAMC1,MAPK10,MAPT,NGFR,NTRK2,PPP1R14C,PRKACB
GNRH Signaling	2.39	ADCY3,ADCY5,CACNA2D1,CACNA2D3,CACNB1,CACNB2,CALML5,CAMK2B,GNA14,GNG2,GNRHR,MAP2K6,MAP3K6,MAPK10,MMP2,PAK6,PLCB4,PRKACB
Estrogen Biosynthesis	2.31	AKR1C3,CYP2S1,CYP4B1,CYP4F8,CYP4X1,HSD17B14,HSD17B2
Leptin Signaling in Obesity	2.31	ADCY3,ADCY5,LEPR,PDE3A,PIK3C2G,PLCB4,PLCD3,PLCH2,POMC,PRKACB
Opioid Signaling Pathway	2.28	ADCY3,ADCY5,CACNA2D1,CACNA2D3,CACNB1,CACNB2,CALML5,CAMK2B,FGR,GNAO1,GNG2,GRIN2A,GRIN2B,GRIN2C,KCNJ5,MAP2K6,PIK3C2G,POMC,PRKACB,RGS11,RGS13,RGS6,SCN7A
Ethanol Degradation II	2.25	ACSS3,ADH1C,ADHFE1,ALDH1A2,ALDH1A3,ALDH4A1
Ethanol Degradation IV	2.23	ACSS3,ALDH1A2,ALDH1A3,ALDH4A1,CYGB
Agranulocyte Adhesion and Diapedesis	2.23	AOC3,CCL20,CCL28,CLDN11,CX3CL1,CXCL12,CXCL14,HRH1,IL1B,ITGA2,ITGA3,ITGA5,MMP11,MMP14,MMP16,MMP2,MMP28,MMP7,SELP
Atherosclerosis Signaling	2.22	ALOX12,ALOX15B,APOD,APOE,CMA1,COL18A1,CXCL12,F3,IL1B,PLA2G4A,PLA2G4C,PLAAT3,SELP,TPSAB1/TPSB2
RhoGDI Signaling	2.21	ARHGAP8/PRR5-ARHGAP8,ARHGEF6,CDH13,CDH15,CDH17,CDH19,CDH24,CDH3,GNA14,GNAO1,GNG2,ITGA2,ITGA3,ITGA5,PAK6,RHOJ,RHOV,RND3
Eicosanoid Signaling	2.15	AKR1C3,ALOX12,ALOX15B,DPEP1,PLA2G4A,PLA2G4C,PLAAT3,PTGDS,PTGES
Retinoate Biosynthesis I	2.12	ADH1C,AKR1C3,ALDH1A2,ALDH1A3,BMP2,RDH5
Thyronamine and Iodothyronamine Metabolism	2.11	DIO2,DIO3
Thyroid Hormone Metabolism I (via Deiodination)	2.11	DIO2,DIO3
Signaling by Rho Family GTPases	2.05	ARHGEF6,CDH13,CDH15,CDH17,CDH19,CDH24,CDH3,CIT,GFAP,GNA14,GNAO1,GNG2,ITGA2,ITGA3,ITGA5,MAPK10,PAK6,PIK3C2G,RHOJ,RHOV,RND3,SEPTIN5
Gαs Signaling	2.01	ADCY3,ADCY5,ADORA2B,ADRB1,CNGA1,CNR1,GNG2,HCAR2,HTR4,PRKACB,PTH1R,RAPGEF4
Protein Kinase A Signaling	1.99	ADCY3,ADCY5,AKAP12,AKAP3,CALML5,CAMK2B,CDKN3,CNGA1,DUSP4,DUSP9,EYA1,GDPD1,GNG2,NGFR,PDE2A,PDE3A,PDE4D,PLCB4,PLCD3,PLCH2,PPP1R14C,PRKACB,PTCH2,PTPN13,PTPRM,PTPRZ1,PYGL,SFN,SMO,TCF7L1,TNNI2,TTN
nNOS Signaling in Neurons	1.98	CALML5,CAPN5,CAPN6,DLG4,GRIN2A,GRIN2B,GRIN2C
Human Embryonic Stem Cell Pluripotency	1.97	BMP2,BMP7,FGF2,FGFR1,FZD1,INHBA,NTRK2,NTRK3,PIK3C2G,SMO,SOX2,SPHK1,TCF7L1,WNT5A
Regulation of the Epithelial-Mesenchymal Transition Pathway	1.93	FGF1,FGF10,FGF2,FGF7,FGFR1,FZD1,JAG1,JAG2,LOX,MAP2K6,MMP2,NOTCH1,PARD6G,PIK3C2G,SMO,SNAI2,TCF7L1,WNT5A
TR/RXR Activation	1.93	ADRB1,AKR1C1/AKR1C2,AKR1C3,DIO2,DIO3,MDM2,PIK3C2G,RXRG,SYT12,THRB
Semaphorin Signaling in Neurons	1.91	DPYSL2,FES,NRP1,PAK6,PLXNB1,RHOJ,RHOV,RND3
Prostanoid Biosynthesis	1.89	CYP2S1,PTGDS,PTGES
Caveolar-mediated Endocytosis Signaling	1.88	CAV1,CAVIN1,ITGA10,ITGA2,ITGA3,ITGA5,ITGA7,ITGB3,ITGB6
Gαi Signaling	1.87	ADCY3,ADCY5,ADORA1,ADORA3,CAV1,CNR1,GNG2,HCAR2,NPR3,NPY1R,PRKACB,RAP1GAP,RXFP4
Myc Mediated Apoptosis Signaling	1.84	ADRB1,BAX,BBC3,FAS,MDM2,NGFR,PRKACB
Glioma Invasiveness Signaling	1.84	F2R,ITGB3,MMP2,PIK3C2G,RHOJ,RHOV,RND3,TIMP2,TIMP3
Oxidative Ethanol Degradation III	1.82	ACSS3,ALDH1A2,ALDH1A3,ALDH4A1
Gap Junction Signaling	1.81	ADCY3,ADCY5,ADRB1,CAV1,CCN3,GJA1,GJB3,GRIK1,GRIK3,GUCY1A1,NPR1,NPR3,PIK3C2G,PLCB4,PLCD3,PLCH2,PRKACB,TUBA1A
Neuropathic Pain Signaling In Dorsal Horn Neurons	1.8	CAMK2B,GRIN2A,GRIN2B,GRIN2C,KCNH2,NTRK2,PIK3C2G,PLCB4,PLCD3,PLCH2,PRKACB
γ-glutamyl Cycle	1.77	ANPEP,GCLM,GGT5
Endocannabinoid Cancer Inhibition Pathway	1.76	ADCY3,ADCY5,CCND1,CCND2,CNR1,GNAO1,MAP2K6,MMP2,PGF,PIK3C2G,PRKACB,PRKAG3,SNAI2,TCF7L1
Hepatic Fibrosis Signaling Pathway	1.75	CALML5,CCND1,CNR1,COL18A1,FGF2,FGFR1,FZD1,GLI1,IL1B,IRAK3,ITGA2,ITGA3,ITGA5,ITGB3,LEPR,MAP2K6,MAPK10,NGFR,PGF,PIK3C2G,PRKACB,PTCH2,RHOJ,RHOV,RND3,SMO,TCF7L1,TTN,WNT5A
Inflammasome pathway	1.74	CTSB,IL1B,NLRP3,PYCARD
Cellular Effects of Sildenafil (Viagra)	1.72	ADCY3,ADCY5,CALML5,GUCY1A1,KCNH2,PDE2A,PDE3A,PDE4D,PLCB4,PLCD3,PLCH2,PRKACB,SLC4A11
BEX2 Signaling Pathway	1.67	BBC3,CCND1,ITGB6,LGALS1,MAPK10,MMP2,NGFR,PGF,TCF7L1
Dopamine-DARPP32 Feedback in cAMP Signaling	1.63	ADCY3,ADCY5,CALML5,GRIN2A,GRIN2B,GRIN2C,GUCY1A1,KCNJ10,KCNJ15,KCNJ5,PLCB4,PLCD3,PLCH2,PPP1R14C,PRKACB
Tetrapyrrole Biosynthesis II	1.61	ALAS1,ALAS2
Relaxin Signaling	1.6	ADCY3,ADCY5,GDPD1,GNA14,GNAO1,GNG2,GUCY1A1,NPR1,NPR3,PDE2A,PDE3A,PDE4D,PIK3C2G,PRKACB
Paxillin Signaling	1.6	ARHGEF6,ITGA10,ITGA2,ITGA3,ITGA5,ITGA7,ITGB3,ITGB6,MAPK10,PAK6,PIK3C2G
G Beta Gamma Signaling	1.6	ARHGEF6,CACNA2D1,CACNA2D3,CACNB1,CACNB2,CAV1,CAV2,GNA14,GNAO1,GNG2,KCNJ5,PRKACB
Cardiac Hypertrophy Signaling	1.58	ADCY3,ADCY5,ADRB1,CALML5,EIF2B3,GNA14,GNAO1,GNG2,HSPB1,MAP2K6,MAP3K6,MAPK10,PIK3C2G,PLCB4,PLCD3,PLCH2,PRKACB,RHOJ,RHOV,RND3
Bile Acid Biosynthesis, Neutral Pathway	1.57	AKR1C1/AKR1C2,AKR1C3,AMACR
Amyotrophic Lateral Sclerosis Signaling	1.53	BAX,CAPN5,CAPN6,GRIK1,GRIK3,GRIN2A,GRIN2B,GRIN2C,PGF,PIK3C2G
Integrin Signaling	1.52	CAPN5,CAPN6,CAV1,GSN,ITGA10,ITGA2,ITGA3,ITGA5,ITGA7,ITGB3,ITGB6,PAK6,PIK3C2G,RHOJ,RHOV,RND3,TSPAN1,TTN
Phagosome Formation	1.52	ITGA2,ITGA3,ITGA5,MRC2,PIK3C2G,PLCB4,PLCD3,PLCH2,RHOJ,RHOV,RND3,TLR6
Cardiac β-adrenergic Signaling	1.48	ADCY3,ADCY5,ADRB1,AKAP12,AKAP3,GDPD1,GNG2,PDE2A,PDE3A,PDE4D,PKIB,PPP1R14C,PRKACB
Melatonin Signaling	1.48	CALML5,CAMK2B,GNAO1,MAP2K6,PLCB4,PLCD3,PLCH2,PRKACB
Basal Cell Carcinoma Signaling	1.48	BMP2,BMP7,FZD1,GLI1,PTCH2,SMO,TCF7L1,WNT5A
Noradrenaline and Adrenaline Degradation	1.47	ADH1C,ADHFE1,ALDH1A2,ALDH1A3,ALDH4A1
GPCR-Mediated Integration of Enteroendocrine Signaling Exemplified by an L Cell	1.45	ADCY3,ADCY5,ADRB1,GNA14,PLCB4,PLCD3,PLCH2,PRKACB
Aldosterone Signaling in Epithelial Cells	1.44	DNAJB1,DNAJB7,DNAJC12,HSPA12A,HSPB1,HSPB7,HSPH1,PIK3C2G,PLCB4,PLCD3,PLCH2,SLC12A1,SLC12A2,SMO
Interferon Signaling	1.43	BAX,IFI6,IFIT3,ISG15,MX1
Endocannabinoid Developing Neuron Pathway	1.43	ADCY3,ADCY5,CCND1,CNR1,GNAO1,GNG2,MAP2K6,MAPK10,PIK3C2G,PRKACB,RAP1GAP
Xenobiotic Metabolism CAR Signaling Pathway	1.41	ABCB1,ABCC1,ABCC2,ALDH1A2,ALDH1A3,ALDH4A1,CHST3,CHST7,FMO1,FMO3,GSTA1,GSTM5,HS6ST1,MAP2K6,MGST1,SOD3
Bupropion Degradation	1.41	CYP2S1,CYP4B1,CYP4F8,CYP4X1
FcγRIIB Signaling in B Lymphocytes	1.39	CACNA2D1,CACNA2D3,CACNB1,CACNB2,DOK1,INPP5D,MAPK10,PIK3C2G
Calcium Signaling	1.38	CACNA2D1,CACNA2D3,CACNB1,CACNB2,CALML5,CAMK2B,CASQ2,GRIK1,GRIN2A,GRIN2B,GRIN2C,HDAC9,PRKACB,TNNI2,TNNT3,TP63,TRDN
Wnt/Ca+ pathway	1.38	FZD1,PLCB4,PLCD3,PLCH2,ROR1,SMO,WNT5A
Neuroinflammation Signaling Pathway	1.38	CX3CL1,CXCL12,FAS,FZD1,GABRB3,GABRP,GRIN2A,GRIN2B,GRIN2C,IL1B,IRAK3,KCNJ5,MAPK10,MAPT,MFGE8,NLRP3,PIK3C2G,PLA2G4A,PLA2G4C,PYCARD,S100B,SLC1A3,TLR6
IL-1 Signaling	1.33	ADCY3,ADCY5,GNA14,GNAO1,GNG2,IRAK3,MAP2K6,MAPK10,PRKACB
Extrinsic Prothrombin Activation Pathway	1.32	F3,F5,TFPI
Androgen Biosynthesis	1.32	AKR1C3,GSTA1,HSD17B14
Factors Promoting Cardiogenesis in Vertebrates	1.3	BMP2,BMP7,CAMK2B,CCND1,FZD1,LRP1,MAPK10,PLCB4,PLCD3,PLCH2,SMO,TCF7L1,WNT5A

## Sheet: Common pathways
This list was generated with common pathways between IR-PG and IR-SMG pathways
Pathway score was calculated adding the -log(pVal) from both glands and was used to generate the graph in Figure 3A
Ingenuity.Canonical.Pathways	Simplified labels	-log (pVal) SMG	z.score.x	Molecules (SMG)	-log (pVal)PG	z.score.y	Molecules (PG)	Pathway score
Hepatic Fibrosis / Hepatic Stellate Cell Activation	Fibrosis	8.8	NA	A2M,AGT,CCR5,COL16A1,COL17A1,COL18A1,COL20A1,COL23A1,COL4A5,COL4A6,COL5A2,COL6A3,COL7A1,COL8A1,COL9A2,CXCL9,EDNRA,FGF1,FGFR1,FN1,IGF2,IGFBP4,IL1RAPL1,IL1RL1,LAMA1,LBP,LEPR,MMP2,MMP9,NGFR,PDGFRB,PGF,TGFB2,TGFB3,TIMP2	5.65	NA	A2M,BAX,COL12A1,COL15A1,COL16A1,COL17A1,COL18A1,COL20A1,COL23A1,COL4A1,COL4A2,COL4A5,COL4A6,COL5A2,COL7A1,COL8A1,COL9A2,FAS,FGF1,FGF2,FGFR1,IGF2,IGFBP4,IL1B,LAMA1,LBP,LEPR,MMP2,NGFR,PGF,TIMP2	14.45
GP6 Signaling Pathway	GP6 signaling	3.01	4.243	COL16A1,COL17A1,COL18A1,COL20A1,COL23A1,COL4A5,COL4A6,COL5A2,COL6A3,COL7A1,COL8A1,COL9A2,ITGB3,LAMA1,LAMA2,LAMB3,LAMC2,LAMC3	6.73	4.315	CALML5,COL12A1,COL15A1,COL16A1,COL17A1,COL18A1,COL20A1,COL23A1,COL4A1,COL4A2,COL4A5,COL4A6,COL5A2,COL7A1,COL8A1,COL9A2,ITGB3,LAMA1,LAMA2,LAMA3,LAMB1,LAMB3,LAMC1,LAMC2,LAMC3,PIK3C2G	9.74
Axonal Guidance Signaling	Axon guidance	4.04	NA	ADAM22,ADAM23,ADAM33,ADAMDEC1,ADAMTS15,ADAMTS3,ADAMTS8,ARHGEF15,BMP7,CXCL12,EFNB3,EPHA5,EPHB3,FZD1,GLI2,GLI3,GNA14,GNAO1,ITGA2,ITGA3,KCNJ12,L1CAM,MMP11,MMP12,MMP16,MMP2,MMP7,MMP9,NFATC4,NGF,NGFR,NRP1,NTRK1,NTRK2,PAK5,PAPPA,PAPPA2,PGF,PLCD3,PLCD4,PLCH2,PLXNB1,PRKACB,SEMA3B,SEMA3D,SEMA3E,SEMA6D,UNC5B,WNT7B	4.83	NA	ADAM22,ADAM23,ADAM33,ADAMTS15,ADAMTS19,ADAMTS2,ARHGEF6,BMP2,BMP7,CXCL12,DPYSL2,EFNB3,EPHA3,EPHA7,EPHB3,FES,FZD1,GLI1,GNA14,GNAO1,GNG2,ITGA2,ITGA3,ITGA5,L1CAM,LRRC4C,MMP11,MMP14,MMP16,MMP2,MMP28,MMP7,NGFR,NRP1,NRP2,NTN4,NTNG1,NTRK2,NTRK3,PAK6,PGF,PIK3C2G,PLCB4,PLCD3,PLCH2,PLXNB1,PRKACB,PTCH2,SEMA3C,SEMA6A,SLIT3,SMO,TUBA1A,WNT5A	8.87
Osteoarthritis Pathway	Osteoarthritis	4.09	1.4	ACAN,ALPL,CCN4,DCN,DLX5,FGFR1,FGFR3,FN1,FRZB,FZD1,GLI2,GLI3,H19,HTRA1,IL1RAPL1,IL1RL1,ITGA2,ITGA3,JAG1,MMP12,MMP9,NOTCH1,PGF,PTH1R,SMAD6,SMAD9,SOX9,SPP1,TCF7L1	3.83	1.225	ACAN,ALPL,BMP2,CCN4,DCN,DDIT4,DDR2,FGF2,FGFR1,FRZB,FZD1,GLI1,H19,IL1B,ITGA2,ITGA3,ITGA5,JAG1,LRP1,NOTCH1,PGF,PRKAG3,PTCH2,PTH1R,RARRES2,SMO,SPHK1,TCF7L1,TIMP3	7.92
Synaptogenesis Signaling Pathway	Synaptogenesis	2.61	4.131	CACNB1,CAMK2B,CDH1,CDH11,CDH13,CDH15,CDH19,CDH24,CDH3,CDH6,CDH8,COMP,DLG4,EFNB3,EPHA5,EPHB3,GRIN2A,GRIN2C,NECTIN1,NLGN1,NLGN2,NLGN4X,NRXN1,NRXN2,NTRK2,PRKACB,SNAP25,SYT14,SYT7,SYT8,THBS2,THBS4	5.08	3.042	ADCY3,ADCY5,APOE,CACNA2D1,CACNB1,CALML5,CAMK2B,CDH13,CDH15,CDH17,CDH19,CDH24,CDH3,COMP,DAB1,DLG4,EFNB3,EPHA3,EPHA7,EPHB3,FGR,GRIN2A,GRIN2B,GRIN2C,LRP1,MAPT,NLGN1,NLGN4X,NTRK2,PIK3C2G,PRKACB,RELN,SHC3,SNCG,STXBP6,SYN2,SYT11,SYT12,SYT8,THBS4,TIAM1	7.69
Sperm Motility	Sperm motility	3.07	2.673	BMX,CACNA1G,EPHA5,EPHB3,FGFR1,FGFR3,GUCY1A1,KIT,MST1R,NTRK1,NTRK2,PDE1B,PDE4C,PDGFRB,PLA2G2A,PLA2G2D,PLA2G3,PLA2G4F,PLCD3,PLCD4,PLCH2,PNPLA3,PRKACB,PTK7,ROR1,ROR2,SLC12A2	4.21	1.604	BMX,CALML5,CNGA1,DDR2,EPHA3,EPHB3,FES,FGFR1,FGR,GUCY1A1,KIT,MAP2K6,MERTK,NPPC,NPR1,NTRK2,NTRK3,PDE2A,PDE4D,PLA2G4A,PLA2G4C,PLAAT3,PLCB4,PLCD3,PLCH2,PRKACB,PTK7,ROR1,SLC12A2,TEC,TEK	7.28
Inhibition of Matrix Metalloproteases	Inhibition of MMPs	3.07	-0.333	A2M,MMP11,MMP12,MMP16,MMP2,MMP7,MMP9,SDC1,THBS2,TIMP2	3.75	-1	A2M,LRP1,MMP11,MMP14,MMP16,MMP2,MMP28,MMP7,SDC1,TIMP2,TIMP3	6.82
Granulocyte Adhesion and Diapedesis	Granulocyte adhesion	4.09	NA	CCL18,CCL20,CCL22,CCL28,CLDN1,CLDN10,CLDN11,CX3CL1,CXCL12,CXCL14,CXCL9,IL1RAPL1,IL1RL1,ITGA2,ITGA3,ITGB3,MMP11,MMP12,MMP16,MMP2,MMP7,MMP9,NGFR,SDC1,SELP,THY1	2.28	NA	CCL20,CCL28,CLDN11,CX3CL1,CXCL12,CXCL14,HRH1,IL1B,ITGA2,ITGA3,ITGA5,ITGB3,MMP11,MMP14,MMP16,MMP2,MMP28,MMP7,NGFR,SDC1,SDC3,SELP	6.37
Breast Cancer Regulation by Stathmin1	Stathmin signaling	1.72	NA	ADGRA1,ADGRA2,ADGRB1,ADGRB2,ADGRD2,ADGRE1,ADGRF1,ADGRL3,ADORA1,ADORA2B,ADRB1,ARHGEF15,ARHGEF4,CAMK2B,CCR5,CDK1,CX3CR1,E2F7,EDNRA,F2RL2,FZD1,GLP1R,GPR153,GPR173,GPR26,GPR27,GPR37L1,GPR83,GPR87,GPRC6A,LGR5,MCHR1,MMP2,MMP9,OXGR1,OXTR,P2RY2,PGF,PPP1R14C,PPP2R2B,PRKACB,PTGIR,PTH1R,SLC52A1,SSTR2,TAS1R3,TGFB2	3.75	NA	ACKR1,ACKR4,ADGRA2,ADGRB1,ADGRB2,ADGRD2,ADGRG2,ADORA1,ADORA2B,ADORA3,ADRB1,ARHGEF6,BDKRB2,CAMK2B,CCND1,CCND2,CCR10,CMKLR1,CNR1,F2R,FGF2,FZD1,GNG2,GNRHR,GPR146,GPR153,GPR156,GPR173,GPR27,GPR34,GPR61,GPR87,GPRC5D,GPRC6A,HCAR2,HCRTR1,HRH1,HTR4,LGR5,MCHR1,MMP2,NMUR1,NPY1R,OXGR1,OXTR,PGF,PIK3C2G,PLCB4,PPP1R14C,PRKACB,PTH1R,RXFP4,SMO,SSTR2,TAS1R3,TSHR,TUBA1A,VN1R1	5.47
Role of Osteoblasts, Osteoclasts and Chondrocytes in Rheumatoid Arthritis	Rheumatoid Arthritis	1.81	NA	ALPL,BMP7,DKK2,DKK3,DLX5,FRZB,FZD1,IL1RAPL1,IL1RL1,ITGA2,ITGA3,ITGB3,NFATC4,NGFR,SFRP1,SFRP2,SFRP4,SFRP5,SMAD6,SMAD9,SPP1,TCF7L1,WNT7B	3.27	NA	ALPL,BMP2,BMP7,CALML5,CTSK,DKK2,DKK3,FRZB,FZD1,GSN,IL1B,ITGA2,ITGA3,ITGA5,ITGB3,LRP1,MAP2K6,MAPK10,MMP14,NGFR,PIK3C2G,SFRP1,SFRP2,SFRP4,SMO,TCF7L1,WIF1,WNT5A	5.08
Wnt/B-catenin Signaling	Wnt Signaling	2.76	-1.342	ACVR1C,AXIN2,CDH1,CDH3,DKK2,DKK3,FRZB,FZD1,GNAO1,MMP7,PPP2R2B,SFRP1,SFRP2,SFRP4,SFRP5,SOX11,SOX6,SOX9,TCF7L1,TGFB2,TGFB3,WNT7B	2.12	-0.688	CCND1,CDH3,DKK2,DKK3,FRZB,FZD1,GJA1,GNAO1,LRP1,MDM2,MMP7,SFRP1,SFRP2,SFRP4,SMO,SOX11,SOX2,SOX4,TCF7L1,WIF1,WNT5A	4.88
Bladder Cancer Signaling	Bladder cancer	1.62	2	CDH1,CDKN1A,FGF1,FGF10,FGF7,FGFR3,MMP11,MMP12,MMP16,MMP2,MMP7,MMP9,PGF	1.57	2.236	CCND1,FGF1,FGF10,FGF2,FGF7,MDM2,MMP11,MMP14,MMP16,MMP2,MMP28,MMP7,PGF	3.19
Neuroprotective Role of THOP1 in Alzheimer's Disease	THOP1 signaling	1.41	3.606	AGT,CMA1,HTRA1,KLK5,KLK6,KLK7,MASP1,MMP9,PRKACB,PRSS12,PRSS22,TMPRSS11D,TMPRSS11E,TPSAB1/TPSB2	1.34	3.051	C1R,CMA1,ENDOU,FAP,GZMK,KLK10,KLK7,MAPT,MASP1,PRKACB,PRSS12,PRSS23,TMPRSS11D,TPSAB1/TPSB2	2.75

## Sheet: Common genes
		ECM pathways:		Fibrosis, GP6 signaling, Inhibition of MMPs
		Nerve pathways:		Axon guidance, Synaptogenesis
		Inflammation pathways:		Osteoarthritis, rheumatoid arthritis, Granulocyte adhesion
		SMG				PG
		ECM genes	Nerve Genes	Inflammation		ECM genes	Nerve Genes	Inflammation
		A2M	ADAM22	ACAN		A2M	ADAM22	ACAN
		AGT	ADAM23	ALPL		BAX	ADAM23	ALPL
		CCR5	ADAM33	CCN4		COL12A1	ADAM33	BMP2
		COL16A1	ADAMDEC1	DCN		COL15A1	ADAMTS15	CCN4
		COL17A1	ADAMTS15	DLX5		COL16A1	ADAMTS19	DCN
		COL18A1	ADAMTS3	FGFR1		COL17A1	ADAMTS2	DDIT4
		COL20A1	ADAMTS8	FGFR3		COL18A1	ARHGEF6	DDR2
		COL23A1	ARHGEF15	FN1		COL20A1	BMP2	FGF2
		COL4A5	BMP7	FRZB		COL23A1	BMP7	FGFR1
		COL4A6	CXCL12	FZD1		COL4A1	CXCL12	FRZB
		COL5A2	EFNB3	GLI2		COL4A2	DPYSL2	FZD1
		COL6A3	EPHA5	GLI3		COL4A5	EFNB3	GLI1
		COL7A1	EPHB3	H19		COL4A6	EPHA3	H19
		COL8A1	FZD1	HTRA1		COL5A2	EPHA7	IL1B
		COL9A2	GLI2	IL1RAPL1		COL7A1	EPHB3	ITGA2
		CXCL9	GLI3	IL1RL1		COL8A1	FES	ITGA3
		EDNRA	GNA14	ITGA2		COL9A2	FZD1	ITGA5
		FGF1	GNAO1	ITGA3		FAS	GLI1	JAG1
		FGFR1	ITGA2	JAG1		FGF1	GNA14	LRP1
		FN1	ITGA3	MMP12		FGF2	GNAO1	NOTCH1
		IGF2	KCNJ12	MMP9		FGFR1	GNG2	PGF
		IGFBP4	L1CAM	NOTCH1		IGF2	ITGA2	PRKAG3
		IL1RAPL1	MMP11	PGF		IGFBP4	ITGA3	PTCH2
		IL1RL1	MMP12	PTH1R		IL1B	ITGA5	PTH1R
		LAMA1	MMP16	SMAD6		LAMA1	L1CAM	RARRES2
		LBP	MMP2	SMAD9		LBP	LRRC4C	SMO
		LEPR	MMP7	SOX9		LEPR	MMP11	SPHK1
		MMP2	MMP9	SPP1		MMP2	MMP14	TCF7L1
		MMP9	NFATC4	TCF7L1		NGFR	MMP16	TIMP3
		NGFR	NGF	CCL18		PGF	MMP2	CCL20
		PDGFRB	NGFR	CCL20		TIMP2	MMP28	CCL28
		PGF	NRP1	CCL22		CALML5	MMP7	CLDN11
		TGFB2	NTRK1	CCL28		ITGB3	NGFR	CX3CL1
		TGFB3	NTRK2	CLDN1		LAMA2	NRP1	CXCL12
		TIMP2	PAK5	CLDN10		LAMA3	NRP2	CXCL14
		ITGB3	PAPPA	CLDN11		LAMB1	NTN4	HRH1
		LAMA2	PAPPA2	CX3CL1		LAMB3	NTNG1	ITGB3
		LAMB3	PGF	CXCL12		LAMC1	NTRK2	MMP11
		LAMC2	PLCD3	CXCL14		LAMC2	NTRK3	MMP14
		LAMC3	PLCD4	CXCL9		LAMC3	PAK6	MMP16
		MMP11	PLCH2	ITGB3		PIK3C2G	PGF	MMP2
		MMP12	PLXNB1	MMP11		LRP1	PIK3C2G	MMP28
		MMP16	PRKACB	MMP16		MMP11	PLCB4	MMP7
		MMP7	SEMA3B	MMP2		MMP14	PLCD3	NGFR
		SDC1	SEMA3D	MMP7		MMP16	PLCH2	SDC1
		THBS2	SEMA3E	NGFR		MMP28	PLXNB1	SDC3
			SEMA6D	SDC1		MMP7	PRKACB	SELP
			UNC5B	SELP		SDC1	PTCH2	BMP7
			WNT7B	THY1		TIMP3	SEMA3C	CALML5
			CACNB1	BMP7			SEMA6A	CTSK
			CAMK2B	DKK2			SLIT3	DKK2
			CDH1	DKK3			SMO	DKK3
			CDH11	NFATC4			TUBA1A	GSN
			CDH13	SFRP1			WNT5A	MAP2K6
			CDH15	SFRP2			ADCY3	MAPK10
			CDH19	SFRP4			ADCY5	PIK3C2G
			CDH24	SFRP5			APOE	SFRP1
			CDH3	WNT7B			CACNA2D1	SFRP2
			CDH6				CACNB1	SFRP4
			CDH8				CALML5	WIF1
			COMP				CAMK2B	WNT5A
			DLG4				CDH13
			GRIN2A				CDH15
			GRIN2C				CDH17
			NECTIN1				CDH19
			NLGN1				CDH24
			NLGN2				CDH3
			NLGN4X				COMP
			NRXN1				DAB1
			NRXN2				DLG4
			SNAP25				FGR
			SYT14				GRIN2A
			SYT7				GRIN2B
			SYT8				GRIN2C
			THBS2				LRP1
			THBS4				MAPT
							NLGN1
							NLGN4X
							RELN
							SHC3
							SNCG
							STXBP6
							SYN2
							SYT11
							SYT12
							SYT8
							THBS4
							TIAM1
