# Supplementary material for: Neurotrophin signaling is a central mechanism of salivary dysfunction after irradiation that disrupts myoepithelial cells
Source: NPJ Regen Med. 2023 Mar 25;8:17. doi: 10.1038/s41536-023-00290-7 (PMC10039923; doi:10.1038/s41536-023-00290-7)
Supplement: Supplementary file 4 — Supplementary Data 3- Upstream Regulator Analysis [file 41536_2023_290_MOESM4_ESM.xlsx]

## Sheet: Human SMG Upstream Regulators  
	Upstream.Regulator	Expr.Log.Ratio	Molecule.Type	Predicted.Activation.State	p.value.of.overlap	Target.Molecules.in.Dataset
	TP63	1.998	transcription regulator	Activated	3.04e-11	AGR2,BMP7,CA4,CCNA2,CCNB1,CDH1,CDH3,CDK1,CDKN1A,DKK3,ECM1,FGFR3,FN1,GPX2,GRHL2,HAS3,HTRA1,IGFBP2,IGFBP7,ITGA2,ITGA3,ITGA7,JAG1,JAG2,KRT6B,L1CAM,MFGE8,MIR155HG,MIR205HG,MPZL2,NALCN,NOTCH1,NT5E,P2RY2,PAX9,PI3,PKP1,POSTN,RGS13,RIN1,SERPINB2,SERPINB5,SERPINF1,SNAI1,SNAI2,SOX9,SPON1,ST8SIA6,SYT7,TGFB2,TGFB3,THBS2,THY1,TNFSF15,TP53AIP1,TP63,TP73,TRIM29,VDR,WFDC2
	TP73	1.153	transcription regulator	Activated	1.49e-10	ADAM23,ADORA2B,BIRC5,BMP7,CCN5,CCNA2,CCNB1,CDH1,CDK1,CDKN1A,CLDN10,COL18A1,COL5A2,CX3CL1,ECM1,FGFR3,FN1,GATA2,H2BC11,HIC1,IGFBP4,IGSF3,JAG1,JAG2,KIT,LZTS1,MDK,MMP2,MPZL2,NCAM1,NOTCH1,NRP1,NTRK1,P2RY2,PDGFRB,PLCD3,PLK2,PMP22,PTGES,SERPINA5,SERPINF1,SERPING1,SLC4A3,SNAI1,SNAI2,SPP1,TGFB2,THBS2,THY1,TP53AIP1,TP73,VDR,ZMAT3
	SNAI2	1.298	transcription regulator		1.09e-09	CDH1,CDKN1A,CLDN1,CXCL12,DSP,EGR2,EPCAM,FN1,ID4,ITGA3,L1CAM,MMP9,NES,SNAI2,SOX9,TP63,TWIST2,VDR
	TGFB2	1.474	growth factor	Activated	1.92e-09	ASPN,CD248,CDH11,CYP24A1,EGR2,FMOD,FN1,FURIN,ID4,JAG1,MIA,MMP2,MMP9,MUC4,NGF,NOTCH1,PDGFRB,PDK4,SNAI2,SPP1,TGFB2,TIMP2,VCAN,VDR
	NGF	1.481	growth factor		1.17e-08	A2M,AGRN,AXIN2,CALCB,CDH1,CDK1,CDKN1A,DLG4,DUSP4,EGLN3,EGR2,ELAVL4,ETV4,ETV5,GRIN2A,GUCY1A1,IGF2,ITGA2,MMP2,MMP9,NGFR,NTRK1,PLK2,PPP2R2B,RGS4,SCG2,SCN2A,SEMA6D,SNAP25,TFAP2A,TP73,TRPA1,TRPV4,VIP
	CX3CL1	1.374	cytokine		1.22e-07	ALDH1A2,APOD,ASPA,BMP7,CRABP2,CX3CL1,CXCL12,FABP7,HEY2,MFGE8,MMP2,MMP9,OLFM4,PLP1,POSTN,PROM1,SDK2,SELP,SERPINF1,SPP1,TFAP2C,TGFB2,TGFB3
	BMP7	1.953	growth factor		1.23e-07	ADORA1,ALDH1A2,BIRC5,BMP7,CDH1,CDKN1A,COL5A2,CYP19A1,DLX5,DSP,EPCAM,FN1,IGF2,IGFBP4,JAG1,LTF,MMP2,MMP9,MST1R,NCAM1,PDGFRB,PRDM16,SMAD6,SOSTDC1,SPP1,TGFB3,VCAN
	EHF	1.133	transcription regulator		1.93e-07	ANPEP,CCL20,CDH3,CDK1,CRABP2,EHF,FCER1A,GATA2,H4C8,JAG1,KIT,KLK5,KLK6,KLK7,PLAT,SAA1,SAA2,SCEL,THY1
	SNAI1	1.334	transcription regulator		6.32e-07	CDH1,CDKN1A,CLCA2,CLDN1,CXADR,CYP19A1,EPCAM,ESPN,FN1,GDF15,GLI2,ID4,ITGA2,L1CAM,MMP9,NES,SDC1,SMAD6,SNAI1,SNAI2,SPARC,THY1,TP63,VDR
	GATA2	1.244	transcription regulator	Activated	7.2e-07	ABCA13,BPIFB1,CALCB,CAMP,CCN3,CDKN1A,CEL,CLEC4F,CMA1,CPA3,CX3CL1,CXCL12,EDNRA,F2RL2,FCER1A,GABRP,GATA2,GPX3,HDC,IGFBP7,IL1RL1,ITGA2,KIT,KLF2,LCN2,LTF,MDK,MMP2,MMRN1,MPIG6B,NRXN2,OLFM4,PLK2,RAB44,RGS13,RXRG,SELP,SERPINB2,SLC18A2,SSTR2,TACSTD2,TMEM40,TPSAB1/TPSB2,UGT2B7,ZMAT3
	SOX9	1.26	transcription regulator	Activated	1.05e-06	ACAN,CDKN1A,COMP,CYP26B1,GAS7,GDF10,H19,KIT,KRT15,LBP,MIA,PHEX,SNAI2,SOX9,TWIST2
	GLI2	1.184	transcription regulator		1.11e-06	BNC1,CCL22,CCR5,CDH1,CDK1,CDKN1A,GLI2,IL1RL1,JAG1,JAG2,MEOX1,MMP9,PAX9,PI3,SFRP1,SNAI1,SOX9,SPP1,VDR
	HIC1	1.252	transcription regulator		1.2e-06	ADORA2B,CA12,CCN3,CDKN1A,CXCL14,CYP24A1,ID4,LCN2,MCAM,MMP12,PLPPR4,SNAP25,SOX9,SPP1
	TGFB3	1.156	growth factor	Activated	3.42e-06	ACAN,ASPN,CCN3,CDH1,CDH6,CDKN1A,CLDN11,CYP19A1,ELN,FN1,HTRA1,ITGB3,LTBP2,MMP2,MMP9,SNAI1,SNAI2,SOX9,TGFB3
	FGF1	1.16	growth factor		3.61e-06	ADGRE1,AXIN2,CCN4,CCN5,CDH1,CDH11,CDKN1A,CPXM1,DIO3,FGFR1,FZD1,MAB21L1,NOTCH1,POSTN,SLC7A2,SNAI2,SPP1,SSTR2,TGFB2,TGFB3
	JAG1	1.097	growth factor	Activated	9.85e-06	CDKN1A,CYP19A1,GATA2,GLI2,HEY2,ITGB3,MMP9,PDGFRB,SNAI1,SNAI2,SPP1,TGFB3
	AGT	2.092	growth factor	Activated	1.27e-05	ADAM23,ADGRE1,ADORA2B,AGT,ANXA1,BGN,CDH13,CDK1,CDKN1A,CGREF1,CIT,COL4A6,CP,CRABP2,CYP19A1,EDNRA,FGF7,FN1,HSPB1,IGFBP4,ITGA2,ITGA7,ITGB3,JAG1,KL,L1CAM,LEPR,MMP2,MMP9,NGF,NOX4,NPR3,PGF,POSTN,SCN2A,SCNN1A,SDC1,SERPINB2,SGCD,SOD3,SOX6,SPP1,TBX2,TGFB2,TGFB3,TTN
	NOSTRIN	-1.074	transcription regulator	Inhibited	1.68e-05	COL18A1,FGF1,FN1,ITGB3,KIT,MMP2,MMP9,PGF,SELP
	ETV5	1.618	transcription regulator		2.64e-05	AGRN,CDH1,CLDN1,CXCL12,ETV5,FN1,KRT19,LCN2,MMP2,NCAM2,NRCAM,PMP22,S100A14,SNAI2,SOAT1,SPP1
	IGF2	1.36	growth factor		3.44e-05	BIRC5,CDK1,CDKN1A,CORO2B,CTSV,CYP1B1,EGR2,FABP7,FN1,H19,IGF2,IGFBP2,IGFBP4,MMP11,MMP12,MYBL2,NGF,OGN,PRDM16,SEZ6L2,SPP1,THBS2
	SPP1	-1.382	cytokine		4.02e-05	CCL18,CCL20,CDH1,CDKN1A,CXCL12,DSP,FN1,ITGA2,ITGA3,ITGB3,JAG1,LOX,MMP2,MMP7,MMP9,NOTCH1,NRCAM,SERPINF1,SNAI1,SNAI2,SOX9,SPP1,TM7SF2
	NGFR	1.855	transmembrane receptor		9.79e-05	A2M,CCNA2,IL1RL1,NCAM1,NGF,NGFR,PLAT,SNAP25
	PGF	1.272	growth factor		0.000141	BIRC5,CCL20,CCL28,CDK1,DCN,DNM3OS,KIT,MMP9,NANOS1
	ETV4	1.101	transcription regulator		0.000302	CDH1,ETV4,FN1,KRT5,MMP7,MMP9,MUC4,SPP1
	TWIST2	1.301	transcription regulator	Activated	0.000447	CDH1,CDKN1A,FN1,H19,MMP9,POSTN,SNAI1,SNAI2
	FGFR1	1.056	kinase		0.000862	BIRC5,BMP7,CDKN1A,DCX,DDX25,FGF1,FGF10,FGF7,FGFR1,FGFR3,NOTCH1,PLP1,SPARC
	SFRP1	1.4	transmembrane receptor		0.00105	CDH1,EPCAM,FN1,MMP2,MMP9,SFRP1,SOX9,TGFB2,TTYH1
	FGFR3	1.136	kinase		0.00196	CDH1,CDKN1A,MMP9,SNAI1,SOX9,SPARC,SPP1
	MYBL2	-1.591	transcription regulator	Inhibited	0.00223	BIRC5,BUB1,CCNA2,CCNB1,CDK1,ELN,GATA2,MYBL2
	JAG2	1.218	growth factor	Activated	0.00269	BMP7,CCL20,CXCL9,JAG1,MMP12,NOTCH1,SPP1
	NOTCH1	1.21	transcription regulator		0.0035	CDH1,CDKN1A,ESM1,FABP7,GATA2,GATD3A/GATD3B,GLI2,HEY2,IGFBP2,IGFBP4,JAG1,LOX,MCAM,MMP2,NGFR,NOTCH1,PDGFRB,SLC5A5,SNAI1,SPP1,TFF3,TGFB2,TGFB3,TP63
	CCL18	-1.623	cytokine		0.00361	MMP2,MMP9,SNAI1
	TFAP2C	2.163	transcription regulator		0.00369	CDH1,CDKN1A,EGR3,JAG1,KRT81,MMP2,MMP9,NRP1,PITX2,SEMA3B
	MYOCD	2.01	transcription regulator		0.00472	CASQ2,CDKN1A,ECM2,FBXO32,FN1,GJC1,HEY2,PLA2G2A,SERPINB5,TTN,VCAN
	PTN	2.38	growth factor	Activated	0.0052	COMP,ITGB3,PTPRZ1,SOX9
	FGF10	1.151	growth factor		0.00531	ANXA1,CYP19A1,CYP1B1,MMP9,SNAI1,SOX9,TACSTD2,TSPAN8
	TSHZ3	1.137	transcription regulator		0.00531	ACVR1C,BHLHE22,COL23A1,FGF10,FMOD,GDF10,NGFR,PODN
	NTRK1	1.732	kinase		0.00563	CALCB,CDKN1A,DLG4,IGF2,MMP9
	SFRP4	2.151	transmembrane receptor		0.00667	AXIN2,BIRC5,CDH1,FN1
	BHLHE22	1.117	transcription regulator		0.00706	BHLHE22,CDH11
	CDKN1A	1.282	kinase		0.0076	ASPN,BIRC5,BUB1,CCNA2,CCNB1,CDK1,CDKN1A,CHEK1,CIT,CPA3,E2F7,EDNRA,FAT2,FN1,ITGB3,JAG1,KRT5,MMP9,MYBL2,PLK2,SAA1,SOX9,TP63
	ITGB3	1.404	transmembrane receptor		0.00801	CDK1,FN1,ITGA3,ITGB3,MMP2,MMP9,SELP,SNAI2,SPARC
	E2F7	1.566	transcription regulator		0.00838	CCNA2,CCNB1,CDK1,CHEK1
	SMAD6	1.129	transcription regulator		0.00838	PROM1,SOX9,SPP1,TGFB3
	KLF2	1.611	transcription regulator		0.00883	CCR5,CDKN1A,CX3CR1,CYP1B1,ECM1,ELN,FBLN1,IGF2,IL1RL1,ITGB3,LBP,LEPR,NOTCH1,PGF,SLCO2A1,SOX9,TGFB2
	TBX2	1.369	transcription regulator	Inhibited	0.0123	BUB1,CCNA2,CCNB1,CDH1,CDK1,CDKN1A,CHEK1,E2F7,TGFB2
	TFAP2A	1.181	transcription regulator	Activated	0.0127	ANXA1,BIRC5,CCN5,CDH1,CDKN1A,COL7A1,IGF2,KRT5,MMP2,MMP9,PITX2
	PITX2	3.091	transcription regulator		0.0128	CACNA1G,CDH1,COL8A1,GATA2,IRF6,KCNJ11,KCNK2,KCTD1,NGFR,PITX2,SNAI1,TBX2,TFAP2B
	NKX3-1	-2.205	transcription regulator		0.0164	CA12,CA3,CTSV,CX3CR1,MMP9,SDC1,SOAT1
	PTH1R	1.146	G-protein coupled receptor		0.0169	CDK1,GLI2,KL,PHEX,SPP1
	CLEC11A	1.363	growth factor		0.018	ANXA1,BIRC5,CCR5,CPA3,CXCL12,EGR2,PMP22
	CDK1	-1.02	kinase		0.018	BIRC5,CDK1,CDKN1A,H1-5
	ROR1	1.156	kinase		0.0193	CDH1,ETV5,KRT19,SNAI1,SNAI2
	SFRP2	3.485	transmembrane receptor		0.022	MMP2,SNAI2
	FOXI1	3.07	transcription regulator		0.022	ATP6V1B1,SLC26A4
	TRIM29	1.997	transcription regulator		0.022	CDKN1A,SNAI1
	FGF7	1.218	growth factor	Activated	0.0252	CDKN1A,ETV5,FGF1,FGFR1,HAS3,MMP2,MMP9,SDC1
	TFAP2B	1.317	transcription regulator		0.029	IGF2,KIT,MMP2
	ID4	1.142	transcription regulator		0.029	CDH1,CDKN1A,MMP2
	EGR2	1.512	transcription regulator	Activated	0.0299	CALCB,CDH6,CDKN1A,CYP19A1,EGR2,GRIN2A,ID4,IGF2,LAMA2,NCMAP,NOTCH1,PMP22,SLC12A2,TGFB3
	NTRK2	1.953	kinase		0.0312	CCNA2,CDH1,CDK1,CDKN1A,HEY2,JAG1,SNAP25,SPP1
	SSTR2	-1.244	G-protein coupled receptor		0.0326	CDH1,HDC,MMP9,SLC18A2
	GLP1R	1.947	G-protein coupled receptor		0.0433	CALCB,CAMP
	MSTN	1.278	growth factor		0.0455	CDKN1A,CTSV,FBXO32,FN1,H4C3,IGF2
	VDR	1.489	transcription regulator		0.0483	AGR2,AGT,BMP7,CCNB1,CDH1,CDKN1A,CYP19A1,CYP24A1,DSG1,IFI44L,KL,KLK5,NGF,PHEX,SPP1,TGFB2,TP63,VDR
	IL13RA2	1.258	transmembrane receptor		0.0486	IL13RA2,MMP12,MMP9
	GPR87	2.761	G-protein coupled receptor		0.0494	PROM1
	BARX1	2.554	transcription regulator		0.0494	L1CAM
	ALX4	1.602	transcription regulator		0.0494	NCAM1
	TFAP2E	1.601	transcription regulator		0.0494	ITGA10
	TBX18	1.324	transcription regulator		0.0494	SNAI2
	ZBTB7C	1.091	transcription regulator		0.0494	CDKN1A

## Sheet: Human PG Upstream Regulators
	Upstream.Regulator	Expr.Log.Ratio	Molecule.Type	Predicted.Activation.State	p.value.of.overlap	Target.Molecules.in.Dataset
	TP63	1.815	transcription regulator	Activated	1.06e-17	ABCB1,ADM,AEN,AGR2,ALDH1A3,ALOX12,BAX,BBC3,BDKRB2,BLM,BMP7,BST2,CAVIN2,CCND1,CCND2,CDH3,COL4A1,CYGB,DDIT4,DKK3,DOK1,F2R,F3,FAS,GADD45A,GPNMB,IGFBP2,IGFBP6,IGFBP7,IL1B,INHBA,ITGA2,ITGA3,ITGA7,JAG1,JAG2,KCNG1,KHK,KRT6B,L1CAM,MDM2,MFGE8,MIR205HG,MMP14,NALCN,NOTCH1,PARD6G,PI3,PKP1,POSTN,PRNP,PTPN13,RAD51,RBBP8,RBMS3,RELN,RGS13,RIN1,S100A2,SERPINB2,SERPINB5,SERPINF1,SFN,SNAI2,SOX2,SOX4,SPON1,SSPN,STON…
	FGF2	1.396	growth factor	Activated	9.08e-17	ACAN,ADM,ANPEP,BAX,BBC3,BGN,BMP2,CAV1,CCL20,CCN3,CCN4,CCND1,CCND2,CTSK,CXCL12,CYGB,DCN,DIO3,DKK2,ELN,ETV4,ETV5,F3,FAS,FGF2,FGFR1,GADD45A,GFAP,GJA1,GLI1,GPNMB,GRIN2A,GRIN2C,IGF2,IGFBP2,IGFBP4,IL1B,INHBA,ITGA3,ITGA5,KL,LOX,MAPT,MCAM,MDM2,MMP2,NES,NGFR,NOTCH1,PCSK2,PGF,PLAT,PLXDC1,S100A10,SCG2,SDC1,SFRP1,SMIM3,SNAI2,SPARC,SPHK1,SPRY4,ST3GAL4,STOM,TFPI,TIMP3,TSHR,VWF,WNT5A
	IL1B	-1.934	cytokine	Activated	2.63e-13	A2M,A4GALT,ABCC2,ABCG2,ACAN,ACPP,ADM,ADORA2B,ALPL,ANTXR1,APOE,BAX,BBC3,BGN,BMP2,C1R,CAV2,CCL20,CCL28,CFB,CFTR,CTSB,CX3CL1,CXCL12,DACH1,DCN,DDIT4,ELN,F3,FAS,FGF2,FGF7,GADD45A,GBP6,GDF15,GJA1,GSTA1,H19,HSD11B1,HSPB1,IFIT3,IGFBP4,IGFBP6,IL1B,INHBA,IRAK3,ISG15,ITGA5,ITGB3,KCNH2,KRT19,LAMA3,LAMB3,LAMC2,LBP,LCN2,LOX,MAP2K6,MAPT,MFAP2,MIA,MMP11,MMP14,MMP2,MMP7,MUC3A,MUC5B,MX1,NOTCH1,NRP1,OXTR,PCSK2,PGR,…
	CX3CL1	1.414	cytokine	Activated	1.11e-11	ALDH1A2,APOD,ASPA,BMP7,CRABP2,CX3CL1,CXCL12,FABP7,FGF2,GFAP,GPNMB,GSN,HEYL,IFIT3,IL1B,LAMC1,MFGE8,MICOS10-NBL1/NBL1,MMP2,OLFM4,PLP1,POSTN,RELN,SDK2,SELP,SERPINF1,SOX4,SPHK1,SPON2,TFAP2C
	GLI1	1.383	transcription regulator	Activated	3.65e-08	ABCG2,BNC1,CAV1,CCND1,CCND2,DIO2,ELAVL2,FAS,FGF1,FGF10,FHL1,GLI1,GPC3,GREM2,IGF2,IGFBP6,IGFBP7,JAG2,KRT15,KRT19,MMP11,MMP2,NES,PAPSS2,PLXDC1,POMC,PTCH2,PTH1R,SCD5,SFRP1,SOX2,TIMP3,WIF1
	NOSTRIN	-1.399	transcription regulator	Inhibited	4.33e-08	CAV1,COL18A1,FGF1,ITGA5,ITGB3,KIT,MMP2,NPR1,PGF,SELP,TEK,TFPI
	ETV5	2.263	transcription regulator		2.37e-07	BAX,CAV1,CAVIN1,CAVIN2,CCND1,CXCL12,DPYSL2,ETV5,ITGA5,KRT19,LCN2,MMP14,MMP2,PMP22,S100A14,S100A6,SAMHD1,SNAI2,SOAT1,TIMP3
	F2R	1.614	G-protein coupled receptor	Activated	4.65e-07	CCND1,CXCL12,F2R,F3,GJA1,IGFBP7,IL1B,KRT19,LAMB1,LAMB3,MCAM,MMP2,PGR,PLAT,SELP,SERPINB5,TEK,TFPI,TGM2,VWF
	BMP2	1.728	growth factor	Activated	8.96e-07	ACAN,ALDH1A2,ALPL,AMH,ATP2C2,BMP2,CCND1,CRYM,CTSK,CXCL12,DPYSL2,F3,FGF2,FGFR1,FZD1,GFAP,KLK7,L1CAM,NOTCH1,NTRK3,POMC,POSTN,PTH1R,RGS6,SLC26A2,SOX2,SPARC,TGM2,TIMP3,TMEM119
	SMO	1.058	G-protein coupled receptor		2.17e-06	BGN,CCND1,COL4A2,DIO3,FAS,FBLN2,GLI1,KRT5,LGR5,LUM,NRP2,OGN,PTCH2,SOX2,SYNM,TNFRSF10A,WIF1
	CAV1	1.346	transmembrane receptor		8.36e-06	ADGRG2,CAV1,CAV2,CAVIN1,CCND1,FAS,FGF2,FOXA1,GRIN2A,GRIN2B,INHBA,KRT19,KRT6B,MDM2,MUC5B,NOTCH1,NTRK2,PLA2G4A,SLC12A2,SNAI2,SOX2,TFPI
	F3	1.401	transmembrane receptor	Activated	5.52e-05	DUSP9,F3,FUT8,GJA1,IL1B,ITGA2,LAMB1,MDK,MMP2,MMP7,MSLN,SPRY4,TGM2
	SOX2	1.988	transcription regulator		7.77e-05	ABCC6,ABCG2,ASCL2,BCAN,CCN4,CCN5,CCND1,CHRD,CHST3,CLDN11,CRABP2,CXCL14,DKK3,DUSP4,EFS,ETV4,ETV5,FABP7,FAM107B,FRZB,GJA1,GSN,H19,IER5,INHBA,JAG1,KIF19,KRT19,MFSD2A,NOTCH1,NRP1,PARD6G,PHLDB1,PLAAT3,PLP1,SEMA6A,SLC12A2,SNX22,SOX2,SPRY4,TBX3,TEC,TIMP3,TNR,TP63,WNT5A
	FOXA1	1.674	transcription regulator		7.87e-05	ADH1C,AGR2,BMP2,CFTR,COL18A1,DDIT4,FOXA1,FSTL1,H19,HNF4G,JAG1,MUC5B,NES,NPTX2,PGR,PPP1R14C,PRNP,S100A2,SLC12A1,SLC12A2,SNAI2,TFF3
	FGF1	1.317	growth factor		0.000131	APOE,CCN4,CCN5,CCND1,DIO3,FGFR1,FZD1,GCLM,GSTM5,IL1B,NOTCH1,PMEPA1,POSTN,SNAI2,SOX2,SSTR2,TGM2,TIMP3
	FGFR1	1.191	kinase	Activated	0.000171	BAX,BMP7,CCND1,CCND2,EIF3C,FGF1,FGF10,FGF2,FGF7,FGFR1,MMP14,NOTCH1,PLP1,SFN,SPARC
	ITGA5	1.477	transmembrane receptor		0.000225	APOE,CCND1,CHRD,GJA1,IGF2,IGFBP2,IL1B,MMP14,MMP2,SELP
	GDF15	2.118	growth factor		0.000469	CCND1,GDF15,MT1E,RND3,SERPINB5,TIMP3
	CCND1	1.098	transcription regulator		0.000534	ALDH1A3,C7,CCND1,CCND2,CLSPN,COL20A1,COL5A2,CST4,DHCR24,DKK2,ESCO2,FAM83D,FGF7,FGFR1,GPC6,HSPB1,ITGB3,ITGB6,MMP2,NOTCH1,PDLIM4,PGR,PMEPA1,PPFIA2,RAD51,RBMS3,SLC9B2,SOX2,SOX4,SPC25,ST6GALNAC1,STOM,TIAM1
	NOTCH1	1.348	transcription regulator		0.000541	AKR1C1/AKR1C2,BMP2,CCND1,CCND2,FABP7,FGF2,GATD3A/GATD3B,GFAP,GLI1,HBA1/HBA2,HEYL,HSPH1,IGFBP2,IGFBP4,JAG1,LFNG,LOX,MCAM,MMP2,NGFR,NOTCH1,NRG1,PTGDS,RND3,TEK,TFF3,TP63,WNT5A
	PTCH2	-2.9	transmembrane receptor		0.000587	CXCL12,JAG1,PTCH2
	INHBA	-1.607	growth factor	Activated	0.000681	AKR1C3,BAX,BMP2,CCND2,DACH1,ECSCR,FOLR2,FSTL3,GNRHR,INHBA,IRX1,LOX,MMP2,NRG1,PCSK5,POMC,SERPINB2,SERPINB5,SLC5A8,SOX2,SOX4,TPSAB1/TPSB2
	CNR1	-1.669	G-protein coupled receptor	Activated	0.000817	ADORA1,ALPL,APOE,BMP2,BMP7,CNR1,CORO2A,FGF10,FGF2,HEYL,KLK7,KRT6B,LAMA1,MDK,POMC,RXRG,S100A6,S100B
	LRP1	1.015	transmembrane receptor		0.00103	C1R,C1S,IL1B,LRP1,MMP2,MRC2,SERPINF1,SMO,WNT5A
	CXCL12	1.098	cytokine	Activated	0.00117	AKR1C3,ANKS1B,BAX,BMP2,CCND1,CTSK,CX3CL1,CXCL12,FAS,GAS2,IFI27,IGFBP7,IL1B,ITGB3,KIT,MMP11,MMP14,MMP2,PGR,SOCS2,TNFRSF10A,TNFRSF10C
	NRG1	1.958	growth factor	Activated	0.00282	CAV1,CAVIN1,CAVIN2,CCND1,CCND2,DUSP4,ETV5,FGF1,FGF2,FSCN1,FSTL1,GPX3,GRIN2C,IGF2,ITGB3,L1CAM,NOTCH1,NRG1,PDE3A,PGR,PMP22,S100B,SH2D4A,SOX2,SOX4,TGM2
	NGFR	2.794	transmembrane receptor		0.00539	A2M,CCND1,GFAP,GRIN2B,NGFR,PLAT
	PGF	1.907	growth factor		0.00561	CCL20,CCL28,DCN,IL1B,KIT,NANOS1,NRP2
	BMP7	2.18	growth factor		0.00569	ADORA1,ALDH1A2,BMP2,BMP7,CAV2,COL5A2,F3,GJA1,IGF2,IGFBP4,IGFBP6,IL1B,ITGA5,JAG1,LTF,MMP2,POMC,WNT5A
	SNAI2	1.488	transcription regulator		0.00676	BBC3,CCND1,CXCL12,ITGA3,L1CAM,MMP14,NES,SNAI2,TP63
	IRX1	1.191	transcription regulator		0.00827	BDKRB2,FGF7
	GPC6	1.053	transmembrane receptor		0.00827	CCND1,GLI1
	IGF2	1.458	growth factor		0.0098	BMP2,CCND1,CTSV,FABP7,GADD45A,H19,IGF2,IGFBP2,IGFBP4,IGFBP6,ITGA5,MDM2,MMP11,OGN,PHLDA1,RAD51,ZFAND5
	ETV4	1.811	transcription regulator		0.0114	BAX,CAV1,ETV4,KRT5,MMP14,MMP7
	ITGB3	1.865	transmembrane receptor		0.0131	IL1B,ITGA3,ITGA5,ITGB3,MMP14,MMP2,SELP,SNAI2,SPARC
	NTRK3	1.648	kinase		0.016	GRIN2B,NTRK3
	JAG2	1.156	growth factor	Activated	0.0166	BMP2,BMP7,CCL20,IL1B,JAG1,NOTCH1
	DDR2	1.446	kinase		0.0182	MMP14,MMP2,MMP7
	NTRK2	2.522	kinase	Activated	0.0184	ABCB1,ABCG2,BMP2,CCND1,CCND2,FGF2,JAG1,POMC,PYCARD
	DACH1	-1.343	transcription regulator	Inhibited	0.0187	FGF2,FGFR1,PLAT,RAD51,RELN,SOX2
	MDM2	1.019	transcription regulator		0.0232	BAX,BBC3,CCND1,IGFBP6,MDM2,SFN,SNAI2,TP53AIP1,TP63
	JAG1	1.103	growth factor	Activated	0.0243	CCND1,CCND2,HEYL,ITGB3,SNAI2,SOX2,TIMP3
	SFRP2	2.81	transmembrane receptor		0.0257	MMP2,SNAI2
	FGF10	1.33	growth factor		0.0266	CTSB,LFNG,MMP14,S100A6,SOX2,TIMP3,TSPAN8
	SPHK1	1.29	kinase	Activated	0.0382	CCND1,IL1B,MAP2K6,PTGES,SELP,SPHK1
	SOX4	1.076	transcription regulator	Activated	0.0435	BAX,BBC3,CCN3,DUSP4,FHL1,IGF2,IGFBP4,MEX3A,MMP11,PARD6G,PYGL,TENM4,TIAM1,TMEM176B,TUBA1A,UCHL1
	TFAP2C	1.711	transcription regulator		0.0467	F2R,FOXA1,JAG1,MMP14,MMP2,MT1F,NRP1,TACC1
